# Supplementary material for: Cheminformatics Analysis of the Multitarget Structure–Activity Landscape of Environmental Chemicals Binding to Human Endocrine Receptors
Source: ACS Omega. 2023 Dec 13;8(51):49383–95. doi: 10.1021/acsomega.3c07920 (PMC10753715; doi:10.1021/acsomega.3c07920)
Supplement: Supplementary file 1 — ao3c07920_si_001.xlsx [file ao3c07920_si_001.xlsx]

## Sheet: Title Page
Supporting Tables S1-S10 for Cheminformatics analysis of multi-target structure-activity landscape of environmental chemicals binding to human endocrine receptors Shanmuga Priya Baskarana,b,1, Ajaya Kumar Sahooa,b,1, Nikhil Chivukulaa,b, Kishan Kumara, Areejit Samala,b,* aThe Institute of Mathematical Sciences (IMSc), Chennai 600113, India bHomi Bhabha National Institute (HBNI), Mumbai 400094, In…

## Sheet: S1
Table S1: Curated list of eight human endocrine receptors considered in this study. For each receptor, the table provides the agonist assay endpoint identifier, agonist assay endpoint name, number of chemicals considered for the agonist assay, antagonist assay endpoint identifier, antagonist assay endpoint name and number of chemicals considered for the antagonist assay from the ToxCast chemical …
Serial Number	Protein Receptor	Agonist Dataset			Antagonist Dataset
		Assay Endpoint Identifier	Assay Endpoint	Number of Chemicals Considered	Assay Endpoint Identifier	Assay Endpoint	Number of Chemicals Considered
1	Androgen receptor (AR)	761	TOX21_AR_BLA_Agonist_ratio	656	762	TOX21_AR_BLA_Antagonist_ratio	1578
2	Estrogen receptor alpha (ERα)	785	TOX21_ERa_BLA_Agonist_ratio	910	786	TOX21_ERa_BLA_Antagonist_ratio	1168
3	Estrogen receptor beta (ERβ)	2115	TOX21_ERb_BLA_Agonist_ratio	1025	2119	TOX21_ERb_BLA_Antagonist_ratio	1477
4	Glucocorticoid Receptor (GR)	793	TOX21_GR_BLA_Agonist_ratio	623	794	TOX21_GR_BLA_Antagonist_ratio	1003
5	Peroxisome proliferator-activated receptor delta (PPARδ)	1124	TOX21_PPARd_BLA_agonist_ratio	283	1125	TOX21_PPARd_BLA_antagonist_ratio	831
6	Peroxisome proliferator-activated receptor gamma (PPARγ)	802	TOX21_PPARg_BLA_Agonist_ratio	394	1127	TOX21_PPARg_BLA_antagonist_ratio	1137
7	Progesterone Receptor (PR)	2123	TOX21_PR_BLA_Agonist_ratio	947	2127	TOX21_PR_BLA_Antagonist_ratio	2017
8	Thyroid Stimulating Hormone Receptor (TSHR)	2040	TOX21_TSHR_HTRF_Agonist_ratio	509	2043	TOX21_TSHR_HTRF_Antagonist_ratio	650

## Sheet: S2
Table S2: Curated list of chemicals in the agonist dataset for the eight receptors from ToxCast chemical library. For each chemical, the table provides the chemical identifier, Canonical SMILES computed using Open Babel, computed pAC50 value against the eight receptors. Note, if the activity value for a chemical against a given receptor is not provided by ToxCast, then the corresponding cell is l…
Serial Number	Chemical Identifier	Canonical SMILES	Computed pAC50
			Androgen Receptor (AR)	Estrogen Receptor alpha (ERα)	Estrogen Receptor beta (ERβ)	Glucocorticoid Receptor (GR)	Peroxisome Proliferator-activated Receptor delta (PPARδ)	Peroxisome Proliferator-activated Receptor gamma (PPARγ)	Progesterone Receptor (PR)	Thyroid Stimulating Hormone Receptor (TSHR)
1	CAS:97-00-7	[O-][N+](=O)c1ccc(c(c1)[N+](=O)[O-])Cl	5.14	4.6		4.17	4.55	4.41		5.08
2	CAS:1134-04-9	Clc1nc(c(c(c1Cl)Cl)Cl)C(Cl)(Cl)Cl			4.05			4.72	4.12
3	CAS:78415-72-2	N#Cc1cc(c2ccncc2)c([nH]c1=O)C								4.98
4	CAS:85-98-3	CCN(C(=O)N(c1ccccc1)CC)c1ccccc1								4.37
5	CAS:591-17-3	Cc1cccc(c1)Br							10
6	CAS:302962-49-8	OCCN1CCN(CC1)c1cc(nc(n1)C)Nc1ncc(s1)C(=O)Nc1c(C)cccc1Cl	7.09	5.99		4.28
7	CAS:23930-37-2	O[C@@H]1CC[C@]2([C@H](C1)CC[C@@H]1[C@@H]2C(=O)C[C@]2([C@H]1CC[C@@H]2C(=O)COC(=O)C)C)C	6.49
8	CAS:87760-53-0	O=C1N(CCCCN2CCN(CC2)c2ncccn2)C(=O)[C@@H]2[C@H]1[C@H]1CC[C@@H]2C1	7.75
9	CAS:34493-98-6	NC[C@@H]1CC[C@H]([C@H](O1)O[C@@H]1[C@@H](N)C[C@H]([C@@H]([C@H]1O)O[C@H]1O[C@H](CO)[C@H]([C@@H]([C@H]1O)N)O)N)N				4.4
10	CAS:141517-21-7	CO/N=C(\c1ccccc1CON=C(c1cccc(c1)C(F)(F)F)C)/C(=O)OC		5.97		5.18			5.61
11	CAS:2510-55-6	N#Cc1cc2ccccc2c2c1cccc2	4.14		4.14				3.55
12	CAS:1205-64-7	Cc1cccc(c1)Nc1ccccc1								4.09
13	CAS:56287-74-2	FCc1nc2ccc(cc2c(=O)n1c1ccccc1C)N	3.9	4.53
14	CAS:90162-60-0	CC(Cn1cnc2c1c(=O)n(C)c(=O)n2C)C			5.04
15	CAS:95-84-1	Cc1ccc(c(c1)N)O						4.45	4.46
16	CAS:2920-86-7	OC(=O)CCC(=O)OCC(=O)[C@@]1(O)CC[C@@H]2[C@]1(C)C[C@H](O)[C@H]1[C@H]2CCC2=CC(=O)C=C[C@]12C	6.4			6.22
17	CAS:759437-26-8	O=C(c1cc(c2c(c1O)nccc2)S(=O)(=O)O)Nc1ccc(c(c1)S(=O)(=O)O)/C=C/c1ccc(cc1S(=O)(=O)O)NC(=O)c1cc(c2c(c1O)nccc2)S(=O)(=O)O	5.39
18	CAS:25804-49-3	O=C(c1ccc(cc1)O)OC(C)(C)C		4.42	4.68				4.18
19	CAS:517-28-2	Oc1cc2C[C@]3([C@@H](c2cc1O)c1ccc(c(c1OC3)O)O)O	4.34						4.37
20	CAS:1672-46-4	O[C@H]1CC[C@]2([C@@H](C1)CC[C@@H]1[C@@H]2C[C@@H](O)[C@]2([C@]1(O)CC[C@@H]2C1=CC(=O)OC1)C)C			6.43
21	CAS:971-15-3	S=C(N1CCCCC1)SSSSSSC(=S)N1CCCCC1				7.3		7.25
22	CAS:58769-20-3	O=C([C@H]1[C@H](C1(C)C)/C=C/1\CCSC1=O)OCc1coc(c1)Cc1ccccc1		4.2	4.87				4.26
23	CAS:23593-75-1	Clc1ccccc1C(n1cncc1)(c1ccccc1)c1ccccc1	4.04	5.06	4.12	4.14	4.08	4.07	4.12
24	CAS:89-62-3	Cc1ccc(c(c1)[N+](=O)[O-])N		4.21	5.76
25	CAS:1027-87-8	O=C(NS(=O)(=O)c1ccc(cc1)C)NC1CCCC1			4.67
26	CAS:53-43-0	O[C@H]1CC[C@]2(C(=CC[C@@H]3[C@@H]2CC[C@]2([C@H]3CCC2=O)C)C1)C		6.22	6.76
27	CAS:128-37-0	Cc1cc(c(c(c1)C(C)(C)C)O)C(C)(C)C								4.56
28	CAS:17230-88-5	C#C[C@]1(O)CC[C@@H]2[C@]1(C)CC[C@H]1[C@H]2CCC2=Cc3c(C[C@]12C)cno3	7.56	5.28	5.41				5.96	4.67
29	CAS:773-76-2	Clc1cc(Cl)c2c(c1O)nccc2						5.55
30	CAS:549-68-8	CCOc1cc(cc(c1OCC)OCC)c1nccc2c1cc(OC)c(c2)OC		5.51		5.58
31	CAS:36001-88-4	COP(=S)(Oc1ccc(cc1[N+](=O)[O-])C)NC(C)C		4.68	5.34					4.2
32	CAS:591-35-5	Oc1cc(Cl)cc(c1)Cl			4.55				4.21
33	CAS:42509-80-8	CCOP(=S)(Oc1nn(c(n1)Cl)C(C)C)OCC							9.99
34	CAS:466-06-8	O[C@H]1[C@H](O[C@H]2CC[C@]3(C(=C2)CC[C@@H]2[C@@H]3CC[C@]3([C@]2(O)CC[C@@H]3c2ccc(=O)oc2)C)C)O[C@H]([C@@H]([C@H]1O)O)C	8.04
35	CAS:100-29-8	CCOc1ccc(cc1)[N+](=O)[O-]		4.86	7.16	4.42	4.25		4.14	4.15
36	CAS:103475-41-8	COc1ccc(cc1)n1nc(cc1c1ccc(cc1)Cl)CCC(=O)N(O)C							3.8
37	CAS:23089-26-1	CC(=CCC[C@@]([C@H]1CCC(=CC1)C)(O)C)C			4.57
38	CAS:5721-91-5	CCCCCCCCCC(=O)O[C@H]1CC[C@@H]2[C@]1(C)CC[C@H]1[C@H]2CCC2=CC(=O)CC[C@]12C	7.63	4.89
39	CAS:84392-17-6	OC(=O)c1ccccc1c1ccc(cc1)C(F)(F)F						4.63
40	CAS:2743-38-6	OC(=O)[C@@H]([C@H](C(=O)O)OC(=O)c1ccccc1)OC(=O)c1ccccc1			4.35
41	CAS:1671-75-6	CCCCCCC(=O)c1ccccc1		3.6	4.81
42	CAS:104-31-4	COCCOCCOCCOCCOCCOCCOCCOCCOCCOC(=O)c1ccc(cc1)NCCCC							4.65
43	CAS:14816-18-3	CCOP(=S)(O/N=C(/c1ccccc1)\C#N)OCC	4.53	4.37		3.9		4.54	4.37
44	CAS:75963-52-9	Clc1ccc(cc1)CC1C(=O)N=C2N(C1=O)CCS2						4.55
45	CAS:86-75-9	O=C(c1ccccc1)Oc1cccc2c1nccc2		4.31	5.11	4.07		5.31
46	CAS:95-38-5	CCCCCCCCC=CCCCCCCCC1=NCCN1CCO	4.17	4.17	4.11	4.19	4.1
47	CAS:3270-71-1	NC(=O)C(=O)NN=Cc1ccc(o1)[N+](=O)[O-]	4.48						4.26	4.56
48	CAS:1617-90-9	COC(=O)[C@@]1(O)C[C@]2(CC)CCCN3[C@@H]2c2n1c1ccccc1c2CC3								4.33
49	CAS:611-19-8	ClCc1ccccc1Cl			4.15
50	CAS:102-96-5	[O-][N+](=O)C=Cc1ccccc1	4.68	3.76				10.99
51	CAS:152044-54-7	O=C1O[C@@H](C[C@@H]2O[C@]2(C)CCC[C@@H]([C@@H]([C@H](C(=O)C([C@H](C1)O)(C)C)C)O)C)/C(=C/c1csc(n1)C)/C	8.05	7.3
52	CAS:3704-09-4	O=C1CC[C@H]2C(=C1)C[C@H]([C@@H]1[C@@H]2CC[C@]2([C@H]1CC[C@]2(C)O)C)C			6.09				8.76
53	CAS:605-32-3	Oc1ccc2c(c1)C(=O)c1c(C2=O)cccc1		4.78	5.04				4.16	5.52
54	CAS:87-10-5	Brc1ccc(cc1)NC(=O)c1cc(Br)cc(c1O)Br				5.5			5.62
55	CAS:115-86-6	O=P(Oc1ccccc1)(Oc1ccccc1)Oc1ccccc1		3.95				4.63		4.88
56	CAS:19044-88-3	CCCN(c1c(cc(cc1[N+](=O)[O-])S(=O)(=O)N)[N+](=O)[O-])CCC	5.69			4.09			4.62	4.56
57	CAS:443-72-1	CNc1ncnc2c1nc[nH]2			8.97			4.87
58	CAS:24140-30-5	CC[C@@H](COC(=O)/C=C/c1ccc(cc1)/N=C/c1ccc(cc1)OC)C		4.05					4.27
59	CAS:6051-87-2	O=c1cc(oc2c1c1ccccc1cc2)c1ccccc1							4.27
60	CAS:434-22-0	O=C1CC[C@H]2C(=C1)CC[C@@H]1[C@@H]2CC[C@]2([C@H]1CC[C@@H]2O)C	8.92	6.34	5.76				6.79
61	CAS:99-26-3	O[Bi]1Oc2c(O1)cc(cc2O)C(=O)O	4.92	7.69
62	CAS:71827-03-7	CO[C@H]1C[C@H](O[C@H]2[C@@H](C)/C=C/C=C/3\CO[C@H]4[C@]3(O)[C@@H](C=C([C@H]4O)C)C(=O)O[C@H]3C[C@@H](C/C=C/2\C)O[C@]2(C3)CC[C@@H]([C@H](O2)[C@H](CC)C)C)O[C@H]([C@@H]1O[C@H]1C[C@H](OC)[C@H]([C@@H](O1)C)O)C	4.38	4.57		4.65
63	CAS:23680-84-4	COc1cc2nc(Cl)nc(c2cc1OC)N							4.43
64	CAS:26049-70-7	NNc1scc(n1)c1ccc(cc1)[N+](=O)[O-]				4.08			4.53
65	CAS:57808-65-8	N#CC(c1cc(C)c(cc1Cl)NC(=O)c1cc(I)cc(c1O)I)c1ccc(cc1)Cl							5.1
66	CAS:62-38-4	CC(=O)O[Hg]c1ccccc1	5.19	5.57		5.52	5.83	5.99	6.1	5.29
67	CAS:23505-41-1	CCOP(=S)(Oc1cc(C)nc(n1)N(CC)CC)OCC		4.24					4.15
68	CAS:67-30-1	OC(=O)Cc1cc(I)c(c(c1)I)Oc1cc(I)c(c(c1)I)O						7.22	4.63
69	CAS:10418-03-8	C[C@]12Cc3c[nH]nc3C[C@@H]1CC[C@@H]1[C@@H]2CC[C@]2([C@H]1CC[C@]2(C)O)C			6.69				5.45
70	CAS:3771-19-5	OC(=O)C(Oc1ccc(cc1)C1CCCc2c1cccc2)(C)C						5.6
71	CAS:95-71-6	Oc1ccc(c(c1)C)O	4.48				10.89	4.54	4.45
72	CAS:13826-35-2	OCc1cccc(c1)Oc1ccccc1		4.4	5
73	CAS:87051-43-2	Fc1ccc(cc1)C(=C1CCN(CC1)CCc1c(C)nc2n(c1=O)ccs2)c1ccc(cc1)F				4.58				4.46
74	CAS:7361-61-7	Cc1cccc(c1NC1=NCCCS1)C			4.39
75	CAS:6344-67-8	Oc1ccc2c(-c3ccccc3C2)c1		4.21	4.7				3.55
76	CAS:207-08-9	c1ccc2c(c1)cc1-c3cccc4c3c(-c1c2)ccc4	4.7	4.96	5.03	5.66	5.54	5.59	5.14
77	CAS:67765-04-2	CCc1ccc(cc1)C1CCNCC1								4.72
78	CAS:134-36-1	CCC(=O)O[C@H]1[C@@H](O[C@@H](C[C@@H]1N(C)C)C)O[C@@H]1[C@@H](C)[C@H](O[C@@H]2O[C@@H](C)[C@@H]([C@](C2)(C)OC)O)[C@@H](C)C(=O)O[C@H](CC)[C@@]([C@@H]([C@H](C(=O)[C@@H](C[C@@]1(C)O)C)C)O)(C)O	4.56	4.46	4.04	4.3
79	CAS:87820-88-0	CCON=C(C1=C(O)CC(CC1=O)c1c(C)cc(cc1C)C)CC						3.6	3.68
80	CAS:149-30-4	Sc1nc2c(s1)cccc2						4.48
81	CAS:6264-66-0	Nc1ccc(cc1)Oc1ccc(c(c1)N)N				4.14	5.54
82	CAS:22915-73-7	O=C(c1ccccc1)OCCCCCCOC(=O)c1ccccc1			4.38
83	CAS:71653-63-9	COC(=O)C1=C(C)NC(=C(C1c1ccccc1OC(F)F)C(=O)OC)C		4.84					4.27	4.61
84	CAS:1176-74-5	CCOC(=O)c1ccccc1/C(=C/1\C=C(Br)C(=O)C(=C1)Br)/c1cc(Br)c(c(c1)Br)O		4.08				6.47	5.18
85	CAS:5809-23-4	CCN(c1ccc(c(c1)O)C(=O)c1ccccc1C(=O)O)CC						5.12
86	CAS:2409-55-4	Cc1ccc(c(c1)C(C)(C)C)O		4.1		4.08
87	CAS:7149-79-3	CC(=O)Nc1ccc(c(c1)Cl)C			4.11
88	CAS:7473-98-5	O=C(C(O)(C)C)c1ccccc1			4.12
89	CAS:65558-69-2	N=C1NC(=N)c2c1cc1ccccc1c2	4.34	3.93	4.33	4.04	4.34	4.37	4.46	4.76
90	CAS:546-71-4	CCP(=O)(Oc1ccc(cc1)[N+](=O)[O-])OCC		4.46			4.61
91	CAS:103377-41-9	Fc1ccc(cc1)N1CCN(CC1)CCCC(=O)NC1c2ccccc2SCc2c1cccc2							4.34
92	CAS:82097-50-5	ClCCOc1ccccc1S(=O)(=O)NC(=O)Nc1nc(C)nc(n1)OC			4.54
93	CAS:116-43-8	O=C(Nc1ccc(cc1)S(=O)(=O)Nc1nccs1)CCC(=O)O					11.28		7.86
94	CAS:15599-52-7	Cc1ccc2c(n1)c(O)c(cc2Br)Br						4.83	4.88
95	CAS:426-13-1	O=C1C=C[C@]2(C(=C1)[C@@H](C)C[C@@H]1[C@]2(F)[C@@H](O)C[C@]2([C@H]1CC[C@]2(O)C(=O)C)C)C	8.77			8.79			7.12
96	CAS:472-86-6	O=C/C=C(\C=C\C=C(\C=C\C1=C(C)CCCC1(C)C)/C)/C		4.27		4.14		5.21	4.5	4.93
97	CAS:68786-66-3	CSc1nc2c([nH]1)cc(c(c2)Cl)Oc1cccc(c1Cl)Cl		4.39		4.64
98	CAS:85-02-9	c1ccc2c(c1)ccc1c2cccn1		4.39				4.48	4.18
99	CAS:99464-64-9	CCOC(=O)OC(OC1=C(C(=O)Nc2ccccn2)N(C)S(=O)(=O)c2c1cccc2)C				4.98
100	CAS:141626-36-0	CCCCc1oc2c(c1C(=O)c1ccc(cc1)OCCCN(CCCC)CCCC)cc(cc2)NS(=O)(=O)C	4.41		4.3	4.43	4.41	4.4	4.36
101	CAS:51200-87-4	CC1(C)NCOC1			4.52
102	CAS:3741-38-6	O=S1OCCO1			3.65
103	CAS:64063-37-2	Clc1ccc(c(c1N)Cl)C		10.84
104	CAS:99-08-1	Cc1cccc(c1)[N+](=O)[O-]			9.73
105	CAS:27199-40-2	Clc1ccccc1c1onc(n1)c1ccncc1							4.69
106	CAS:2210-77-7	O=C(Nc1c(C)cccc1C)CN1CCCC1			4.68
107	CAS:34643-46-4	CCCSP(=S)(Oc1ccc(cc1Cl)Cl)OCC		4.27	4.93				4.66
108	CAS:6893-02-3	OC(=O)[C@H](Cc1cc(I)c(c(c1)I)Oc1ccc(c(c1)I)O)N		5.22
109	CAS:5315-79-7	Oc1ccc2c3c1ccc1c3c(cc2)ccc1		4.32		4.01	4.51	4.75	4.18	3.65
110	CAS:53-03-2	OCC(=O)[C@@]1(O)CC[C@@H]2[C@]1(C)CC(=O)[C@H]1[C@H]2CCC2=CC(=O)C=C[C@]12C	7.15
111	CAS:96-37-7	CC1CCCC1		6.63
112	CAS:67747-09-5	CCCN(C(=O)n1cncc1)CCOc1c(Cl)cc(cc1Cl)Cl								4.39
113	CAS:822-87-7	ClC1CCCCC1=O			4.6
114	CAS:74512-12-2	Clc1ccc(cc1)OCCO/C(=C(\n1cncc1)/C)/c1ccc(cc1Cl)Cl							5.12
115	CAS:72-80-0	Cc1ccc2c(n1)c(O)c(cc2Cl)Cl	5.01	5.45		5.65		4.74
116	CAS:18493-30-6	COc1ccc(cc1)C=CC(=O)c1ccc(cc1OC)OC				4.4
117	CAS:298-57-7	c1ccc(cc1)/C=C/CN1CCN(CC1)C(c1ccccc1)c1ccccc1							6.16
118	CAS:4712-55-4	O=P(Oc1ccccc1)Oc1ccccc1	8.41	4.42
119	CAS:51322-75-9	Clc1ccc2c(c1NC1=NCCN1)nsn2	4.53		4.24
120	CAS:3006-93-7	O=C1C=CC(=O)N1c1cccc(c1)N1C(=O)C=CC1=O							3.78	5.18
121	CAS:13739-02-1	CC(=O)Oc1cc(cc2c1C(=O)c1c(C2=O)cccc1OC(=O)C)C(=O)O	9.02			9.18		10.97	4.42
122	CAS:98-83-9	CC(=C)c1ccccc1							5.76
123	CAS:63675-72-9	COC(=O)C1=C(C)NC(=C(C1c1ccccc1[N+](=O)[O-])C(=O)OCC(C)C)C								4.08
124	CAS:165252-70-0	CNC(=N[N+](=O)[O-])NCC1COCC1	7.82
125	CAS:104-85-8	N#Cc1ccc(cc1)C		7.56
126	CAS:7642-64-0	O=C(O[C@H]1CC[C@@H]2[C@]1(C)CC[C@H]1[C@H]2CCC2=CC(=O)CC[C@H]12)CCc1ccco1			5.49				5.96
127	CAS:495-84-1	O=C(c1ccncc1)N/N=C/c1ccccc1O		5.26					5.47
128	CAS:2226-11-1	CC(=O)/C=C/C=C\1/C2CCC(C1(C)C)C2								4.67
129	CAS:474-86-2	Oc1ccc2c(c1)CC=C1[C@@H]2CC[C@]2([C@H]1CCC2=O)C	4.62	8.34	8.07				4.94
130	CAS:135-98-8	CCC(c1ccccc1)C							8.98
131	CAS:548-73-2	Fc1ccc(cc1)C(=O)CCCN1CCC(=CC1)n1c(=O)[nH]c2c1cccc2							9.24
132	CAS:4342-36-3	CCCC[Sn](OC(=O)c1ccccc1)(CCCC)CCCC	4.59	5.12	4.72	4.67	4.97	3.74	6.17	6.1
133	CAS:19982-08-2	CC12CC3CC(C1)(C)CC(C2)(C3)N								4.47
134	CAS:134-84-9	Cc1ccc(cc1)C(=O)c1ccccc1	8.06
135	CAS:1092351-67-1	Oc1ccc2c(c1)cc([nH]2)c1nn(c2c1c(N)ncn2)C(C)C		7.17						4.86
136	CAS:35400-43-2	CCCSP(=S)(Oc1ccc(cc1)SC)OCC								4.48
137	CAS:161605-73-8	O=c1[nH]c2cc(c(cc2n(c1=O)CP(=O)(O)O)N1CCOCC1)C(F)(F)F			4.33
138	CAS:697-82-5	Cc1cc(C)c(c(c1)O)C			4.43		8.98
139	CAS:603-33-8	c1ccc(cc1)[Bi](c1ccccc1)c1ccccc1		4.4	5.56					4.38
140	CAS:88426-33-9	OC1=C(CC2CCC(CC2)C(C)(C)C)C(=O)c2c(C1=O)cccc2							5.52
141	CAS:88-24-4	CCc1cc(Cc2cc(CC)cc(c2O)C(C)(C)C)c(c(c1)C(C)(C)C)O		4.39	4.45	4.81	4.72	4.53	4.54
142	CAS:96-69-5	CC(c1cc(Sc2cc(c(cc2C)O)C(C)(C)C)c(cc1O)C)(C)C	4.18	4.16	4.33	4.5	4.52	4.5	4.39	4.9
143	CAS:1124-05-6	Cc1cc(Cl)c(cc1Cl)C			4.41
144	CAS:444731-52-6	CN(c1ccc2c(c1)nn(c2C)C)c1ccnc(n1)Nc1ccc(c(c1)S(=O)(=O)N)C		4.33					5.96
145	CAS:136-85-6	Cc1ccc2c(c1)nn[nH]2							4.36
146	CAS:83-28-3	CC(CC(=O)C1C(=O)c2c(C1=O)cccc2)C							4.21
147	CAS:42553-65-1	OC[C@H]1O[C@@H](OC[C@H]2O[C@@H](OC(=O)/C(=C/C=C/C(=C/C=C/C=C(/C=C/C=C(/C(=O)O[C@@H]3O[C@H](CO[C@@H]4O[C@H](CO)[C@H]([C@@H]([C@H]4O)O)O)[C@H]([C@@H]([C@H]3O)O)O)\C)\C)/C)/C)[C@@H]([C@H]([C@@H]2O)O)O)[C@@H]([C@H]([C@@H]1O)O)O		4.44
148	CAS:82547-58-8	CO/N=C(/C(=O)N[C@@H]1C(=O)N2[C@@H]1SCC(=C2C(=O)O)Cn1nnc(n1)C)\c1csc(n1)N							4.65
149	CAS:319-84-6	Cl[C@@H]1[C@H](Cl)[C@@H](Cl)[C@H]([C@@H]([C@H]1Cl)Cl)Cl	4.21							4.85
150	CAS:153-78-6	Nc1ccc2-c3c(Cc2c1)cccc3		3.6	4.46				5.27
151	CAS:371-40-4	Nc1ccc(cc1)F							9.11
152	CAS:56425-91-3	CC(C(c1cncnc1)(c1ccc(cc1)OC(F)(F)F)O)C		4.2	5.02					4.39
153	CAS:86393-33-1	OC(=O)c1cn(C2CC2)c2c(c1=O)cc(c(c2)Cl)F							4.55
154	CAS:147-93-3	OC(=O)c1ccccc1S			4.79
155	CAS:5026-74-4	C1OC1COc1ccc(cc1)N(CC1CO1)CC1CO1		4.05		4.72			4.62
156	CAS:2398-96-1	Cc1cccc(c1)N(C(=S)Oc1ccc2c(c1)cccc2)C							4.67
157	CAS:526-75-0	Cc1c(C)cccc1O							4.59
158	CAS:2140-46-7	O[C@H]1CC[C@]2(C(=CC[C@@H]3[C@@H]2CC[C@]2([C@H]3CC[C@@H]2[C@@H](CCCC(O)(C)C)C)C)C1)C		4.7		7.06
159	CAS:1241-94-7	CCCCC(COP(=O)(Oc1ccccc1)Oc1ccccc1)CC		4.42						4.47
160	CAS:23152-29-6	CC[C@H]1NC(=O)[C@@H](NC(=O)c2ncccc2O)[C@@H](C)OC(=O)[C@@H](NC(=O)[C@H]2N(C(=O)[C@@H](N(C(=O)[C@H]3N(C1=O)CCC3)C)Cc1ccccc1)CCC(=O)C2)c1ccccc1				10.92
161	CAS:33245-39-5	CCCN(c1c(cc(cc1[N+](=O)[O-])C(F)(F)F)[N+](=O)[O-])CCCl					11			5.58
162	CAS:2243-61-0	Nc1ccc(c2c1cccc2)N		5.65		4.11			4.75	6.39
163	CAS:2597-03-7	CCOC(=O)C(c1ccccc1)SP(=S)(OC)OC							4.13
164	CAS:127985-21-1	CN1Cc2c(ncn2-c2c(C1=O)c(I)ccc2)C(=O)OCC			4.82
165	CAS:53786-28-0	Clc1ccc2c(c1)[nH]c(=O)n2C1CCNCC1			4.94
166	CAS:1213-06-5	CCN(S(=O)(=O)c1ccc(cc1)C(=O)O)CC	8.59
167	CAS:26833-87-4	COC(=O)C[C@@](C(=O)O[C@@H]1C(=CC23[C@@H]1c1cc4OCOc4cc1CCN3CCC2)OC)(CCCC(O)(C)C)O	7.44	7.32				7.68
168	CAS:7424-09-1	O=C1O[C@H]2[C@@H]([C@@H]1OC([C@H]2O)O)O		4.27
169	CAS:33820-53-0	CCCN(c1c(cc(cc1[N+](=O)[O-])C(C)C)[N+](=O)[O-])CCC							4.1	5.25
170	CAS:607-57-8	[O-][N+](=O)c1ccc2-c3c(Cc2c1)cccc3			4.42				4.69
171	CAS:104-06-3	CC(=O)Nc1ccc(cc1)/C=N/NC(=S)N			4.88
172	CAS:4291-63-8	OC[C@H]1O[C@H](C[C@@H]1O)n1cnc2c1nc(Cl)nc2N			4.41
173	CAS:66063-05-6	Clc1ccc(cc1)CN(C(=O)Nc1ccccc1)C1CCCC1								4.24
174	CAS:4130-42-1	CCc1cc(c(c(c1)C(C)(C)C)O)C(C)(C)C						6.55
175	CAS:123122-55-4	COCCOC[C@@H](C(=O)Oc1ccc2c(c1)CCC2)CC1(CCCC1)C(=O)N[C@@H]1CC[C@@H](CC1)C(=O)O								4.39
176	CAS:434-13-9	O[C@@H]1CC[C@]2([C@@H](C1)CC[C@@H]1[C@@H]2CC[C@]2([C@H]1CC[C@@H]2[C@@H](CCC(=O)O)C)C)C		4.13
177	CAS:56180-94-0	OC[C@H]1O[C@H](O[C@@H]2[C@@H](CO)O[C@H]([C@@H]([C@H]2O)O)O)[C@@H]([C@H]([C@@H]1O[C@H]1O[C@H](C)[C@H]([C@@H]([C@H]1O)O)N[C@H]1C=C(CO)[C@H]([C@@H]([C@H]1O)O)O)O)O		4.73	4.63
178	CAS:744-45-6	O=C(c1cccc(c1)C(=O)Oc1ccccc1)Oc1ccccc1								4.34
179	CAS:4221-68-5	Oc1ccc(cc1C1CCCCC1)C1(CCCCC1)c1ccc(c(c1)C1CCCCC1)O			4.43				4.39	5.1
180	CAS:22131-79-9	C=CCOc1ccc(cc1Cl)CC(=O)O		5.13				4.63
181	CAS:38304-91-5	Nc1cc(nc([n+]1[O-])N)N1CCCCC1			4.39
182	CAS:88107-10-2	CCCc1c(OCCCCc2nnn[nH]2)ccc(c1O)C(=O)C						5.73
183	CAS:1861-32-1	COC(=O)c1c(Cl)c(Cl)c(c(c1Cl)Cl)C(=O)OC							4.29
184	CAS:84-12-8	O=C1c2ncccc2-c2c(C1=O)nccc2	4.32					4.45
185	CAS:4640-01-1	COc1cc(Cl)ccc1Oc1ccc(cc1Cl)Cl							4.02	5.81
186	CAS:2896-70-0	[O]N1C(C)(C)CC(=O)CC1(C)C			4.19
187	CAS:28588-75-2	Cc1occc1SSc1ccoc1C	4.45
188	CAS:17376-04-4	ICCc1ccccc1			4.07	3.75
189	CAS:571-58-4	Cc1ccc(c2c1cccc2)C			4.39
190	CAS:642-83-1	CC(=O)O[C@@H]1C(=O)O[C@@H]2[C@H]1OC(=O)[C@@H]2OC(=O)C							4.27
191	CAS:2971-36-0	ClC(C(c1ccc(cc1)O)c1ccc(cc1)O)(Cl)Cl	4.15	7.23	7.45	4.06			4.6	4.37
192	CAS:509-78-4	CCOC(c1ccccc1)(c1ccccc1)C(=O)OCCN(C)C								4.67
193	CAS:81-15-2	[O-][N+](=O)c1c(C)c([N+](=O)[O-])c(c(c1C(C)(C)C)[N+](=O)[O-])C							4.05	4.13
194	CAS:25152-85-6	CC/C=C\CCOC(=O)c1ccccc1			4.26
195	CAS:1031-07-8	ClC1=C(Cl)C2(C(C1(Cl)C1C2COS(=O)(=O)OC1)(Cl)Cl)Cl		3.97	6.1					4.84
196	CAS:71441-28-6	C/C(=C\c1ccc(cc1)C(=O)O)/c1ccc2c(c1)C(C)(C)CCC2(C)C							4.88
197	CAS:611-32-5	Cc1cccc2c1nccc2	7.73
198	CAS:5598-15-2	CCOP(=O)(Oc1nc(Cl)c(cc1Cl)Cl)OCC		3.91
199	CAS:10161-33-8	O=C1CCC2=C3C=C[C@]4([C@H]([C@@H]3CCC2=C1)CC[C@@H]4O)C	8.76	5.96	6.15				6.87
200	CAS:123040-69-7	Clc1cc2N(C)C(=O)COc2c(c1)C(=O)NC1CN2CCC1CC2	4.46		4.39			4.44
201	CID:10201497	N#Cc1c(NC(=O)c2ccc(cc2)OC)nc2c(c1NCc1ccccc1)cccc2				4.29
202	CAS:171228-49-2	CC[C@H](n1ncn(c1=O)c1ccc(cc1)N1CCN(CC1)c1ccc(cc1)OCC1CO[C@@](C1)(Cn1cncn1)c1ccc(cc1F)F)[C@@H](O)C							5.04
203	CAS:65646-68-6	O=C(Nc1ccc(cc1)O)/C=C(/C=C/C=C(/C=C/C1=C(C)CCCC1(C)C)\C)\C	4.09	4.12	4.23	4.4	4.47	4.17		4.77
204	CAS:135-07-9	ClCC1Nc2cc(Cl)c(cc2S(=O)(=O)N1C)S(=O)(=O)N							9.7
205	CAS:53164-05-9	COc1ccc2c(c1)c(CC(=O)OCC(=O)O)c(n2C(=O)c1ccc(cc1)Cl)C			4.31				9.22
206	CAS:87-82-1	Brc1c(Br)c(Br)c(c(c1Br)Br)Br							6.34
207	CAS:135590-91-9	CCOC(=O)C1(C)CC(=NN1c1ccc(cc1Cl)Cl)C(=O)OCC							4.24	4.32
208	CAS:88-12-0	C=CN1CCCC1=O			4.8
209	CAS:4776-06-1	Brc1cc(Br)c(c(c1)C(=O)Nc1cccc(c1)C(F)(F)F)O				4.62			5.91	4.2
210	CAS:15686-71-2	N[C@H](c1ccccc1)C(=O)N[C@@H]1C(=O)N2[C@@H]1SCC(=C2C(=O)O)C			4.6
211	CAS:138-41-0	OC(=O)c1ccc(cc1)S(=O)(=O)N			4.55
212	CAS:102-20-5	O=C(Cc1ccccc1)OCCc1ccccc1					8.97
213	CAS:4394-00-7	OC(=O)c1cccnc1Nc1cccc(c1)C(F)(F)F							4.59
214	CAS:3748-13-8	CC(=C)c1cccc(c1)C(=C)C			3.59
215	CAS:522-40-7	CC/C(=C(\c1ccc(cc1)OP(=O)(O)O)/CC)/c1ccc(cc1)OP(=O)(O)O		7.11
216	CAS:2554-06-5	C=C[Si]1(C)O[Si](C)(C=C)O[Si](O[Si](O1)(C)C=C)(C)C=C							4.1
217	CAS:2668-66-8	O=C1CC[C@]2(C(=C1)[C@@H](C)C[C@@H]1[C@@H]2[C@@H](O)C[C@]2([C@H]1CC[C@@H]2C(=O)C)C)C	8.1			7.52			8.13
218	CAS:15879-93-3	OC[C@H]([C@H]1O[C@H]2[C@@H]([C@H]1O)O[C@H](O2)C(Cl)(Cl)Cl)O			4.33
219	CAS:324-93-6	Nc1ccc(cc1)c1ccc(cc1)F		3.95	4.61
220	CID:33133	Cc1cc(cc(c1)C)OP(=O)(Oc1cc(C)cc(c1)C)Oc1cc(C)cc(c1)C						5.17
221	CAS:19932-84-4	Clc1ccc2c(c1)oc(=O)[nH]2							3.68
222	CAS:84-69-5	CC(COC(=O)c1ccccc1C(=O)OCC(C)C)C		5.58
223	CAS:626-39-1	Brc1cc(Br)cc(c1)Br			4.92
224	CAS:1224-92-6	O[C@H]1CC[C@]2([C@H](C1)CC[C@@H]1[C@@H]2CC[C@]2([C@H]1CCC2)C)C		4.73	6.14
225	CAS:2107-69-9	COc1cc2C(=O)CCc2cc1OC							4.44
226	CAS:15301-40-3	CCOc1ccc(c2c1nccc2)S(=O)(=O)O		4.51
227	CAS:79094-20-5	OC(=O)Cc1ccc(cc1)CCNS(=O)(=O)c1ccc(cc1)Cl						4.37
228	CAS:21228-13-7	CN1CCc2c(C1)c1cc(Cl)ccc1n2CCc1ccc(nc1)C			8.68
229	CAS:17754-90-4	CCN(c1ccc(c(c1)O)C=O)CC							4.05
230	CAS:99-71-8	CCC(c1ccc(cc1)O)C		4.16
231	CAS:61-80-3	Clc1ccc2c(c1)nc(o2)N	6.95
232	CAS:120210-48-2	Clc1ccc2c(c1)c(C(=O)c1cccs1)c(n2C(=O)N)O							4.75
233	CAS:132-54-7	O=C(c1ccc2c(c1O)cccc2)Oc1ccccc1				4.07			4.12
234	CAS:5496-10-6	N#CC1(N)CCCCC1	4.17
235	CAS:1093-58-9	O=C1CC[C@]2(C(=C1Cl)CC[C@@H]1[C@@H]2CC[C@]2([C@H]1CC[C@@H]2O)C)C	8.64	5.24
236	CAS:7209-38-3	NCCCN1CCN(CC1)CCCN					10.98
237	CAS:950-37-8	COc1sc(=O)n(n1)CSP(=S)(OC)OC							4.06
238	CAS:580-51-8	Oc1cccc(c1)c1ccccc1			4.74
239	CAS:35898-87-4	COc1cc(cc(c1OC)OC)C(=O)OCCCN1CCCN(CC1)CCCOC(=O)c1cc(OC)c(c(c1)OC)OC							4.79
240	CAS:131-54-4	COc1ccc(c(c1)O)C(=O)c1ccc(cc1O)OC		4.18	4.12
241	CAS:98-50-0	Nc1ccc(cc1)[As](=O)(O)O		10.81
242	CAS:107753-78-6	COc1cc(ccc1Cc1cn(c2c1cc(cc2)NC(=O)OC1CCCC1)C)C(=O)NS(=O)(=O)c1ccccc1C		4.42		4.42		6.74
243	CAS:1131-18-6	Cc1nn(c(c1)N)c1ccccc1	4.44
244	CAS:29091-09-6	[O-][N+](=O)c1cc(c(c(c1Cl)[N+](=O)[O-])Cl)C(F)(F)F	4.13	5.21			4.09		4.37
245	CID:99953	CCCCCCCCCOCC1OC1			4.71				9.01
246	CAS:63284-71-9	Fc1ccc(cc1)C(c1ccccc1Cl)(c1cncnc1)O		4.34	5.38				3.82
247	CAS:99-93-4	CC(=O)c1ccc(cc1)O			4.31
248	CAS:7149-26-0	C=CC(OC(=O)c1ccccc1N)(CCC=C(C)C)C	4.1			4.33
249	CAS:104-12-1	O=C=Nc1ccc(cc1)Cl				5.82
250	CAS:97322-87-7	O=C1NC(=O)C(S1)Cc1ccc(cc1)OCC1(C)CCc2c(O1)c(C)c(c(c2C)O)C						7.54	5	4.25
251	CAS:55142-85-3	Clc1ccccc1CN1CCc2c(C1)ccs2		4.58	5.5				4.27
252	CAS:72332-33-3	CC[C@@H]([C@@H](c1ccc(c2c1ccc(=O)[nH]2)O)O)NC(C)C			4.42					8.22
253	CAS:61422-45-5	CCCCCCNC(=O)n1cc(F)c(=O)[nH]c1=O	3.9	4.44				4.55
254	CAS:3563-01-7	CCN(CCOC(=O)C(c1ccccc1)(c1ccccc1)C)CC			4.87
255	CAS:83164-33-4	Fc1ccc(c(c1)F)NC(=O)c1cccnc1Oc1cccc(c1)C(F)(F)F								4.65
256	CAS:15707-24-1	CCc1nccnc1CC	9.39
257	CAS:104054-27-5	CCC1(Cc2c(C1)cccc2)c1cnc[nH]1	4.85	4.54	4.73	3.9			4.74
258	CAS:63612-50-0	O=C1NC(C(=O)N1c1ccc(c(c1)C(F)(F)F)[N+](=O)[O-])(C)C							4.7
259	CAS:161326-34-7	CSC1=N[C@@](C(=O)N1Nc1ccccc1)(C)c1ccccc1		4.72	4.95				5.18	4.4
260	CAS:432-60-0	C=CC[C@]1(O)CC[C@@H]2[C@]1(C)CC[C@H]1[C@H]2CCC2=CCCC[C@H]12		5.74		10.25
261	CAS:551-06-4	S=C=Nc1cccc2c1cccc2								5.05
262	CAS:6928-67-2	CCCOC(=O)c1c(C(=O)OCCC)c(Cl)c(c(c1Cl)Cl)Cl			4.28
263	CAS:1823-59-2	O=C1OC(=O)c2c1cc(cc2)Oc1ccc2c(c1)C(=O)OC2=O			4.44
264	CAS:5300-03-8	C/C(=C/C=C/C(=C/C(=O)O)/C)/C=C/C1=C(C)CCCC1(C)C		6.15		6.18		5.69		4.38
265	CAS:4674-50-4	O=C1C[C@@H](C)[C@]2(C(=C1)CC[C@H](C2)C(=C)C)C			4.88				4.38
266	CAS:586-62-9	CC1=CCC(=C(C)C)CC1		3.9	5.12
267	CAS:482-89-3	O=C1c2ccccc2NC1=C1Nc2c(C1=O)cccc2			4.84
268	CAS:81-54-9	Oc1c(O)cc(c2c1C(=O)c1ccccc1C2=O)O			4.44
269	CAS:170729-80-3	Fc1ccc(cc1)[C@H]1[C@H](OCCN1Cc1[nH][nH]c(=O)n1)O[C@@H](c1cc(cc(c1)C(F)(F)F)C(F)(F)F)C	4.87			4.46	4.28
270	CAS:112108-01-7	CN1CCc2c([C@@H]3[C@@H]1CCc1c3cccc1)cc(c(c2)Cl)O			4.99
271	CAS:67392-87-4	O=C1CC[C@]2(C(=C1)[C@@H]1C[C@@H]1[C@@H]1[C@@H]2CC[C@]2([C@H]1[C@@H]1C[C@@H]1[C@]12CCC(=O)O1)C)C	7.51						7.63
272	CAS:533-74-4	CN1CN(C)CSC1=S				6.06		5.18
273	CAS:26130-02-9	COc1ccc2c(c1)sc(n2)NC(=O)Nc1ccccc1			5.96	5.73
274	CAS:93-04-9	COc1ccc2c(c1)cccc2			4.5
275	CID:5361514	N#C[C@@H](c1cccc(c1)Oc1ccccc1)OC(=O)[C@@H](c1ccc(cc1)Cl)C(C)C	4.04	4.32		4.47			4.15
276	CAS:50-55-5	COc1ccc2c(c1)[nH]c1c2CCN2[C@@H]1C[C@H]1[C@@H](C2)C[C@H]([C@@H]([C@H]1C(=O)OC)OC)OC(=O)c1cc(OC)c(c(c1)OC)OC								4.73
277	CAS:116714-46-6	O=C(NC(=O)c1c(F)cccc1F)Nc1ccc(c(c1)Cl)OC(C(OC(F)(F)F)F)(F)F	4.4	4.5	3.99	4.28
278	CAS:121-73-3	Clc1cccc(c1)[N+](=O)[O-]								5.19
279	CAS:470-90-6	CCOP(=O)(OC(=CCl)c1ccc(cc1Cl)Cl)OCC		4.38					4.05
280	CAS:1135-66-6	CC1(C)[C@H]2CC[C@@]3(C1=CCCC3(C)C)C2							3.63	4.15
281	CAS:3563-14-2	O=C(Nc1ccc(cc1)S(=O)(=O)N)CCC(=O)O			4.38					4.95
282	CAS:159351-69-6	OCCO[C@@H]1CC[C@H](C[C@H]1OC)C[C@H]([C@H]1OC(=O)[C@@H]2CCCCN2C(=O)C(=O)[C@]2(O)O[C@@H](CC[C@H]2C)C[C@H](OC)/C(=C/C=C/C=C/[C@H](C[C@H](C(=O)[C@@H]([C@@H](/C(=C/[C@H](C(=O)C1)C)/C)O)OC)C)C)/C)C	9.17	9.24		10.7
283	CAS:88-73-3	[O-][N+](=O)c1ccccc1Cl	5.62		4.51
284	CAS:615-74-7	Cc1ccc(c(c1)O)Cl			5.07	9.14
285	CAS:1742-14-9	CC(c1ccc(c(c1)C)C)c1ccc(c(c1)C)C							4.05
286	CAS:88-96-0	NC(=O)c1ccccc1C(=O)N	3.9
287	CAS:99-98-9	CN(c1ccc(cc1)N)C		4.11		4.43			4.6
288	CAS:79538-32-2	O=C(C1C(C1(C)C)/C=C(/C(F)(F)F)\Cl)OCc1c(F)c(F)c(c(c1F)F)C			3.85				4.6
289	CAS:33629-47-9	CCC(Nc1c(cc(cc1[N+](=O)[O-])C(C)(C)C)[N+](=O)[O-])C							4.09
290	CAS:84-16-2	CC[C@H]([C@@H](c1ccc(cc1)O)CC)c1ccc(cc1)O		10.41	10.22	4.08			4.93
291	CAS:120081-14-3	NCCCC[C@@H](C(=O)N1CCC[C@H]1C(=O)O)NC(=O)[C@@H](NC(=O)[C@@H](NC(=O)C)CO)CC(=O)O			5.39
292	CAS:93-72-1	CC(C(=O)O)Oc1cc(Cl)c(cc1Cl)Cl						5.23
293	CAS:199171-88-5	N#C[C@@]1(CC[C@@H](CC1)C(=O)O)c1ccc2c(c1)n(nc2CC)C1CCCCC1		4.43				6.02	4.49
294	CAS:98105-99-8	Fc1ccc(cc1)n1cc(C(=O)O)c(=O)c2c1cc(N1CCNCC1)c(c2)F			4.28
295	CAS:505-29-3	S1CCSCC1							9.28
296	CAS:94-81-5	OC(=O)CCCOc1ccc(cc1C)Cl	10.47
297	CAS:1689-83-4	N#Cc1cc(I)c(c(c1)I)O		5.36		5.89			4.72
298	CAS:602-38-0	[O-][N+](=O)c1cccc2c1c(ccc2)[N+](=O)[O-]							5.08
299	CAS:2032-65-7	CNC(=O)Oc1cc(C)c(c(c1)C)SC							4.33	4.01
300	CAS:35943-35-2	OC[C@H]1O[C@H]([C@@H]([C@@H]1O)O)n1cc2c3c1ncnc3N(N=C2N)C				5.73
301	CAS:3173-53-3	O=C=NC1CCCCC1					10.49
302	CAS:50-23-7	OCC(=O)[C@@]1(O)CC[C@@H]2[C@]1(C)C[C@H](O)[C@H]1[C@H]2CCC2=CC(=O)CC[C@]12C	7.91			7.4			4.21
303	CAS:196808-45-4	OC(=O)[C@@H](Nc1ccccc1C(=O)c1ccccc1)Cc1ccc(cc1)OCCc1nc(oc1C)c1ccccc1				4.41	7.28	11
304	CAS:2609-46-3	NC(=N)NC(=O)c1nc(Cl)c(nc1N)N	4.4	4.33		5.18		4.46	4.48
305	CAS:100-69-6	C=Cc1ccccn1	6.44	7.04			7.51
306	CAS:82626-48-0	Cc1ccc(cc1)c1nc2n(c1CC(=O)N(C)C)cc(cc2)C			4.76	4.58
307	CAS:81-64-1	Oc1ccc(c2c1C(=O)c1ccccc1C2=O)O			4.73
308	CAS:153-61-7	CC(=O)OCC1=C(C(=O)O)N2[C@H](SC1)[C@@H](C2=O)NC(=O)Cc1cccs1		5.07
309	CAS:499-75-2	CC(c1ccc(c(c1)O)C)C			4.22
310	CAS:2152-44-5	CCCCC(=O)O[C@@]1([C@@H](C)C[C@@H]2[C@]1(C)C[C@H](O)[C@]1([C@H]2CCC2=CC(=O)C=C[C@]12C)F)C(=O)CO	8.22			8.81		8.25	8.73
311	CAS:15299-99-7	CCN(C(=O)C(Oc1cccc2c1cccc2)C)CC							4.19	4.44
312	CAS:6624-73-3	O=C(c1ccccc1)OCCCCCOC(=O)c1ccccc1			4.25					8.8
313	CAS:950-35-6	COP(=O)(Oc1ccc(cc1)[N+](=O)[O-])OC		4.47			5.55
314	CAS:3322-93-8	BrCC(C1CCC(C(C1)Br)Br)Br		4.21					4.19	4.36
315	CAS:88-26-6	OCc1cc(c(c(c1)C(C)(C)C)O)C(C)(C)C		4.07					4.07
316	CAS:129-73-7	CN(c1ccc(cc1)C(c1ccc(cc1)N(C)C)c1ccccc1)C							4.25
317	CAS:97886-45-8	CSC(=O)c1c(nc(c(c1CC(C)C)C(=O)SC)C(F)(F)F)C(F)F		4.15	5.17				4.6	4.11
318	CAS:804-30-8	OCCC(=C(N(Cc1cnc(nc1N)C)C=O)C)SSCC1CCCO1	5.84			4.57
319	CAS:99-48-9	CC(=C)C1CC=C(C(C1)O)C							4.83
320	CAS:1192-28-5	ON=C1CCCC1			3.55
321	CAS:100-48-1	N#Cc1ccncc1			4.18		11
322	CAS:83314-01-6	CCC/C=C/C=C/C(=O)O[C@H]1/C(=C/C(=O)OC)/C[C@@H]2O[C@@]1(O)C(C)(C)/C=C/[C@@H]1O[C@@H](C/C(=C/C(=O)OC)/C1)C[C@]1(O)O[C@H](C[C@H](CC(=O)O[C@H](C2)[C@H](O)C)O)C[C@@H](C1(C)C)OC(=O)C	4.48	4.49		4.45
323	CAS:78587-05-0	C[C@@H]1N(C(=O)NC2CCCCC2)C(=O)S[C@H]1c1ccc(cc1)Cl		4.08					4.64
324	CAS:132810-10-7	CCN1CCN(CC1)c1nc2CCCCCCc2c(c1)c1ccc(cc1)F	8.38
325	CAS:350-12-9	S=C1SCN(CN1Cc1ccccc1)Cc1ccccc1				5.05		4.78
326	CAS:90-03-9	Cl[Hg]c1ccccc1O	4.56	4.8		4.78		5.95
327	CAS:25875-51-8	N=C(NN=Cc1ccc(cc1)Cl)NN=Cc1ccc(cc1)Cl		4.57
328	CAS:134308-13-7	Cc1ccc(cc1)C(=O)c1cc(O)c(c(c1)[N+](=O)[O-])O							4.62
329	CAS:765-70-8	CC1CCC(=O)C1=O		4.47	4.43
330	CAS:53716-50-0	COC(=O)Nc1[nH]c2c(n1)cc(cc2)S(=O)c1ccccc1	5.43
331	CAS:89-68-9	CC(c1cc(Cl)c(cc1O)C)C							4.4
332	CAS:67-52-7	O=C1CC(=O)NC(=O)N1		6.93	7.91
333	CAS:54400-59-8	O=C(C(C)C)Nc1cccc(c1)C1N=C2N(C1)CCS2			3.8
334	CAS:1918-16-7	ClCC(=O)N(c1ccccc1)C(C)C		4.27					4.43
335	CAS:1961-77-9	O=C1CC[C@]2(C(=C1)C(=C[C@@H]1[C@@H]2CC[C@]2([C@H]1CC[C@]2(O)C(=O)C)C)Cl)C	4.66			6.59
336	CAS:152-58-9	OCC(=O)[C@@]1(O)CC[C@@H]2[C@]1(C)CC[C@H]1[C@H]2CCC2=CC(=O)CC[C@]12C	8.44		4.98	4.85			5.1
337	CAS:3077-12-1	OCCN(c1ccc(cc1)C)CCO		4.33	4.99
338	CAS:80-74-0	Nc1ccc(cc1)S(=O)(=O)N(c1onc(c1C)C)C(=O)C							4.35
339	CAS:2642-82-2	OCC(c1ccc(cc1)Cl)c1ccc(cc1)Cl	4.35			4.14
340	CAS:30007-47-7	BrC1(COCOC1)[N+](=O)[O-]			4.64					4.51
341	CAS:121-81-3	NC(=O)c1cc(cc(c1)[N+](=O)[O-])[N+](=O)[O-]			5.58					4.79
342	CAS:125-31-5	Cc1cc(O)c(cc1C1(OS(=O)(=O)c2c1cccc2)c1cc(C)c(cc1C)O)C		6.01
343	CAS:22720-75-8	CC(=O)c1cc2c(s1)cccc2			4.28
344	CAS:76231-76-0	O=C1C[C@]2([C@@H](C1C)C2)C(C)C			4.24
345	CAS:87151-85-7	O=C(N([C@H]1CC[C@]2(C[C@@H]1N1CCCC1)CCCO2)C)Cc1ccc(c(c1)Cl)Cl	4.43						9.2
346	CAS:10217-34-2	CCO[Si](CCC1CCC2C(C1)O2)(OCC)OCC			4.34
347	CAS:80-06-8	CC(c1ccc(cc1)Cl)(c1ccc(cc1)Cl)O				4.08				4.16
348	CAS:3160-37-0	CC(=O)C=Cc1ccc2c(c1)OCO2					10.91
349	CAS:3094-09-5	C[C@H]1O[C@H]([C@@H]([C@@H]1O)O)n1cc(F)c(=O)[nH]c1=O		4.36	4.76
350	CAS:155990-20-8	O=CNCc1ccc(c2c1sc1ccc(cc1c2=O)OC)NCCN(CC)CC	5.5	4.08	4.13	5.05			5.01
351	CAS:104-32-5	NC(=N)c1ccc(cc1)OCCCOc1ccc(cc1)C(=N)N		4.4		4.76
352	CAS:60125-24-8	O=C/C=C/c1ccccc1OC		4.33					3.94	4.19
353	CAS:98-56-6	FC(c1ccc(cc1)Cl)(F)F			4.16
354	CAS:22494-42-4	Fc1ccc(c(c1)F)c1ccc(c(c1)C(=O)O)O			4.36		4.58	5.59	4.29
355	CAS:149877-41-8	COc1ccc(cc1NNC(=O)OC(C)C)c1ccccc1							4.53	4.35
356	CAS:81-90-3	Oc1ccc(cc1)C(c1ccccc1C(=O)O)c1ccc(cc1)O			4.04
357	CAS:74223-64-6	COc1nc(nc(n1)C)NC(=O)NS(=O)(=O)c1ccccc1C(=O)OC			4.52
358	CAS:611-09-6	O=C1Nc2c(C1=O)cc(cc2)[N+](=O)[O-]			9.42				4.14
359	CAS:81-84-5	O=C1OC(=O)c2c3c1cccc3ccc2	4.48							4.79
360	CAS:120410-24-4	C[C@H]([C@H]1C(=O)N2[C@@H]1[C@@H](C)C(=C2C(=O)[O-])SC1C[n+]2n(C1)cnc2)O	5.28
361	CAS:72432-03-2	OCCN1C[C@H](O)[C@H]([C@@H]([C@H]1CO)O)O	4.9
362	CAS:29617-43-4	COc1c(OC)ccc2c1C(=O)O[C@H]2[C@H]1N(C)CCc2c1cc1OCOc1c2				5.92
363	CAS:481-40-3	Oc1ccc(c2c1cccc2O)O							4.54
364	CAS:120-62-7	CCCCCCCCS(=O)C(Cc1ccc2c(c1)OCO2)C				4.05
365	CAS:101-90-6	O1CC1COc1cccc(c1)OCC1OC1							8.38
366	CAS:42576-02-3	COC(=O)c1cc(ccc1[N+](=O)[O-])Oc1ccc(cc1Cl)Cl	8.9	4.13					4.53
367	CAS:207736-05-8	OCc1cc(c(cc1C)SC1=C(O)C[C@@](OC1=O)(CCc1ccc(cc1)N)C(C)C)C(C)(C)C		7.1
368	CAS:87130-20-9	CCOc1cc(ccc1OCC)NC(=O)OC(C)C	6.86							7.38
369	CAS:5868-05-3	O=C(c1cccnc1)OCC(COC(=O)c1cccnc1)(COC(=O)c1cccnc1)COC(=O)c1cccnc1	9.32
370	CAS:231277-92-2	Fc1cccc(c1)COc1ccc(cc1Cl)Nc1ncnc2c1cc(cc2)c1ccc(o1)CNCCS(=O)(=O)C						4.53
371	CAS:14255-87-9	CCCCc1ccc2c(c1)nc([nH]2)NC(=O)OC	7.25	6.97		5.48			5.44
372	CAS:102-01-2	O=C(Nc1ccccc1)CC(=O)C	4.75
373	CAS:369-77-7	O=C(Nc1ccc(c(c1)C(F)(F)F)Cl)Nc1ccc(cc1)Cl	7.52			4.49			5.25
374	CAS:446-72-0	Oc1ccc(cc1)c1coc2c(c1=O)c(O)cc(c2)O		5.08	5.64
375	CAS:122931-48-0	COc1cc(OC)nc(n1)NC(=O)NS(=O)(=O)c1ncccc1S(=O)(=O)CC			4.26
376	CAS:110-87-2	C1COC=CC1			4.41
377	CAS:622-62-8	CCOc1ccc(cc1)O		4.21	5.03
378	CAS:1450-85-7	S=c1nccc[nH]1		4.35	5.05				4.75
379	CID:7700	CCCCCCCCCc1ccc(cc1)OCCO							6.05
380	CAS:530-43-8	CCCCCCCCCCCCCCCC(=O)OC[C@H]([C@@H](c1ccc(cc1)[N+](=O)[O-])O)NC(=O)C(Cl)Cl		10.93
381	CAS:126-07-8	COC1=CC(=O)C[C@H]([C@@]21Oc1c(C2=O)c(OC)cc(c1Cl)OC)C								4.95
382	CID:5282164	COc1cc(/C=C/C(=O)O[C@H]2CC[C@]34[C@H](C2(C)C)CC[C@@H]2[C@@]4(C3)CC[C@]3([C@@]2(C)CC[C@@H]3[C@@H](CCC=C(C)C)C)C)ccc1O	5.21	4.99		5.23		5.05
383	CAS:94-97-3	Clc1ccc2c(c1)nn[nH]2	4.57	4.28	4.75		4.12	3.66	4.82
384	CAS:90-02-8	O=Cc1ccccc1O			9.06
385	CAS:95-46-5	Cc1ccccc1Br			8.02
386	CAS:537-17-7	Nc1ncnc(n1)Nc1ccccc1			5.01
387	CAS:120-50-3	CC(COC(=O)c1ccccc1)C			4.17
388	CAS:106-45-6	Cc1ccc(cc1)S						5.57
389	CAS:68-41-7	N[C@@H]1CONC1=O						4.61
390	CAS:67-45-8	O=C1OCCN1N=Cc1ccc(o1)[N+](=O)[O-]	5.6	5.9					4.33	5
391	CAS:16320-04-0	CC[C@]12C=CC3=C4CCC(=O)C=C4CC[C@H]3[C@@H]1CC[C@@]2(O)C#C	8.84	6.58	5.5				6.87	4.69
392	CAS:56-49-5	Cc1ccc2c3c1CCc3c1c(c2)c2ccccc2cc1		3.9	5.5				4.63
393	CAS:80809-81-0	OCC#CCCCC#CCCCCC1=C(C)C(=O)C(=C(C1=O)C)C							4.79
394	CAS:93-46-9	c1ccc2c(c1)cc(cc2)Nc1ccc(cc1)Nc1ccc2c(c1)cccc2	3.66	4.32				5.33
395	CAS:15387-18-5	Cc1ccc(cc1)/C=N/n1c(=S)scc1c1ccccc1		4.47	5.97
396	CAS:18031-40-8	O=CC1=CC[C@H](CC1)C(=C)C	10.88
397	CAS:534-85-0	Nc1ccccc1Nc1ccccc1		3.76		5.5
398	CAS:76180-96-6	Nc1nc2c(n1C)ccc1c2cccn1	3.65	9.06
399	CAS:5104-49-4	OC(=O)C(c1ccc(c(c1)F)c1ccccc1)C						5.06
400	CAS:114651-37-5	OCC1CCC(CC1)COC=C			6.08		7.17
401	CAS:99-76-3	COC(=O)c1ccc(cc1)O			4.32
402	CAS:70-10-0	Clc1ccc2c(c1)s[nH]c2=O					4.45
403	CAS:88-06-2	Clc1cc(Cl)c(c(c1)Cl)O							4.3
404	CAS:118-74-1	Clc1c(Cl)c(Cl)c(c(c1Cl)Cl)Cl			5.53
405	CAS:64902-72-3	COc1nc(nc(n1)C)NC(=O)NS(=O)(=O)c1ccccc1Cl			4.01
406	CAS:2948-46-1	CC(c1ccc(cc1)C(O)(C)C)(O)C			4.24
407	CAS:112811-59-3	COc1c(N2CCNC(C2)C)c(F)cc2c1n(cc(c2=O)C(=O)O)C1CC1	4.08
408	CAS:205-99-2	c1ccc2-c3c4c(-c2c1)cc1ccccc1c4ccc3	4.48	4.45	4.52	4.58	4.46	4.48	4.4
409	CAS:2444-46-4	CCCCCCCCC(=O)NCc1ccc(c(c1)OC)O							4.55
410	CAS:36443-68-2	O=C(CCc1cc(C)c(c(c1)C(C)(C)C)O)OCCOCCOCCOC(=O)CCc1cc(C)c(c(c1)C(C)(C)C)O			6.54				4.02	4.7
411	CAS:55297-95-5	CCN(CCSCC(=O)O[C@@H]1C[C@@](C)(C=C)[C@@H](O)[C@@H]([C@]23[C@H]([C@@]1(C)[C@H](C)CC2)C(=O)CC3)C)CC				11.21
412	CAS:50-04-4	CC(=O)OCC(=O)[C@@]1(O)CC[C@@H]2[C@]1(C)CC(=O)[C@H]1[C@H]2CCC2=CC(=O)CC[C@]12C	7.52						5.36
413	CAS:99011-02-6	CC(Cn1cnc2c1c1ccccc1nc2N)C		9.55	5.07
414	CAS:16543-10-5	NNC(=O)CP(=O)(c1ccccc1)c1ccccc1			4.91
415	CAS:81-81-2	CC(=O)CC(c1c(=O)oc2c(c1O)cccc2)c1ccccc1						5.1
416	CAS:1452-15-9	c1scnc1C#N				8.27		4.55
417	CAS:87-86-5	Clc1c(O)c(Cl)c(c(c1Cl)Cl)Cl		5.05					5.16
418	CAS:584-79-2	C=CCC1=C(C)C(CC1=O)OC(=O)C1C(C1(C)C)C=C(C)C							4.48	4.06
419	CAS:31386-25-1	CN(CCOC(=O)c1ccc2c(c1)c(C)c(n2Cc1ccccc1)C)C			7.49					4.68
420	CAS:11024-24-1	OC[C@H]1O[C@@H](O[C@@H]2C[C@@H]3CC[C@@H]4[C@@H]([C@]3(C[C@H]2O)C)CC[C@]2([C@H]4[C@H](O)[C@H]3[C@@H]2[C@@H]([C@]2(O3)CC[C@H](CO2)C)C)C)[C@@H]([C@H]([C@H]1O[C@@H]1O[C@H](CO)[C@H]([C@@H]([C@H]1O[C@@H]1O[C@H](CO)[C@H]([C@@H]([C@H]1O)O[C@@H]1O[C@H](CO)[C@H]([C@@H]([C@H]1O)O)O)O)O[C@@H]1OC[C@H]([C@@H]([C@H]1O)O)O)O)O)O	5.27	4.21	4.57	4.57	4.26	4.5	4.17
421	CAS:80-10-4	Cl[Si](c1ccccc1)(c1ccccc1)Cl								4.14
422	CAS:71320-77-9	O=C(c1ccc(cc1)Cl)NCCN1CCOCC1	5.29
423	CAS:2039-76-1	CC(=O)c1ccc2c(c1)c1ccccc1cc2		5.56				5.23	4.26
424	CAS:33693-84-4	O=C(c1ccccc1C(=O)O)OC(C)(C)C			4.37
425	CAS:1444-64-0	OC1CCCCC1c1ccccc1			4.08
426	CAS:5534-02-1	CCCC(=O)O[C@@]1([C@@H](C)C[C@@H]2[C@]1(C)C[C@H](O)[C@]1([C@H]2CCC2=CC(=O)C=C[C@]12C)F)C(=O)COC(=O)CC	7.5			8.84
427	CAS:36861-47-9	Cc1ccc(cc1)C=C1C(=O)C2C(C1CC2)(C)C		4.59	5.62				4.21	4.36
428	CAS:774-40-3	CCOC(=O)C(c1ccccc1)O			4.29
429	CAS:72509-76-3	CCOC(=O)C1=C(C)NC(=C(C1c1cccc(c1Cl)Cl)C(=O)OC)C	4.6	4.54			4.38	5.3	5.83	4.61
430	CAS:33342-05-1	COc1ccc2c(c1)C(=O)N(C(=O)C2(C)C)CCc1ccc(cc1)S(=O)(=O)NC(=O)NC1CCCCC1							5.21
431	CAS:124495-18-7	Fc1ccc(cc1)Oc1ccnc2c1c(Cl)cc(c2)Cl						4.17
432	CAS:93-52-7	BrCC(c1ccccc1)Br			4.27
433	CAS:2425-79-8	C(COCC1OC1)CCOCC1OC1							4.09
434	CAS:18699-02-0	OC(=O)Cc1ccc(cc1)NC(=O)C			4.83
435	CAS:36768-62-4	NC1CC(C)(C)NC(C1)(C)C			4.38
436	CAS:2467-02-9	Oc1ccccc1Cc1ccccc1O		4.13	4.89
437	CAS:174185-16-1	O=C(c1c(Cl)cccc1Cl)Nc1cccc2c1oc(c2C(O)(C)C)C								4.34
438	CAS:2062-78-4	Fc1ccc(cc1)C(c1ccc(cc1)F)CCCN1CCC(CC1)n1c(=O)[nH]c2c1cccc2				4.44
439	CAS:68-90-6	CCc1oc2c(c1C(=O)c1cc(I)c(c(c1)I)O)cccc2						6.05	4.94
440	CAS:74050-98-9	Fc1ccc(cc1)C(=O)C1CCN(CC1)CCn1c(=O)[nH]c2c(c1=O)cccc2	4.46
441	CAS:81-21-0	O1C2C1C1C(C2)C2CC1C1C2O1			4.06
442	CAS:72490-01-8	CCOC(=O)NCCOc1ccc(cc1)Oc1ccccc1		4.25					4.77
443	CAS:82-66-6	O=C(C1C(=O)c2c(C1=O)cccc2)C(c1ccccc1)c1ccccc1							4.3
444	CAS:13171-00-1	CC(=O)c1cc(cc2c1CCC2(C)C)C(C)(C)C				4.4		4.26
445	CAS:68047-06-3	CC/C(=C(\c1ccc(cc1)O)/c1ccc(cc1)OCCN(C)C)/c1ccccc1	4.16	4.18	4.03	4.4	4.42	4.14	4.07	4.5
446	CAS:7335-26-4	CCOC(=O)c1ccccc1OC		4.41	4.56
447	CAS:87-29-6	O=C(c1ccccc1N)OCC=Cc1ccccc1							4.89
448	CAS:1154-59-2	Clc1cc(Cl)c(c(c1)C(=O)Nc1ccc(c(c1)Cl)Cl)O		4.83		5.97	8.96	4.13	5.99
449	CAS:1009-61-6	CC(=O)c1ccc(cc1)C(=O)C			4.51
450	CAS:72-48-0	O=C1c2ccccc2C(=O)c2c1ccc(c2O)O		4.46	5.1				3.95
451	CAS:533-31-3	Oc1ccc2c(c1)OCO2	6.31							6.45
452	CAS:503-30-0	C1CCO1	5.84
453	CAS:83-40-9	OC(=O)c1cccc(c1O)C			4.37
454	CAS:14222-60-7	CCCc1cc(ccn1)C(=S)N			5.07
455	CAS:112398-08-0	CN1C[C@@H]2C[C@H]1CN2c1cc2c(cc1F)c(=O)c(cn2C1CC1)C(=O)O				3.92			5.01
456	CAS:17135-78-3	Clc1ccc2c(c1)cc1c(c2)cccc1		4.32	4.5	4.76			4.51
457	CAS:131-56-6	Oc1ccc(c(c1)O)C(=O)c1ccccc1		4.55	4.9
458	CAS:402910-27-4	CSc1ccc(cc1C)Oc1ccc(cc1CN(C)C)S(=O)(=O)N								4.12
459	CAS:17540-75-9	CCC(c1cc(c(c(c1)C(C)(C)C)O)C(C)(C)C)C						5.7		4.68
460	CAS:152-62-5	O=C1CC[C@@]2(C(=C1)C=C[C@@H]1[C@H]2CC[C@]2([C@H]1CC[C@@H]2C(=O)C)C)C	6.55		5.36	9.17			7.59
461	CAS:3407-42-9	OC1CCCC(C1)C1CC2CC1C(C2(C)C)C		4.56	5.07	3.6		4.46		4.1
462	CAS:16691-43-3	Nc1[nH][nH]c(=S)n1			4.3
463	CAS:554-95-0	OC(=O)c1cc(cc(c1)C(=O)O)C(=O)O		7.65
464	CAS:4008-48-4	[O-][N+](=O)c1ccc(c2c1cccn2)O				5.64
465	CAS:145-13-1	O[C@H]1CC[C@]2(C(=CC[C@@H]3[C@@H]2CC[C@]2([C@H]3CC[C@@H]2C(=O)C)C)C1)C		5.56	6.46				5.37
466	CAS:723-62-6	OC(=O)c1c2ccccc2cc2c1cccc2			10			4.13
467	CAS:17420-30-3	N#Cc1cc(ccc1N)[N+](=O)[O-]							4.19
468	CAS:87674-68-8	COCC(N(c1c(C)csc1C)C(=O)CCl)C								4.43
469	CAS:32210-23-4	CC(=O)OC1CCC(CC1)C(C)(C)C			4.37
470	CAS:54-96-6	Nc1cnccc1N	9.14
471	CAS:84-66-2	CCOC(=O)c1ccccc1C(=O)OCC			7.34
472	CAS:86-30-6	O=NN(c1ccccc1)c1ccccc1		3.89
473	CAS:344930-95-6	COc1cc(C(C)C)c2c(c1)S(=O)(=O)N(C2=O)COc1cc(=O)n2c(n1)c(OCCN1CCCCC1)ccc2	4.98			4.57			4.75
474	CAS:103922-33-4	O=C1C(=C(C1=O)NC/C=C\COc1nccc(c1)CN1CCCCC1)N			5.51
475	CAS:21434-91-3	COc1cc(cc(c1OC)OC)C(=O)NCCCCCC(=O)O	11.3
476	CAS:121-98-2	COc1ccc(cc1)C(=O)OC		4.24	4.44			10.77
477	CAS:1638-22-8	CCCCc1ccc(cc1)O		4.14
478	CAS:50-65-7	Clc1ccc(c(c1)C(=O)Nc1ccc(cc1Cl)[N+](=O)[O-])O				7.65			6.52
479	CAS:634-93-5	Clc1cc(Cl)c(c(c1)Cl)N			6.47
480	CAS:64-85-7	OCC(=O)[C@H]1CC[C@@H]2[C@]1(C)CC[C@H]1[C@H]2CCC2=CC(=O)CC[C@]12C	7.11		5.33				6.46
481	CAS:87-90-1	O=c1n(Cl)c(=O)n(c(=O)n1Cl)Cl			4.13
482	CAS:103-95-7	O=CC(Cc1ccc(cc1)C(C)C)C	8.04
483	CAS:51-24-1	OC(=O)Cc1cc(I)c(c(c1)I)Oc1ccc(c(c1)I)O		4.84
484	CAS:22978-25-2	Clc1ccc(cc1C(=O)Nc1ccccc1)[N+](=O)[O-]						5.69
485	CAS:162706-14-1	OC(=O)CCCCn1c2ccccc2c(c1C)c1cccnc1							8.97
486	CAS:5888-33-5	C=CC(=O)O[C@@H]1C[C@@H]2C([C@@]1(C)CC2)(C)C			4.71
487	CAS:42399-49-5	COc1ccc(cc1)[C@@H]1Sc2ccccc2NC(=O)[C@@H]1O			5.21				5.28
488	CAS:103055-07-8	O=C(NC(=O)c1c(F)cccc1F)Nc1cc(Cl)c(cc1Cl)OC(C(C(F)(F)F)F)(F)F	4.13						4.46
489	CAS:2814-20-2	O=c1cc(C)[nH]c(n1)C(C)C			4.55
490	CID:75628	CC(c1ccc(cc1)OP(=O)(Oc1ccc(cc1)C(C)C)Oc1ccc(cc1)C(C)C)C		5.43						5.34
491	CAS:1778-02-5	CC(=O)O[C@H]1CC[C@]2(C(=CC[C@@H]3[C@@H]2CC[C@]2([C@H]3CC[C@@H]2C(=O)C)C)C1)C	10.92	4.68
492	CAS:27523-40-6	Clc1ccc(c(c1)Cl)C(Cn1cncc1)OCc1c(Cl)cccc1Cl	4.81	4.9		5
493	CAS:1216-44-0	COC(=O)C1(O)c2ccccc2-c2c1cccc2	6.34
494	CAS:85-34-7	OC(=O)Cc1c(Cl)ccc(c1Cl)Cl						4.65
495	CAS:140-49-8	ClCC(=O)c1ccc(cc1)NC(=O)C	4.31
496	CAS:104-15-4	Cc1ccc(cc1)S(=O)(=O)O		4.29	4.24
497	CAS:2785-89-9	CCc1ccc(c(c1)OC)O			4.59
498	CAS:1222-98-6	O=C(c1ccccc1)/C=C/c1ccc(cc1)[N+](=O)[O-]	4.5	6.41	4.46				4.7
499	CAS:202189-78-4	CCOCCn1c(nc2c1cccc2)C1CCN(CC1)CCc1ccc(cc1)C(C(=O)O)(C)C			4.43
500	CAS:60940-34-3	O=c1c2ccccc2[se]n1c1ccccc1	4.44					4.31
501	CAS:13301-61-6	N#CCCN(c1ccc(cc1)N=Nc1c(Cl)cc(cc1Cl)[N+](=O)[O-])CC								4.2
502	CAS:40487-42-1	CCC(Nc1c(cc(c(c1[N+](=O)[O-])C)C)[N+](=O)[O-])CC							4.17
503	CAS:2642-71-9	CCOP(=S)(SCn1nnc2c(c1=O)cccc2)OCC		4.39					5.14
504	CAS:131-03-3	COC(=O)[C@@H]1[C@@H](O)CC[C@H]2[C@@H]1C[C@@H]1N(C2)CCc2c1[nH]c1c2cccc1	5.03
505	CAS:79794-75-5	CCOC(=O)N1CCC(=C2c3ccc(cc3CCc3c2nccc3)Cl)CC1				4.1			4.91
506	CAS:52806-53-8	O=C(C(O)(C)C)Nc1ccc(c(c1)C(F)(F)F)[N+](=O)[O-]	4.35						4.88
507	CAS:31842-01-0	OC(=O)C(c1ccc(cc1)N1Cc2c(C1=O)cccc2)C		4.38
508	CAS:28772-56-7	Brc1ccc(cc1)c1ccc(cc1)C(CC(c1c(=O)oc2c(c1O)cccc2)c1ccccc1)O				4.47		6.24
509	CAS:49627-27-2	CSc1ccc(cc1)/C=C/1\c2ccc(cc2C(=C1C)CC(=O)O)F						5.62	4.33
510	CAS:35958-30-6	CC(c1cc(cc(c1O)C(C)(C)C)C(C)(C)C)c1cc(cc(c1O)C(C)(C)C)C(C)(C)C								4.17
511	CAS:79069-94-6	c1ccc(cc1)CCNc1scc(n1)c1ccccc1						7.25	4.77
512	CAS:108-30-5	O=C1CCC(=O)O1			4.88
513	CAS:5836-10-2	CC(OC(=O)C(c1ccc(cc1)Cl)(c1ccc(cc1)Cl)O)C	8.52		5.29				3.55	4.42
514	CAS:4247-02-3	CC(COC(=O)c1ccc(cc1)O)C		4.5	4.85				4.3
515	CAS:84087-01-4	Clc1cnc2c(c1)ccc(c2C(=O)O)Cl			4.39
516	CAS:315-30-0	Oc1ncnc2c1cn[nH]2			8.17
517	CAS:24544-04-5	CC(c1cccc(c1N)C(C)C)C				7.26
518	CAS:118-10-5	C=C[C@H]1CN2CCC1C[C@@H]2[C@H](c1ccnc2c1cccc2)O				11.29
519	CAS:99-56-9	[O-][N+](=O)c1ccc(c(c1)N)N		4.28						4.45
520	CAS:644-08-6	Cc1ccc(cc1)c1ccccc1		4.32	4.07
521	CAS:98-69-1	CCc1ccc(cc1)S(=O)(=O)O		5.21
522	CAS:930-22-3	C=CC1CO1			4.74
523	CAS:24310-41-6	ClCn1nnc2c(c1=O)cccc2	6.81
524	CAS:117428-22-5	CO/C=C(\c1ccccc1COc1cccc(n1)C(F)(F)F)/C(=O)OC		6.03		4.92			6.05
525	CAS:111812-58-9	Cc1nn(c(c1C=NOCc1ccc(cc1)C(=O)OC(C)(C)C)Oc1ccccc1)C		7.91	5.41	4.12			4.82
526	NOCAS_57603	OC(=O)C[C@H]1Nc2ccc(cc2CN(C1=O)C)C(=O)N1CCC(CC1)C1CCNCC1			4.73
527	CAS:518048-05-0	Fc1ccc(cc1)CNC(=O)c1nc(n(c(=O)c1O)C)C(NC(=O)c1nnc(o1)C)(C)C	5.78
528	CAS:147-94-4	OC[C@H]1O[C@H]([C@H]([C@@H]1O)O)n1ccc(nc1=O)N			4.6
529	CAS:76738-96-0	CCCC(=O)O[C@@]1(CC[C@@H]2[C@]1(C)C[C@H](O)[C@H]1[C@H]2CCC2=CC(=O)CC[C@]12C)C(=O)CC							8.16
530	CID:34697	CC(CCCCCCCOP(=O)(Oc1ccccc1)Oc1ccccc1)C							4.33	4.37
531	CAS:71-63-6	O=C1OCC(=C1)[C@H]1CC[C@]2([C@]1(C)CC[C@H]1[C@H]2CC[C@H]2[C@]1(C)CC[C@@H](C2)O[C@H]1C[C@H](O)[C@@H]([C@H](O1)C)O[C@H]1C[C@H](O)[C@@H]([C@H](O1)C)O[C@H]1C[C@H](O)[C@@H]([C@H](O1)C)O)O	7.64				7.45
532	CAS:104-87-0	O=Cc1ccc(cc1)C			4.36
533	CID:171144	CCCCCCCCCCCCc1ccccc1O		5.42	6.6	4.49	4.2	4.78	4.54	4.67
534	CAS:7683-59-2	CC(NCC(c1ccc(c(c1)O)O)O)C								8.13
535	CAS:53-16-7	Oc1ccc2c(c1)CC[C@@H]1[C@@H]2CC[C@]2([C@H]1CCC2=O)C		8.86	7.91				6.47
536	CAS:31386-24-0	CN(CCOC(=O)c1ccc2c(c1)c(C)c(n2CCN(C)C)C)C	5			4.53			4.52
537	CAS:80-07-9	Clc1ccc(cc1)S(=O)(=O)c1ccc(cc1)Cl							4.31
538	CAS:591-27-5	Nc1cccc(c1)O	7.61
539	CAS:2449-05-0	O=C(N=NC(=O)OCc1ccccc1)OCc1ccccc1								4.5
540	CAS:103420-77-5	O=C(c1cc2c([nH]1)cccc2)N[C@H]1N=C(c2ccccc2)c2c(N(C1=O)C)cccc2				4.59	4.2		5.29
541	CAS:3331-46-2	O=C1CCCc2c1cc1ccc3c4c1c2ccc4ccc3	4.48	4.28	4.47	4.62	4.28	4.54	4.38
542	CAS:94-14-4	CC(COC(=O)c1ccc(cc1)N)C		4.5	4.74
543	CAS:56-47-3	CC(=O)OCC(=O)[C@H]1CC[C@@H]2[C@]1(C)CC[C@H]1[C@H]2CCC2=CC(=O)CC[C@]12C	7.42		3.8				6.35
544	CAS:2152-34-3	O=C1N=C(OC1c1ccccc1)N	5.81		4.77
545	CAS:92-59-1	CCN(c1ccccc1)Cc1ccccc1		4.56	5.19				4.49
546	CAS:619-65-8	N#Cc1ccc(cc1)C(=O)O			4.16
547	CAS:2687-94-7	CCCCCCCCN1CCCC1=O	4.81
548	CAS:91-57-6	Cc1ccc2c(c1)cccc2		4.2	4.93
549	CAS:19216-56-9	COc1cc2nc(nc(c2cc1OC)N)N1CCN(CC1)C(=O)c1ccco1	4.79	3.9					4.65
550	CAS:79467-22-4	NCc1ccccc1Sc1ccccc1CO			4.96
551	CAS:55066-56-3	CC(CC(=O)Oc1ccc(cc1)C)C	7.11		4.68
552	CAS:5534-95-2	CSCC[C@@H](C(=O)N[C@H](C(=O)N[C@H](C(=O)N)Cc1ccccc1)CC(=O)O)NC(=O)[C@H](Cc1c[nH]c2c1cccc2)NC(=O)CCNC(=O)OC(C)(C)C			4.31
553	CAS:2921-88-2	CCOP(=S)(Oc1nc(Cl)c(cc1Cl)Cl)OCC							4.19
554	CAS:117091-64-2	COc1cc(cc(c1OP(=O)(O)O)OC)[C@H]1[C@H]2C(=O)OCC2C(c2c1cc1OCOc1c2)O[C@@H]1O[C@@H]2CO[C@H](O[C@H]2[C@@H]([C@H]1O)O)C	5.73			4.4
555	CAS:50-84-0	Clc1ccc(c(c1)Cl)C(=O)O			4.3
556	CAS:66532-85-2	CCN(CC(=O)Oc1ccc(cc1)NC(=O)C)CC			4.26
557	CAS:103361-09-7	C#CCN1C(=O)COc2c1cc(c(c2)F)N1C(=O)C2=C(C1=O)CCCC2							3.55
558	CAS:4468-42-2	CCCC(c1ccccc1)CC	9.06
559	CAS:113-48-4	CCCCC(CN1C(=O)C2C(C1=O)C1CC2C=C1)CC							4.13
560	CAS:962-58-3	CCOP(=O)(Oc1cc(C)nc(n1)C(C)C)OCC	3.64	6.37	4.14	4.4
561	CAS:121-89-1	CC(=O)c1cccc(c1)[N+](=O)[O-]	4.49
562	CAS:78-37-5	C=CC(OC(=O)C=Cc1ccccc1)(CCC=C(C)C)C		4.51
563	CAS:671-95-4	Clc1ccc(cc1S(=O)(=O)N)S(=O)(=O)N							10.22
564	CAS:17696-62-7	Oc1ccc(cc1)C(=O)Oc1ccccc1		4.38
565	CAS:1121-92-2	C1CCCCNCC1						10.83
566	CAS:83657-24-3	Clc1ccc(c(c1)Cl)/C=C(\C(C(C)(C)C)O)/n1cncn1							4.58	3.94
567	CAS:140-66-9	CC(c1ccc(cc1)O)(CC(C)(C)C)C	4.45	5.33	5.91	4.19	4.38		4.28	4.71
568	CAS:102851-06-9	N#CC(c1cccc(c1)Oc1ccccc1)OC(=O)[C@@H](C(C)C)Nc1ccc(cc1Cl)C(F)(F)F		4.22	5.03	4.19	4.4	4.23
569	CAS:99755-59-6	CCCN([C@H]1CCc2c(C1)cccc2O)CCc1cccs1								4.59
570	CAS:427-51-0	CC(=O)O[C@@]1(CC[C@@H]2[C@]1(C)CC[C@H]1[C@H]2C=C(C2=CC(=O)[C@H]3[C@@H]([C@]12C)C3)Cl)C(=O)C	5.61						8.24
571	CAS:143322-58-1	CN1CCC[C@@H]1Cc1c[nH]c2c1cc(cc2)CCS(=O)(=O)c1ccccc1			4.31
572	CAS:128794-94-5	COc1c(C/C=C(/CCC(=O)OCCN2CCOCC2)\C)c(O)c2c(c1C)COC2=O	6.9			4.45
573	CAS:128-09-6	ClN1C(=O)CCC1=O		8.44	4.27
574	CAS:5495-84-1	CC(c1ccc2c(c1)c(=O)c1c(s2)cccc1)C		4.28	4.61			5.75	4.56	9.08
575	CAS:24353-61-5	COP(=S)(Oc1ccccc1C(=O)OC(C)C)N			4.07
576	CAS:72-63-9	O=C1C=C[C@]2(C(=C1)CC[C@@H]1[C@@H]2CC[C@]2([C@H]1CC[C@]2(C)O)C)C	6.3	6.08	5.8				5.46
577	CAS:77671-31-9	CSc1ccc(cc1)C(=O)c1[nH]c(=O)[nH]c1C		4.41						4.66
578	CAS:4345-03-3	C[C@@H](CCC[C@]1(C)CCc2c(O1)c(C)c(c(c2C)OC(=O)CCC(=O)O)C)CCC[C@@H](CCCC(C)C)C				4.88
579	CAS:101-86-0	CCCCCCC(=Cc1ccccc1)C=O			5.07
580	CAS:299-86-5	CNP(=O)(Oc1ccc(cc1Cl)C(C)(C)C)OC								4.36
581	CAS:86-88-4	NC(=S)Nc1cccc2c1cccc2		6.58
582	CAS:50471-44-8	C=CC1(C)OC(=O)N(C1=O)c1cc(Cl)cc(c1)Cl							4.61
583	CAS:3424-82-6	Clc1ccc(cc1)C(=C(Cl)Cl)c1ccccc1Cl			5.3				5.6
584	CAS:941-69-5	O=C1C=CC(=O)N1c1ccccc1	4.15	4		4.13	4.56			5.22
585	CAS:17781-31-6	Clc1ccc(cc1)C(c1ccc(cc1)Cl)(c1cccnc1)O			5.25	4.07		4.88	4.55	4.38
586	CAS:60166-93-0	OCC(NC(=O)c1c(I)c(C(=O)NC(CO)CO)c(c(c1I)NC(=O)[C@@H](O)C)I)CO				5.17
587	CAS:122-00-9	Cc1ccc(cc1)C(=O)C			4.2
588	CAS:81872-10-8	O=C(N1C[C@H](C[C@H]1C(=O)O)Sc1ccccc1)[C@@H](CSC(=O)c1ccccc1)C		4.61
589	CAS:522-97-4	COc1c(OC)ccc2c1CN1CCc3c(C1C2)cc1c(c3)OCO1							4.6
590	CAS:3416-26-0	O=C(Nc1c(C)cccc1C)CN1CCN(CC1)CCCC(c1ccc(cc1)F)c1ccc(cc1)F			7.34
591	CAS:541-02-6	C[Si]1(C)O[Si](C)(C)O[Si](C)(C)O[Si](O[Si](O1)(C)C)(C)C	4
592	CAS:92-39-7	Clc1ccc2c(c1)Nc1c(S2)cccc1			5.57					4.33
593	CID:10634	O[C@H]1CC[C@]2(C(=CC[C@@H]3[C@@H]2CC[C@]2([C@H]3CC[C@@H]2O)C)C1)C						4.52
594	CAS:2081-08-5	CC(c1ccc(cc1)O)c1ccc(cc1)O		5.32	5.4					3.67
595	CAS:80880-90-6	CN1CCN(CC1)CC(=O)N1c2ccccc2NC(=O)c2c1c(C)sc2			5.65
596	CAS:130929-57-6	CCN(C(=O)/C(=C/c1cc(O)c(c(c1)[N+](=O)[O-])O)/C#N)CC				4.42			4.61
597	CAS:112984-60-8	Fc1cc2c(cc1N1CCNCC1)n1C(C)Sc1c(c2=O)C(=O)O							4.69
598	CAS:59-30-3	OC(=O)CC[C@@H](C(=O)O)NC(=O)c1ccc(cc1)NCc1cnc2c(n1)c(=O)nc([nH]2)N		4.42
599	CAS:25327-89-3	C=CCOc1c(Br)cc(cc1Br)C(c1cc(Br)c(c(c1)Br)OCC=C)(C)C		9.47					4.52
600	CAS:14868-03-2	ClC(=C(c1ccc(cc1)O)c1ccc(cc1)O)Cl		4.83		4.17			10	4.31
601	CAS:532-27-4	ClCC(=O)c1ccccc1	4.15							4.43
602	CAS:886-38-4	O=C1C(=C1c1ccccc1)c1ccccc1	5.49			4.81	8.71	5.27	5.19	4.73
603	CAS:99-89-8	CC(c1ccc(cc1)O)C			6.91
604	CAS:4044-65-9	S=C=Nc1ccc(cc1)N=C=S		4.72
605	CAS:54965-21-8	CCCSc1ccc2c(c1)nc([nH]2)NC(=O)OC	6.6	5.58		5.6
606	CAS:68-26-8	OC/C=C(/C=C/C=C(/C=C/C1=C(C)CCCC1(C)C)\C)\C								4.42
607	CAS:622-40-2	OCCN1CCOCC1			4.37
608	CAS:6683-19-8	O=C(CCc1cc(c(c(c1)C(C)(C)C)O)C(C)(C)C)OCC(COC(=O)CCc1cc(c(c(c1)C(C)(C)C)O)C(C)(C)C)(COC(=O)CCc1cc(c(c(c1)C(C)(C)C)O)C(C)(C)C)COC(=O)CCc1cc(c(c(c1)C(C)(C)C)O)C(C)(C)C		4.55	4.47
609	CAS:123-31-9	Oc1ccc(cc1)O		4.44						4.62
610	CAS:16323-43-6	OC(=O)C=Cc1ccc(cc1)C=CC(=O)O	10.38
611	CAS:71626-11-4	COC(=O)C(N(c1c(C)cccc1C)C(=O)Cc1ccccc1)C								4.18
612	CAS:124937-51-5	Cc1ccc(c(c1)[C@@H](c1ccccc1)CCN(C(C)C)C(C)C)O	4.58
613	CAS:20018-09-1	IC(S(=O)(=O)c1ccc(cc1)C)I							4.6	5.55
614	CAS:135-65-9	O=C(c1cc2ccccc2cc1O)Nc1cccc(c1)[N+](=O)[O-]		4.52		4.65			5.67
615	CAS:484-17-3	Oc1cc2ccccc2c2c1cccc2		4.38						4.51
616	CAS:113-38-2	CCC(=O)Oc1ccc2c(c1)CC[C@@H]1[C@@H]2CC[C@]2([C@H]1CC[C@@H]2OC(=O)CC)C	5.34	9.33
617	CAS:7328-97-4	O1CC1COc1ccc(cc1)C(C(c1ccc(cc1)OCC1OC1)c1ccc(cc1)OCC1OC1)c1ccc(cc1)OCC1OC1		4.81
618	CAS:66734-13-2	CCC(=O)O[C@@]1([C@H](C)C[C@@H]2[C@]1(C)C[C@H](O)[C@H]1[C@H]2[C@H](Cl)CC2=CC(=O)C=C[C@]12C)C(=O)COC(=O)CC	6.8			7.62
619	CAS:2257-09-2	S=C=NCCc1ccccc1	4.02	3.6			9.08	4.23
620	CAS:120-37-6	Cc1ccc(cc1NCC)O								4.19
621	CAS:58-14-0	CCc1nc(N)nc(c1c1ccc(cc1)Cl)N								4.51
622	CAS:103890-78-4	CCOC(=O)C1=C(C)NC(=C(C1c1ccccc1/C=C/C(=O)OC(C)(C)C)C(=O)OCC)C	4.49	4.48	4.35	4.39	4.5	4.87	4.91	4.54
623	CAS:60348-60-9	Brc1ccc(c(c1)Br)Oc1cc(Br)c(cc1Br)Br							4.41
624	CAS:968-63-8	OC(c1ccccc1)(c1ccccc1)C#CCN1CCCC1			5.1
625	CAS:154-42-7	Nc1nc2nc[nH]c2c(=S)[nH]1							4.62
626	CAS:218600-53-4	N#CC1=C[C@@]2(C)[C@H](C(C1=O)(C)C)CC[C@@]1(C2=CC(=O)[C@H]2[C@@]1(C)CC[C@@]1([C@H]2CC(C)(C)CC1)C(=O)OC)C	4.48	5.55		4.48		5.61
627	CAS:150-69-6	CCOc1ccc(cc1)NC(=O)N			4.44
628	CAS:168273-06-1	Clc1ccc(cc1)c1c(C)c(nn1c1ccc(cc1Cl)Cl)C(=O)NN1CCCCC1							5.01
629	CAS:115-32-2	OC(C(Cl)(Cl)Cl)(c1ccc(cc1)Cl)c1ccc(cc1)Cl		4.4		4.14		4.16	3.55
630	CAS:117-79-3	Nc1ccc2c(c1)C(=O)c1c(C2=O)cccc1						6.45
631	CAS:90729-43-4	O=C(c1ccc(cc1)C(C)(C)C)CCCN1CCC(CC1)OC(c1ccccc1)c1ccccc1				4.3				4.9
632	CAS:499-83-2	OC(=O)c1cccc(n1)C(=O)O			4.42
633	CAS:2855-19-8	CCCCCCCCCCC1OC1						4.64
634	CAS:317318-84-6	OC(=O)COc1ccc(cc1C)SCc1sc(nc1C)c1ccc(c(c1)F)C(F)(F)F		4.04		4.1	11	5.97
635	CAS:139-62-8	CC1CCCCN1CCCOC(=O)c1ccc(cc1)OC1CCCCC1								4.45
636	CAS:69327-76-0	CC(N1C(=NC(C)(C)C)SCN(C1=O)c1ccccc1)C							4.45	4.38
637	CAS:54910-89-3	CNCCC(c1ccccc1)Oc1ccc(cc1)C(F)(F)F	4.76
638	CID:25457	CCCCCCCCCCCCc1ccccc1S(=O)(=O)O	4.43			3.95	4.54		4.32
639	CAS:2403-88-5	OC1CC(C)(C)NC(C1)(C)C			4.41
640	CAS:52214-84-3	OC(=O)C(Oc1ccc(cc1)C1CC1(Cl)Cl)(C)C						5.12
641	CAS:8004-87-3	C/N=C/1\C=CC(=C(c2ccc(cc2)N(C)C)c2ccc(cc2)N(C)C)C=C1		4.44		4.41		5.03
642	CAS:13491-79-7	OC1CCCCC1C(C)(C)C		8.46	4.42
643	CAS:76-60-8	Brc1cc(c(c(c1O)Br)C)C1(OS(=O)(=O)c2c1cccc2)c1cc(Br)c(c(c1C)Br)O						4.5
644	CAS:122454-29-9	N#Cc1c([nH]c(c1Br)C(F)(F)F)c1ccc(cc1)Cl							6.69
645	CAS:552-22-7	IOc1cc(C)c(cc1C(C)C)c1cc(C(C)C)c(cc1C)OI	8.76							4.04
646	CAS:3758-34-7	CCC(=O)O[C@H]1CC[C@@H]2[C@]1(C)CC[C@H]1[C@H]2CCc2c1ccc(c2)O	5.77	9.14
647	CID:11345	CC(c1ccccc1C(C)C)C			4.8
648	CAS:98-44-2	Nc1cc(ccc1S(=O)(=O)O)S(=O)(=O)O							8.91
649	CAS:591-12-8	O=C1CC=C(O1)C			4.74
650	CAS:501-30-4	OCc1occ(c(=O)c1)O			4.56
651	CAS:114369-43-6	N#CC(c1ccccc1)(Cn1cncn1)CCc1ccc(cc1)Cl								4.39
652	CAS:194098-25-4	CNCc1ccc(cc1)NC(=O)c1c[nH]c2c1C(=O)CCC2				4.52			3.91
653	CAS:111358-88-4	OC[C@@]1(O)C[C@H]2O[C@]1(C)n1c3c4n2c2ccccc2c4c2c(c3c3c1cccc3)CNC2=O	7.05	6.13		4.74
654	CAS:173584-44-6	COC(=O)N(C(=O)N1CO[C@@]2(C(=N1)c1ccc(cc1C2)Cl)C(=O)OC)c1ccc(cc1)OC(F)(F)F	4.31	4.21	4.26	4.53	4.53	4.36	4.45
655	CAS:13647-35-3	N#CC1=C(O)[C@@H]2[C@]3([C@@](C1)(C)[C@H]1CC[C@]4([C@H]([C@@H]1CC3)CC[C@@H]4O)C)O2	6.83		5.88
656	CAS:2634-33-5	O=c1[nH]sc2c1cccc2	4.45			4.18	4.31	4.1	5.18
657	CAS:87-17-2	O=C(c1ccccc1O)Nc1ccccc1		4.14					4.5
658	CAS:95-31-8	CC(NSc1nc2c(s1)cccc2)(C)C						4.3	4.08
659	CAS:58-89-9	Cl[C@@H]1[C@H](Cl)[C@@H](Cl)[C@@H]([C@@H]([C@H]1Cl)Cl)Cl								5.14
660	CAS:81-83-4	O=C1NC(=O)c2c3c1cccc3ccc2							4.41
661	CAS:90-04-0	COc1ccccc1N			4.55
662	CAS:71283-80-2	CCOC(=O)[C@H](Oc1ccc(cc1)Oc1nc2c(o1)cc(cc2)Cl)C	8.9
663	CAS:85-43-8	O=C1OC(=O)C2C1CC=CC2		10.99
664	CAS:38716-68-6	OCc1ccc(o1)C(=O)NCC(=O)O			8.78
665	CAS:7005-72-3	Clc1ccc(cc1)Oc1ccccc1			4.44
666	CAS:1124-33-0	[O-][n+]1ccc(cc1)[N+](=O)[O-]							4.19	5.48
667	CAS:3736-81-0	O=C(N(c1ccc(cc1)OC(=O)c1ccco1)C)C(Cl)Cl		4.39	4.44
668	CAS:113136-77-9	Clc1ccc(c(c1)Cl)NC(=O)C1(CC1)C(=O)O							4.36
669	CAS:84-79-7	CC(=CCC1=C(O)C(=O)c2c(C1=O)cccc2)C		4.48					4.04	4.47
670	CAS:50-02-2	OCC(=O)[C@@]1(O)[C@H](C)C[C@@H]2[C@]1(C)C[C@H](O)[C@]1([C@H]2CCC2=CC(=O)C=C[C@]12C)F	5.86			8.54			4.83
671	CAS:129-20-4	CCCCC1C(=O)N(N(C1=O)c1ccc(cc1)O)c1ccccc1	5.39			5.08		5.01
672	CAS:2835-68-9	Nc1ccc(cc1)C(=O)N			4.59					4.11
673	CAS:5205-11-8	O=C(c1ccccc1)OCC=C(C)C		4.05	4.7
674	CAS:123-30-8	Nc1ccc(cc1)O				5.5				4.51
675	CAS:6375-27-5	COc1ccc(cc1NC(=O)CC(=O)C)OC			4.17
676	CAS:71868-10-5	CSc1ccc(cc1)C(=O)C(N1CCOCC1)(C)C		4.61	4.34		10.86			5.01
677	CAS:55283-68-6	CCN(c1c(cc(cc1[N+](=O)[O-])C(F)(F)F)[N+](=O)[O-])CC(=C)C	5.7						9.24	4.91
678	CAS:119-10-8	COc1ccc(cc1[N+](=O)[O-])C			4.56
679	CAS:6961-82-6	Clc1ccccc1S(=O)(=O)N			4.76
680	CAS:69956-77-0	OC(=O)C(c1ccc(cc1)/C=C/1\CCCCC1=O)C						4.69
681	CAS:569-57-3	COc1ccc(cc1)C(=C(c1ccc(cc1)OC)Cl)c1ccc(cc1)OC		6.8
682	CAS:59-14-3	OC[C@H]1O[C@H](C[C@@H]1O)n1cc(Br)c(=O)[nH]c1=O				5.77
683	CAS:515-40-2	ClCC(c1ccccc1)(C)C			4.64
684	CID:7929	Cc1cccc(c1)C	6.42
685	CAS:114856-44-9	OC(COc1cc(Cl)ccc1C#N)CNC(CNc1ccc(cc1)C1=NNC(=O)CC1C)(C)C	9.3							5.9
686	CAS:91-17-8	C1CCC2C(C1)CCCC2			4.1
687	CAS:843-55-0	Oc1ccc(cc1)C1(CCCCC1)c1ccc(cc1)O		7.24	7.34	4.23			3.69	4.33
688	CAS:5613-46-7	CC(c1cc(C)c(c(c1)C)O)(c1cc(C)c(c(c1)C)O)C	4.39	5.98		4.17	7.54		9.95	4.38
689	CAS:3132-64-7	BrCC1CO1		8.32
690	CAS:89-82-7	C[C@@H]1CCC(=C(C)C)C(=O)C1		4.49	4.91
691	CAS:51-66-1	COc1ccc(cc1)NC(=O)C			4.82
692	CAS:5437-45-6	BrCC(=O)OCc1ccccc1	4.2	4.19	4.93
693	CAS:447-41-6	CC(NC(C(c1ccc(cc1)O)O)C)CCc1ccccc1								6.21
694	CAS:65405-77-8	CC/C=C\CCOC(=O)c1ccccc1O		8.14		6.23
695	CAS:116255-48-2	BrC1COC(C1)(Cn1cncn1)c1ccc(cc1Cl)Cl		4.09					4.4
696	CAS:2772-45-4	Oc1ccc(cc1C(c1ccccc1)(C)C)C(c1ccccc1)(C)C	4.15	4.29	4.29	4.49	4.15	4.14	4.34	4.42
697	CAS:54239-37-1	N#Cc1cc(ccc1N)C(CNC(C)C)O								8.77
698	CAS:53902-12-8	COc1cc(/C=C/C(=O)Nc2ccccc2C(=O)O)ccc1OC				11.25
699	CID:38037	Clc1cccc(c1)c1cc(Cl)cc(c1)Cl		3.93					4.18
700	CAS:4822-44-0	SCC(=O)Nc1ccccc1	4.67	4.45		4.56
701	CAS:60282-87-3	C#C[C@]1(O)C=C[C@@H]2[C@]1(CC)CC[C@H]1[C@H]2CCC2=CC(=O)CC[C@H]12	9.27	6.15	5.58	7.48			10.22	4.56
702	CAS:88-16-4	Clc1ccccc1C(F)(F)F			9.12
703	CAS:791-31-1	O[Si](c1ccccc1)(c1ccccc1)c1ccccc1			5.25				4.25	4.35
704	CAS:127-41-3	CC(=O)/C=C/C1C(=CCCC1(C)C)C			4.09
705	CAS:24280-93-1	COc1c(C/C=C(/CCC(=O)O)\C)c(O)c2c(c1C)COC2=O	7.52			6.02
706	CAS:144701-48-4	CCCc1nc2c(n1Cc1ccc(cc1)c1ccccc1C(=O)O)cc(cc2C)c1nc2c(n1C)cccc2						6.32
707	CAS:599-88-2	Cc1cnc(nc1)NS(=O)(=O)c1ccc(cc1)N			4.57
708	CAS:14417-88-0	CCCCC/C=C\C/C=C\CCCCCCCC(=O)NC(c1ccccc1)C							4.59
709	CAS:542-92-7	C1C=CC=C1			4.51	8.05
710	CAS:120-78-5	c1ccc2c(c1)sc(n2)SSc1nc2c(s1)cccc2			5.19
711	CAS:625-86-5	Cc1ccc(o1)C			4.15
712	CAS:632-79-1	O=C1OC(=O)c2c1c(Br)c(c(c2Br)Br)Br				6.32
713	CAS:319-86-8	Cl[C@@H]1[C@H](Cl)[C@H](Cl)[C@H]([C@@H]([C@H]1Cl)Cl)Cl			5.17				4.04	4.32
714	CAS:83-07-8	Nc1c(C)n(n(c1=O)c1ccccc1)C					8.42
715	CAS:3147-75-9	Oc1ccc(cc1n1nc2c(n1)cccc2)C(CC(C)(C)C)(C)C							4.45	4.58
716	CAS:101-05-3	Clc1nc(nc(n1)Cl)Nc1ccccc1Cl			4.48
717	CAS:64628-44-0	O=C(NC(=O)c1ccccc1Cl)Nc1ccc(cc1)OC(F)(F)F	3.85
718	CAS:57-43-2	CCC1(CCC(C)C)C(=O)NC(=O)NC1=O			4.39		4.03
719	CAS:34368-04-2	CC(CCc1ccc(cc1)O)NCCc1ccc(c(c1)O)O	4.38
720	CAS:6219-89-2	Oc1ccc(cc1)Nc1ccc(c(c1)C)N	4.22	4.31		4.42				5.08
721	CAS:121288-39-9	C=CCn1c(=O)n(c2c1c(=O)[nH]c(n2)N)[C@@H]1O[C@@H]([C@H]([C@H]1O)O)CO	5.72
722	CAS:91-88-3	OCCN(c1cccc(c1)C)CC			4.35
723	CAS:6236-05-1	[O-][N+](=O)c1ccc(o1)/C=N\O		4.46	4.33				4.74	5.11
724	CAS:21834-92-4	O=CC(=CCC(C)C)c1ccccc1		4.48
725	CAS:55066-48-3	OCCC(CCc1ccccc1)C			4.22
726	CAS:1152-61-0	O=C(N[C@H](C(=O)O)CC(=O)O)OCc1ccccc1			4.39
727	CAS:68392-35-8	CCC(=C(c1ccc(cc1)O)c1ccc(cc1)OCCN(C)C)c1ccccc1	4.19	8.44	4.12	4.32	4.26			4.49
728	CAS:134-09-8	CC1CCC(C(C1)OC(=O)c1ccccc1N)C(C)C		5.12	4.04	4.17	4.14		4.55
729	CAS:68291-97-4	NS(=O)(=O)Cc1noc2c1cccc2			4.45	4.68
730	CAS:95-48-7	Cc1ccccc1O			4.71
731	CAS:267243-28-7	C=CC(=O)Nc1cc2c(ncnc2cc1OCCCN1CCOCC1)Nc1ccc(c(c1)Cl)F	5.26	4.49		4.59
732	CAS:23779-99-9	OCC(COC(=O)c1ccccc1Nc1ccnc2c1cccc2C(F)(F)F)O							4.29
733	CAS:706-14-9	CCCCCCC1CCC(=O)O1		6.82
734	CAS:79622-59-6	Clc1cc(cnc1Nc1c(cc(c(c1[N+](=O)[O-])Cl)C(F)(F)F)[N+](=O)[O-])C(F)(F)F	4.07	4.43	4.1	4.14	6.36	7.03	5.32
735	CAS:2664-63-3	Oc1ccc(cc1)Sc1ccc(cc1)O		4.75	4.79				4.08	4.38
736	CAS:546-06-5	CN([C@H]1CC[C@]2(C(=CC[C@@H]3[C@@H]2CC[C@]24[C@H]3CC[C@@H]4[C@@H](N(C2)C)C)C1)C)C	8.62
737	CAS:133-58-4	[O-][N+](=O)c1ccc(c2c1[Hg]O2)C					4.58		6.35	5.58
738	CAS:3735-85-1	COc1ccc(cc1)OCC(=O)O[C@@H]1C[C@@H]2CN3CCc4c([C@H]3C[C@@H]2[C@@H]([C@H]1OC)C(=O)OC)[nH]c1c4ccc(c1)OC			4.94					4.5
739	CAS:49697-38-3	COC(=O)[C@@]1(C)[C@H](C)C[C@@H]2[C@]1(C)C[C@H](O)[C@H]1[C@H]2CCC2=CC(=O)C=C[C@]12C	5.55			8.02			8.49
740	CAS:131-55-5	Oc1ccc(c(c1)O)C(=O)c1ccc(cc1O)O		4.77	4.93
741	CAS:3934-20-1	Clc1ccnc(n1)Cl							8.85
742	CAS:751-97-3	CN([C@@H]1C(=C(C(=O)NCN2CCCC2)C(=O)[C@@]2([C@H]1CC1C(=C2O)C(=O)c2c([C@@]1(C)O)cccc2O)O)O)C							9.25
743	CAS:42594-17-2	C=CC(=O)OCC1CC2CC1C1C2C(CC1)COC(=O)C=C	4.73						4.48
744	CAS:56718-70-8	COCCc1ccc(cc1)OCC1OC1					6.85
745	CAS:126-64-7	C=CC(OC(=O)c1ccccc1)(CCC=C(C)C)C		4.52	5.12
746	CAS:66246-88-6	CCCC(c1ccc(cc1Cl)Cl)Cn1cncn1		4.04					4.58
747	CAS:88-82-4	Ic1cc(I)c(c(c1)C(=O)O)I						4.97
748	CAS:1885-29-6	N#Cc1ccccc1N			4.29
749	CAS:547-91-1	Ic1cc(c2c(c1O)nccc2)S(=O)(=O)O			4				8.37
750	CAS:32889-48-8	N#CC(Nc1nc(NC2CC2)nc(n1)Cl)(C)C					8.32
751	CAS:437-38-7	CCC(=O)N(c1ccccc1)C1CCN(CC1)CCc1ccccc1	4.52
752	CAS:84-62-8	O=C(c1ccccc1C(=O)Oc1ccccc1)Oc1ccccc1								4.92
753	CAS:3943-89-3	CCOC(=O)c1ccc(c(c1)O)O			4.64
754	CAS:156052-68-5	CCC(C(=O)CCl)(NC(=O)c1cc(Cl)c(c(c1)Cl)C)C	4.75	4.42		4.45				4.38
755	CAS:251565-85-2	CCO[C@@H](C(=O)O)Cc1ccc(cc1)OCCc1ccc(cc1)OS(=O)(=O)C					5.1	7
756	CAS:82-86-0	O=C1C(=O)c2c3c1cccc3ccc2		4.78		4.57			4.43
757	CAS:18559-94-9	OCc1cc(ccc1O)C(CNC(C)(C)C)O								7.36
758	CAS:102-50-1	COc1ccc(c(c1)C)N		4.33	4.55
759	CAS:83-05-6	OC(=O)C(c1ccc(cc1)Cl)c1ccc(cc1)Cl		4.49	9.05			4.95
760	CAS:1124-04-5	Cc1cc(Cl)c(cc1C)O			4.5
761	CAS:25122-57-0	CCCC(=O)O[C@@]1([C@@H](C)C[C@@H]2[C@]1(C)CC(=O)[C@]1([C@H]2CCC2=CC(=O)C=C[C@]12C)F)C(=O)CCl	5.35			8.38			8.6
762	CAS:79-64-1	CC#C[C@]1(O)CC[C@@H]2[C@]1(C)CC[C@H]1[C@H]2C[C@@H](C2=CC(=O)CC[C@]12C)C			5.53				7.53
763	CAS:58306-30-2	COCC(=O)Nc1cc(ccc1N=C(NC(=O)OC)NC(=O)OC)Sc1ccccc1		5.11
764	CAS:587-85-9	c1ccc(cc1)[Hg]c1ccccc1						5.58	4.52
765	CAS:493-52-7	CN(c1ccc(cc1)/N=N/c1ccccc1C(=O)O)C				5.52	7.62
766	CAS:2996-92-1	CO[Si](c1ccccc1)(OC)OC		4.28			10.99
767	CAS:579-66-8	CCc1cccc(c1N)CC		11	4.28
768	CAS:101-54-2	Nc1ccc(cc1)Nc1ccccc1								6.19
769	CAS:80-38-6	Clc1ccc(cc1)OS(=O)(=O)c1ccccc1							4.4
770	CAS:115-90-2	CCOP(=S)(Oc1ccc(cc1)S(=O)C)OCC	4.39
771	CAS:81406-37-3	CCCCCCC(OC(=O)COc1nc(F)c(c(c1Cl)N)Cl)C		4.17	4.63	4.47			6.48
772	CAS:1076-97-7	OC(=O)C1CCC(CC1)C(=O)O	6.05
773	CAS:89415-87-2	CC1(CC)N(Cl)C(=O)N(C1=O)Cl			4.47
774	CAS:79558-09-1	CCCc1c(OCCCOc2ccc(cc2)OCC(=O)O)ccc(c1O)C(=O)C				7.19	8.11	6.89
775	CAS:10338-51-9	OC[C@H]1O[C@@H](OCCc2ccc(cc2)O)[C@@H]([C@H]([C@@H]1O)O)O			4.81	11.3	8.49
776	CAS:16673-34-0	COc1ccc(cc1C(=O)NCCc1ccc(cc1)S(=O)(=O)N)Cl			3.92
777	CAS:123318-82-1	OC[C@H]1O[C@H]([C@H]([C@@H]1O)F)n1cnc2c1nc(Cl)nc2N				4.64				4.97
778	CAS:5331-43-1	NNC(=O)OCc1ccccc1			4.01
779	CAS:134002-60-1	Fc1ccc2c(c1)nc(s2)COc1ccc2c(c1)[C@H](O)[C@@H](CO2)Cc1cccc(c1)C(=O)O			9.05
780	CAS:272451-65-7	O=C(c1cccc(c1C(=O)NC(CS(=O)(=O)C)(C)C)I)Nc1ccc(cc1C)C(C(F)(F)F)(C(F)(F)F)F				4.2	4.25
781	CAS:97466-90-5	CCCN1CCC[C@H]2[C@H]1Cc1cnc(nc1C2)N					9.13
782	CAS:40601-76-1	Cc1cc(c(c(c1Cn1c(=O)n(Cc2c(C)cc(c(c2C)O)C(C)(C)C)c(=O)n(c1=O)Cc1c(C)cc(c(c1C)O)C(C)(C)C)C)O)C(C)(C)C		4.67
783	CAS:531-75-9	OC[C@H]1O[C@@H](Oc2cc3ccc(=O)oc3cc2O)[C@@H]([C@H]([C@@H]1O)O)O	4.89	4.95		4.82		5.03
784	CAS:989-51-5	Oc1cc(O)c2c(c1)O[C@@H]([C@@H](C2)OC(=O)c1cc(O)c(c(c1)O)O)c1cc(O)c(c(c1)O)O								4.34
785	CAS:70-70-2	CCC(=O)c1ccc(cc1)O			4.29
786	CAS:2275-14-1	CCOP(=S)(SCSc1cc(Cl)ccc1Cl)OCC		4.09	4.61
787	CAS:82560-54-1	CCOC(=O)CCN(C(C)C)SN(C(=O)Oc1cccc2c1OC(C2)(C)C)C				4.41			4.07
788	CAS:125225-28-7	CC(C1CCC(C1(O)Cn1ncnc1)Cc1ccc(cc1)Cl)C				4.1				4.44
789	CAS:3383-96-8	COP(=S)(Oc1ccc(cc1)Sc1ccc(cc1)OP(=S)(OC)OC)OC		4.47
790	CAS:13080-86-9	CC(c1ccc(cc1)Oc1ccc(cc1)N)(c1ccc(cc1)Oc1ccc(cc1)N)C								4.49
791	CAS:3158-91-6	Clc1ccc2c(c1)NC(=O)c1c(O2)cccc1			4.25		3.9
792	CAS:3775-55-1	[O-][N+](=O)c1ccc(o1)c1nnc(o1)N							4.58	5.19
793	CAS:175013-18-0	COC(=O)N(c1ccccc1COc1ccn(n1)c1ccc(cc1)Cl)OC		6.43		6.01			6.4	4.15
794	CAS:87-02-5	Nc1ccc2c(c1)cc(cc2O)S(=O)(=O)O				5.35			4.44
795	CAS:615-13-4	O=C1Cc2c(C1)cccc2							4.07
796	CAS:485-31-4	CCC(c1cc(cc(c1OC(=O)C=C(C)C)[N+](=O)[O-])[N+](=O)[O-])C							5.18
797	CAS:5493-45-8	O=C(C1CCCCC1C(=O)OCC1OC1)OCC1OC1							4.22
798	CAS:150375-75-0	COc1ccc(cc1OC)S(=O)(=O)N1c2ccc(cc2[C@@]([C@H]1C(=O)N1CCC[C@@H]1C(=O)N)(O)c1ccccc1Cl)Cl			5.63
799	CAS:1897-45-6	N#Cc1c(Cl)c(C#N)c(c(c1Cl)Cl)Cl	4.13	3.92		4.68	4.57	4.07	5.68	5.4
800	CAS:74115-24-5	Clc1ccccc1c1nnc(nn1)c1ccccc1Cl								5.59
801	CAS:53684-49-4	OC(COc1ccccc1OCC1CCCO1)CNC(C)(C)C			5.42
802	CAS:55837-27-9	OC(=O)c1cc(N2CCCC2)c(c(c1)S(=O)(=O)N)Oc1ccccc1			4.77	4.98
803	CAS:3738-06-5	CN(C(=O)CN(c1ccccc1)C(=O)C)C			9.21				8.76
804	CAS:123312-89-0	CC1=NNC(=O)N(C1)/N=C/c1cccnc1		4.08	4.85
805	CAS:1928-38-7	COC(=O)COc1ccc(cc1Cl)Cl						4.51
806	CAS:2835-95-2	Nc1ccc(c(c1)O)C							4.29	4.89
807	CAS:622-78-6	S=C=NCc1ccccc1						4.15	9.01
808	CAS:133-53-9	Clc1c(C)cc(c(c1C)Cl)O			4.09
809	CAS:92-43-3	O=C1CCN(N1)c1ccccc1								4.86
810	CID:60196278	NCCC[C@@H]1NC(=O)[C@@H](NC(=O)[C@H](Cc2ccc(cc2)O)NC(=O)[C@H](CCC(=O)O)NC(=O)[C@H](CC(=O)O)NC(=O)C(NC(=O)[C@@H](NC(=O)[C@H]2N(C(=O)[C@H](NC(=O)[C@@H](NC1=O)CC(C)C)Cc1ccccc1)CCC2)Cc1ccccc1)Cc1ccccc1)C(C)C	4.71	4.6		4.95		4.72
811	CAS:58-32-2	OCCN(c1nc(N2CCCCC2)c2c(n1)c(nc(n2)N(CCO)CCO)N1CCCCC1)CCO	5.55	4.64	3.8		5.27		5.08
812	CAS:19356-17-3	O[C@H]1CCC(=C)/C(=C\C=C\2/CCC[C@]3([C@H]2CC[C@@H]3[C@@H](CCCC(O)(C)C)C)C)/C1				4.52
813	CAS:472-66-2	O=CCC1=C(C)CCCC1(C)C							4.33	4.57
814	CAS:1982-49-6	O=C(Nc1ccccc1)NC1CCCCC1C		11	4.77
815	CAS:623-07-4	Cl[Hg]c1ccc(cc1)O	5.75	4.59		4.74		5.75
816	CAS:69409-94-5	N#CC(c1cccc(c1)Oc1ccccc1)OC(=O)C(C(C)C)Nc1ccc(cc1Cl)C(F)(F)F		4.11		4.43	4.12	4.42
817	CAS:59160-29-1	O=C(Nc1c(C)cccc1C)CN(CC(=O)O)CC(=O)O								10.22
818	CAS:4265-16-1	O=Cc1cc2c(o1)cccc2								4.65
819	CAS:154323-57-6	CN(CCc1c[nH]c2c1cc(cc2)CS(=O)(=O)N1CCCC1)C			9				7.46
820	CAS:79-97-0	Oc1ccc(cc1C)C(c1ccc(c(c1)C)O)(C)C		4.99					4.55	4.45
821	CAS:1986-53-4	CCC(=O)O[C@H]1CCC2C(=C1)CCC1C2CCC2(C1CC[C@@H]2OC(=O)CC)C			6.77				5.71
822	CAS:10389-73-8	Clc1ccccc1CC(N)(C)C			4.5
823	CAS:94-45-1	CCOc1ccc2c(c1)sc(n2)N		4.25
824	CAS:1689-99-2	CCCCCCCC(=O)Oc1c(Br)cc(cc1Br)C#N		4.1					4.45
825	CAS:84-61-7	O=C(c1ccccc1C(=O)OC1CCCCC1)OC1CCCCC1							4.48	4.1
826	NOCAS_47333	Cc1ncc(cn1)[C@H](CC(=O)O)CCCCCCc1ccc2c(n1)NCCC2	5.77				9.03
827	CAS:94-26-8	CCCCOC(=O)c1ccc(cc1)O		4.54	4.99
828	CAS:25564-22-1	CCCCCC1=CCCC1=O	8.69
829	CAS:1032350-13-2	O=c1[nH]nc2n1ccc1c2cc(c(n1)c1ccc(cc1)C1(N)CCC1)c1ccccc1	4.43	4.62		6.28		4.46
830	CAS:320-67-2	OC[C@H]1O[C@H]([C@@H]([C@@H]1O)O)n1cnc(nc1=O)N							5.33
831	CAS:104-14-3	NCC(c1ccc(cc1)O)O			4.29
832	CID:590836	CC(CCCCCCOC(=O)c1ccccc1C(=O)OCCCCCCC(C)C)C			8.77
833	CAS:637-03-6	O=[As]c1ccccc1		5.32		5.53	5.62
834	CAS:17824-83-8	N#Cc1nc(Cl)c(c(c1Cl)Cl)Cl		4.57			4.58	5.18	4.91	4.12
835	CAS:20559-55-1	CCCOc1ccc2c(c1)nc([nH]2)NC(=O)OC	6.62	5.49		5.84			4.67
836	CAS:2835-99-6	Oc1ccc(c(c1)C)N						4.09	4.06	4.44
837	CAS:87239-81-4	COCC1=C(C(=O)OC(OC(=O)OC(C)C)C)N2[C@H](SC1)[C@@H](C2=O)NC(=O)/C(=N\OC)/c1csc(n1)N	5.16			5.84
838	CAS:124-94-7	OCC(=O)[C@@]1(O)[C@H](O)C[C@@H]2[C@]1(C)C[C@H](O)[C@]1([C@H]2CCC2=CC(=O)C=C[C@]12C)F	4.69			7.53			5.9
839	CAS:16489-90-0	CCOc1ccc2c(c1)C(C)CC(N2)(C)C							4.27
840	CAS:20830-75-5	O=C1OCC(=C1)[C@H]1CC[C@]2([C@]1(C)[C@H](O)C[C@H]1[C@H]2CC[C@H]2[C@]1(C)CC[C@@H](C2)O[C@H]1C[C@H](O)[C@@H]([C@H](O1)C)O[C@H]1C[C@H](O)[C@@H]([C@H](O1)C)O[C@H]1C[C@H](O)[C@@H]([C@H](O1)C)O)O					7.75
841	CID:6602188	O=C1OC(=O)[C@]2([C@@H]1[C@H]1C=C[C@@H]2C1)C							4.09
842	CAS:131-57-7	COc1ccc(c(c1)O)C(=O)c1ccccc1		4.28
843	CAS:101463-69-8	O=C(NC(=O)c1c(F)cccc1F)Nc1ccc(cc1F)Oc1ccc(cc1Cl)C(F)(F)F		4.35		4.02		4.33	4.42
844	CAS:24219-97-4	CN1CCN2C(C1)c1ccccc1Cc1c2cccc1	4.44			4.4
845	CAS:3380-34-5	Clc1ccc(c(c1)O)Oc1ccc(cc1Cl)Cl	4.03			4.37	4.36		4.86
846	CAS:2396-68-1	CC(c1ccc(cc1)S)(C)C		4.45	4.28
847	CAS:1126-78-9	CCCCNc1ccccc1			4.53
848	CAS:1239-29-8	C[C@]12Cc3nonc3C[C@@H]1CC[C@@H]1[C@@H]2CC[C@]2([C@H]1CC[C@]2(C)O)C	8.43	4.63	5.41				5.9
849	CAS:98-79-3	O=C1CC[C@H](N1)C(=O)O	6.76
850	CAS:534-52-1	[O-][N+](=O)c1cc(C)c(c(c1)[N+](=O)[O-])O							4.72
851	CAS:24602-86-6	CCCCCCCCCCCCCN1CC(C)OC(C1)C	3.61						6.08
852	CAS:142880-36-2	ONC(=O)C[C@H](C(=O)N[C@H](C(=O)NC)Cc1c[nH]c2c1cccc2)CC(C)C				4.82
853	CAS:119-47-1	Cc1cc(Cc2cc(C)cc(c2O)C(C)(C)C)c(c(c1)C(C)(C)C)O	4.31	4.36	4.42	4.6	4.53	4.32	4.61	4.51
854	CAS:20224-45-7	CCC[C@H](C1(CC=C)C(=O)NC(=O)NC1=O)C			4.07
855	CAS:119-75-5	[O-][N+](=O)c1ccccc1Nc1ccccc1							8.27
856	CAS:68-23-5	C#C[C@]1(O)CC[C@@H]2[C@]1(C)CC[C@H]1[C@H]2CCC2=C1CCC(=O)C2	8.42	7.91
857	CAS:51481-65-3	O=C([C@@H](c1ccccc1)NC(=O)N1CCN(C1=O)S(=O)(=O)C)N[C@@H]1C(=O)N2[C@@H]1SC([C@@H]2C(=O)O)(C)C				4.41
858	CAS:3385-03-3	OCC(=O)[C@@]12OC(O[C@@H]1C[C@@H]1[C@]2(C)C[C@H](O)[C@H]2[C@H]1C[C@@H](C1=CC(=O)C=C[C@]21C)F)(C)C				8.08		8.59	7.89
859	CAS:24038-68-4	Oc1ccc(cc1c1ccccc1)C(c1ccc(c(c1)c1ccccc1)O)(C)C			4.28				4.12	5.45
860	CAS:529-33-9	OC1CCCc2c1cccc2			8.92
861	CAS:28797-61-7	CN1CCN(CC1)CC(=O)N1c2ccccc2C(=O)Nc2c1nccc2			5.22
862	CAS:947-19-3	O=C(C1(O)CCCCC1)c1ccccc1			4.1
863	CAS:1928-47-8	CCCCC(COC(=O)COc1cc(Cl)c(cc1Cl)Cl)CC			4.54
864	CAS:3057-08-7	CC1(C)COP(OC1)Oc1ccccc1		4.61
865	CAS:71422-67-8	O=C(NC(=O)c1c(F)cccc1F)Nc1cc(Cl)c(c(c1)Cl)Oc1ncc(cc1Cl)C(F)(F)F		4.22					4.07
866	CAS:6228-25-7	OCC1(CO)COCOC1			4.46
867	CAS:494-19-9	c1ccc2c(c1)Nc1ccccc1CC2		3.91	5.1					4.38
868	CAS:2312-35-8	C#CCOS(=O)OC1CCCCC1Oc1ccc(cc1)C(C)(C)C				6.49			5.48	4.91
869	CAS:98-09-9	ClS(=O)(=O)c1ccccc1			4.34
870	CAS:538-41-0	Nc1ccc(cc1)/N=N/c1ccc(cc1)N		7.34
871	CAS:17575-22-3	OC[C@H]1O[C@@H](O[C@@H]2[C@@H](C)O[C@H](C[C@@H]2OC(=O)C)O[C@H]2[C@@H](O)C[C@@H](O[C@@H]2C)O[C@H]2[C@@H](O)C[C@@H](O[C@@H]2C)O[C@H]2CC[C@]3([C@@H](C2)CC[C@@H]2[C@@H]3C[C@@H](O)[C@]3([C@]2(O)CC[C@@H]3C2=CC(=O)OC2)C)C)[C@@H]([C@H]([C@@H]1O)O)O						7.29
872	CAS:96-70-8	CCc1ccc(c(c1)C(C)(C)C)O		4.07	5.17	4.03			4.3
873	CAS:527-53-7	Cc1cc(C)c(c(c1)C)C			4.04
874	CAS:78-27-3	C#CC1(O)CCCCC1	8.86
875	CAS:80573-04-2	OC(=O)CCNC(=O)c1ccc(cc1)/N=N/c1ccc(c(c1)C(=O)O)O	6.63
876	CAS:363-17-7	O=C(C(F)(F)F)Nc1ccc2-c3c(Cc2c1)cccc3		4.32					4.79
877	CAS:98886-44-3	CCOP(=O)(N1CCSC1=O)SC(CC)C	6.42	7.57
878	CAS:114607-46-4	OC(=O)C(=O)Nc1cccc(c1)c1nnn[nH]1			4.24
879	CAS:60-92-4	O[C@@H]1[C@@H]2OP(=O)(O)OC[C@H]2O[C@H]1n1cnc2c1ncnc2N								7.54
880	CAS:65-71-4	Cc1c[nH]c(=O)[nH]c1=O			4.44
881	CAS:368832-42-2	CC[C@H]1CC[C@@H]([C@@H](N1)c1ccccc1)NCc1cc2N(C)C(=O)[C@H]3[C@@H](c2cc1OC)C3	4.96	4.16
882	CAS:100-42-5	C=Cc1ccccc1			4.83
883	CAS:15901-40-3	C[Si](NC1CCCCC1)(NC1CCCCC1)NC1CCCCC1					7.13
884	CAS:98-15-7	Clc1cccc(c1)C(F)(F)F	4.4
885	CAS:82-28-0	O=C1c2ccccc2C(=O)c2c1ccc(c2N)C		4.46					5.33
886	CAS:10081-67-1	CC(c1ccccc1)(c1ccc(cc1)Nc1ccc(cc1)C(c1ccccc1)(C)C)C		4.16		4.34		4.41	4.98
887	CAS:58-73-1	CN(CCOC(c1ccccc1)c1ccccc1)C		4.38
888	CAS:64795-35-3	CN1C[C@H](C[C@H]2[C@H]1Cc1cn(c3c1c2ccc3)C)NS(=O)(=O)N(C)C			5.02				10.22
889	CAS:101-70-2	COc1ccc(cc1)Nc1ccc(cc1)OC								4.27
890	CAS:853-23-6	CC(=O)O[C@H]1CC[C@]2(C(=CC[C@@H]3[C@@H]2CC[C@]2([C@H]3CCC2=O)C)C1)C		6.24	6.15				5.22
891	CAS:101-14-4	Nc1ccc(cc1Cl)Cc1ccc(c(c1)Cl)N		3.86			4.52		9.99
892	CAS:2901-75-9	OC(=O)C(Cc1ccccc1)NC(=O)C					8.68
893	CAS:145-73-3	OC(=O)C1C2CCC(C1C(=O)O)O2	5.31	4.07					4.52
894	CAS:23674-86-4	CCCC(=O)O[C@@]1(CC[C@@H]2[C@]1(C)C[C@H](O)[C@]1([C@H]2C[C@@H](C2=CC(=O)C=C[C@]12C)F)F)C(=O)COC(=O)C	7.54			8.65
895	CAS:122-68-9	O=C(C=Cc1ccccc1)OCCCc1ccccc1		4.2
896	CAS:66-76-2	O=c1oc2ccccc2c(c1Cc1c(=O)oc2c(c1O)cccc2)O				5.11			4.72
897	CAS:2399-48-6	C=CC(=O)OCC1CCCO1			4.4
898	CAS:101-63-3	[O-][N+](=O)c1ccc(cc1)Oc1ccc(cc1)[N+](=O)[O-]							3.98
899	CAS:26615-21-4	CN(CCOC1=Cc2ccccc2Sc2c1cc(Cl)cc2)C	11.29
900	CAS:514-78-3	C/C(=C\C=C\C=C(\C=C\C=C(\C=C\C1=C(C)C(=O)CCC1(C)C)/C)/C)/C=C/C=C(/C=C/C1=C(C)C(=O)CCC1(C)C)\C		4.27		4.61
901	CAS:30685-43-9	CO[C@H]1[C@@H](O)C[C@@H](O[C@@H]1C)O[C@H]1[C@@H](O)C[C@@H](O[C@@H]1C)O[C@H]1[C@@H](O)C[C@@H](O[C@@H]1C)O[C@H]1CC[C@]2([C@@H](C1)CC[C@@H]1[C@@H]2C[C@@H](O)[C@]2([C@]1(O)CC[C@@H]2C1=CC(=O)OC1)C)C						7.29
902	CAS:5541-67-3	Cc1ccc(c2c1cccn2)O		4.67		5.52		4.66
903	CAS:65899-73-2	Clc1ccc(c(c1)Cl)C(Cn1ccnc1)OCc1ccsc1Cl	4.7	4.49		4.36	5			4.58
904	CAS:139-65-1	Nc1ccc(cc1)Sc1ccc(cc1)N		4.43	4.57
905	CAS:63245-28-3	CCc1cccc(c1NC(=O)CN(CC(=O)O)CC(=O)O)CC			4.53
906	CAS:89-33-8	CCOC(=O)C1=NN(C(=O)C1)c1ccccc1					9.39	4.66	4.06
907	CAS:10023-54-8	CCN(CCCC(Nc1cc(C=Cc2ccccc2Cl)nc2c1ccc(c2)Cl)C)CC		5.48
908	CAS:630-56-8	CCCCCC(=O)O[C@@]1(CC[C@@H]2[C@]1(C)CC[C@H]1[C@H]2CCC2=CC(=O)CC[C@]12C)C(=O)C	5.99						7.97
909	CAS:13360-45-7	CON(C(=O)Nc1ccc(c(c1)Cl)Br)C							3.83	4.33
910	CAS:101-27-9	ClCC#CCOC(=O)Nc1cccc(c1)Cl				4.1				4.07
911	CAS:976-71-6	O=C1CC[C@]2(C(=C1)C=C[C@@H]1[C@@H]2CC[C@]2([C@H]1CC[C@]12CCC(=O)O1)C)C	5.88				10.67		5.73
912	CAS:1524-88-5	OCC(=O)[C@@]12OC(O[C@@H]1C[C@@H]1[C@]2(C)C[C@H](O)[C@H]2[C@H]1C[C@@H](C1=CC(=O)CC[C@]21C)F)(C)C				8.52			8.18
913	CAS:610-39-9	Cc1ccc(c(c1)[N+](=O)[O-])[N+](=O)[O-]							3.99
914	CAS:67-20-9	O=C1NC(=O)N(C1)N=Cc1ccc(o1)[N+](=O)[O-]							4.18
915	CAS:120068-37-3	N#Cc1nn(c(c1S(=O)C(F)(F)F)N)c1c(Cl)cc(cc1Cl)C(F)(F)F							5.72
916	CAS:745-65-3	CCCCC[C@@H](/C=C/[C@H]1[C@H](O)CC(=O)[C@@H]1CCCCCCC(=O)O)O				4.83
917	CAS:84371-65-3	CC#C[C@]1(O)CC[C@@H]2[C@]1(C)C[C@H](c1ccc(cc1)N(C)C)C1=C3CCC(=O)C=C3CC[C@@H]21				9.21
918	CAS:104-72-3	CCCCCCCCCCc1ccccc1			4.07
919	CAS:3131-60-0	OC[C@H]1O[C@H]([C@@H]([C@@H]1O)O)n1ncc(nc1=O)N				6.92
920	CAS:6898-97-1	CCC(=C(c1ccc(cc1)O)CC)c1ccc(cc1)O		8.7	8.89				10.18	4.64
921	CAS:80-54-6	O=CC(Cc1ccc(cc1)C(C)(C)C)C			10
922	CAS:89-63-4	Clc1ccc(c(c1)[N+](=O)[O-])N			5.09
923	CAS:85-68-7	CCCCOC(=O)c1ccccc1C(=O)OCc1ccccc1		4.61
924	CAS:104-45-0	CCCc1ccc(cc1)OC			4.28
925	CAS:144-79-6	C[Si](c1ccccc1)(c1ccccc1)Cl		3.6					4.02
926	CAS:120-75-2	Cc1nc2c(s1)cccc2			3.89
927	CAS:645-49-8	c1ccc(cc1)/C=C\c1ccccc1	3.97
928	CAS:17692-39-6	O1CCN(CC1)CCCc1ccc(cc1)COc1ccccc1			5.04				4.77
929	CAS:396-01-0	Nc1nc(N)c2c(n1)nc(c(n2)c1ccccc1)N	4.56	4.37	4.53	4.3	4.55	4.47	4.46
930	CAS:117337-19-6	COC(=O)CSc1cc(/N=c/2\sc(=O)n3n2CCCC3)c(cc1Cl)F								4.36
931	CAS:911-65-9	CCOc1ccc(cc1)Cc1nc2c(n1CCN(CC)CC)ccc(c2)[N+](=O)[O-]							8.32
932	CAS:21540-35-2	Cc1cccc(c1)NC(=S)N(C)C		8.95			10.16
933	CAS:41826-92-0	CCOc1cc(OCC)c(cc1C(=O)CCC(=O)O)OCC						4.13
934	CAS:25122-46-7	CCC(=O)O[C@@]1([C@@H](C)C[C@@H]2[C@]1(C)C[C@H](O)[C@]1([C@H]2CCC2=CC(=O)C=C[C@]12C)F)C(=O)CCl	5.15	6.05		9.21			8.79
935	CAS:1504-74-1	O=CC=Cc1ccccc1OC						4.12	4.22	4.34
936	CAS:35575-96-3	COP(=O)(SCn1c(=O)oc2c1ncc(c2)Cl)OC	4.1						4.04	4.47
937	CAS:215-58-7	c1ccc2c(c1)cc1c(c2)c2ccccc2c2c1cccc2							8.9
938	CAS:1571-33-1	OP(=O)(c1ccccc1)O			4.06
939	CAS:934-00-9	COc1cccc(c1O)O	4.21	4.26	4.81			4.2	4.37	4.23
940	CAS:134865-33-1	Oc1ccc(c(c1)Cl)[C@H](CNC(C)(C)C)O	10.98		4.65					8.28
941	CAS:52645-53-1	ClC(=CC1C(C1(C)C)C(=O)OCc1cccc(c1)Oc1ccccc1)Cl							4.16
942	CAS:1024-57-3	ClC1C2OC2C2C1C1(Cl)C(=C(C2(C1(Cl)Cl)Cl)Cl)Cl				4.25			4.43	5.38
943	CAS:42779-82-8	OC(=O)Cc1cc(n(c1C)c1ccc(cc1)Cl)C								4.63
944	CAS:84449-90-1	Oc1ccc2c(c1)sc(c2C(=O)c1ccc(cc1)OCCN1CCCCC1)c1ccc(cc1)O		10.09		4.15	4.12	4.14	4.09
945	CAS:501027-49-2	OC(=O)CCn1ccc2c1cccc2OCCc1nc(oc1C)c1ccccc1					4.88	7.9	4.39
946	CAS:52918-63-5	N#C[C@H](c1cccc(c1)Oc1ccccc1)OC(=O)[C@@H]1[C@@H](C1(C)C)C=C(Br)Br				3.96		4.14
947	CAS:2683-43-4	Clc1cc(Cl)c(c(c1)[N+](=O)[O-])N	4.59
948	CAS:96829-58-2	CCCCCCCCCCC[C@@H](C[C@@H]1OC(=O)[C@H]1CCCCCC)OC(=O)[C@H](CC(C)C)NC=O	6.33
949	CID:7931	Cc1cccc(c1)Cl			4.09
950	CAS:2050-47-7	Brc1ccc(cc1)Oc1ccc(cc1)Br							4.11
951	CAS:109-97-7	c1ccc[nH]1			4.45
952	CAS:80-15-9	OOC(c1ccccc1)(C)C								4.2
953	CAS:70693-59-3	Nc1ccccc1S(=O)(=O)N(C1CCCCC1)C		3.68	5.18
954	CAS:139149-55-6	NC(=O)N([C@@H]1COc2c1ccc(c2)OCc1ccccc1)O	4.16						5.17
955	CAS:606143-52-6	OCCONC(=O)c1cc2n(C)cnc2c(c1Nc1ccc(cc1Cl)Br)F	8.11	4.37
956	CAS:92146-82-2	Nc1cccc(c1)C(=O)OC(C)(C)C		4.28	4.43					4.1
957	CAS:1166-52-5	CCCCCCCCCCCCOC(=O)c1cc(O)c(c(c1)O)O	4.16	4.17		4.53	4.16	4.29	4.69
958	CAS:101-61-1	CN(c1ccc(cc1)Cc1ccc(cc1)N(C)C)C							4.45
959	CAS:644-35-9	CCCc1ccccc1O		4.12
960	CAS:50-31-7	Clc1ccc(c(c1Cl)C(=O)O)Cl						4.44
961	CAS:30751-05-4	COc1cc(cc(c1OC)OC)C(=O)NC1CCCNC1			4.34
962	CAS:1744-22-5	Nc1nc2c(s1)cc(cc2)OC(F)(F)F		4.38	4.77
963	CAS:51-44-5	OC(=O)c1ccc(c(c1)Cl)Cl	10.58
964	CAS:17804-35-2	CCCCNC(=O)n1c(NC(=O)OC)nc2c1cccc2	5.46
965	CAS:107534-96-3	Clc1ccc(cc1)CCC(C(C)(C)C)(Cn1cncn1)O								4.11
966	CAS:487-06-9	COc1cc(OC)c2c(c1)oc(=O)cc2							4.21
967	CAS:3445-11-2	OCCN1CCCC1=O	10.91
968	CID:131750181	NCCCC[C@@H](C(=O)N[C@H](C(=O)N[C@H](C(=O)NCC(=O)N[C@H](C(=O)N[C@H](C(=O)N[C@H](C(=O)N[C@H](C(=O)N[C@H](C(=O)NCC(=O)N[C@H](C(=O)N[C@H](C(=O)N[C@H](C(=O)NCC(=O)N[C@H](C(=O)O)CC(=O)N)CC(C)C)CO)Cc1ccc(cc1)O)CCCNC(=N)N)Cc1ccc(cc1)O)CC(=O)N)CC(=O)O)CC(C)C)Cc1[nH]cnc1)CCCNC(=N)N)NC(=O)[C@@H](NC(=O)[C@@H](NC(=O)[C@@H](NC(=O)[C@@H](NC(=O)[C@@H](NC(=O)[C@@H](NC(=O)[C@@H](NC(=O)[C@@H](NC(=O)CNC(=O)[C@@H](NC…								10.11
969	CAS:99-96-7	Oc1ccc(cc1)C(=O)O		4.56	4.56
970	CAS:83-75-0	CCOC(=O)O[C@H](c1ccnc2c1cc(OC)cc2)[C@@H]1C[C@@H]2CC[N@]1C[C@@H]2C=C	4.59
971	CAS:1393-48-2	C/C=C/1\NC(=O)C(NC(=O)c2csc(n2)[C@]23CCC(=N[C@@H]3c3csc(n3)[C@@H](NC(=O)c3nc([C@@H](NC(=O)[C@@H]4N=C1SC4)[C@@]([C@H](O)C)(O)C)sc3)[C@@H](C)OC(=O)c1cc([C@@H](O)C)c3c(n1)C(O)C(C=C3)NC(C(=O)N[C@H](C(=O)NC(=C)C(=O)N[C@H](C(=O)N2)C)C)[C@H](CC)C)c1scc(n1)C(=O)NC(=C)C(=O)NC(=C)C(=O)N)[C@H](O)C		4.88		5.6		5.49
972	CAS:349495-42-7	CCn1nc(c2c1C(=O)NCC(=N2)c1ccc(cc1)O)C		9.09
973	CAS:15351-09-4	CC(C(=O)c1ccccc1)N(C)C			4.85					4.71
974	CAS:27591-97-5	CCN(CCOc1ccc2-c3c(C(=O)c2c1)cc(cc3)OCCN(CC)CC)CC	8.34		4.5	4.44			4.78
975	CAS:22694-96-8	CC1OC(C(=N1)C)C						4.34
976	CAS:491-59-8	Cc1cc2cc3cccc(c3c(c2c(c1)O)O)O						5.55
977	CAS:59-47-2	OCC(COc1ccccc1C)O		4.17
978	CAS:80-05-7	CC(c1ccc(cc1)O)(c1ccc(cc1)O)C		6.02	6.46				4.18	4.24
979	CID:736715	OC(=O)/C=C/c1cnc[nH]1			3.55
980	CAS:300-39-0	OC(=O)[C@H](Cc1cc(I)c(c(c1)I)O)N	9.33
981	CAS:68367-52-2	Fc1cc2[C@]3(CCOc2cc1)NC(=O)NC3=O			4.66
982	CAS:2756-56-1	CCC(=O)O[C@@H]1C[C@@H]2C([C@@]1(C)CC2)(C)C			3.78
983	CAS:33765-68-3	CC[C@H]1C[C@@H]2[C@]([C@H]1O)(C)CC[C@H]1[C@H]2CCC2=CC(=O)CC[C@H]12	5.75						6.35	4.93
984	CAS:1085-12-7	CCCCCCCOC(=O)c1ccc(cc1)O		4.38		4.09			4.36
985	CAS:63-42-3	OC[C@H]1O[C@@H](O)[C@@H]([C@H]([C@@H]1O[C@@H]1O[C@H](CO)[C@@H]([C@@H]([C@H]1O)O)O)O)O			4.41
986	CAS:68-96-2	O=C1CC[C@]2(C(=C1)CC[C@@H]1[C@@H]2CC[C@]2([C@H]1CC[C@]2(O)C(=O)C)C)C	8.54	4.74					5.41
987	CAS:3105-97-3	CCN(CCNc1ccc(c2c1c(=O)c1c(s2)cccc1)CO)CC	4.89	4.93		4.46			4.97
988	CAS:749-02-0	Fc1ccc(cc1)C(=O)CCCN1CCC2(CC1)C(=O)NCN2c1ccccc1							5.57
989	CAS:144-68-3	O[C@@H]1CC(=C(C(C1)(C)C)/C=C/C(=C/C=C/C(=C/C=C/C=C(/C=C/C=C(/C=C/C1=C(C)C[C@H](CC1(C)C)O)\C)\C)/C)/C)C		4.3		4.87		4.98
990	CAS:58-00-4	CN1CCc2c3[C@H]1Cc1ccc(c(c1-c3ccc2)O)O							4.36	4.38
991	CAS:791-28-6	O=P(c1ccccc1)(c1ccccc1)c1ccccc1					7.77
992	CAS:155270-99-8	COc1cc(/C=C/c2nc3c(n2C)c(=O)n(c(=O)n3CC)CC)ccc1OC							4.53
993	CAS:54-36-4	O=C(C(c1cccnc1)(C)C)c1cccnc1							9.14
994	CAS:120116-88-3	N#Cc1nc(c(n1S(=O)(=O)N(C)C)c1ccc(cc1)C)Cl		4.71
995	CAS:103-16-2	Oc1ccc(cc1)OCc1ccccc1		4.49						4.58
996	CAS:120-07-0	OCCN(c1ccccc1)CCO			4.56
997	CAS:5051-62-7	NC(=N)NN=Cc1c(Cl)cccc1Cl							4.75	4.61
998	CAS:16969-10-1	C=CC(=O)OCC(COc1ccccc1)O	4.54	3.87		4.47	8.31	4.23
999	CAS:91-56-5	O=C1C(=O)Nc2c1cccc2							9.26
1000	CAS:13466-78-9	CC1=CCC2C(C1)C2(C)C							4.42	4.4
1001	CAS:361-37-5	CC[C@H](NC(=O)[C@H]1CN(C)[C@H]2C(=C1)c1cccc3c1c(C2)cn3C)CO			4.5				6.18
1002	CID:688628	COc1cc(OC)ccc1C(=O)c1ccc(cc1)O		4.49		10.92			7.62
1003	CAS:933-75-5	Clc1ccc(c(c1Cl)O)Cl							3.72
1004	CAS:262376-75-0	Clc1ccc2c(c1)CC1C2(O)N=C(S1)c1ccccc1				4.15
1005	CAS:13870-90-1	OC[C@H]1O[C@@H]([C@@H]([C@@H]1OP(=O)(OC(CNC(=O)CCC1(C)C(CC(=O)N)C2N(/C/1=C(/C)\C1=N/C(=C\C3=N/C(=C(\C4=NC2(C)C(C)(CC(=O)N)C4CCC(=O)N)/C)/C(C3CCC(=O)N)(C)CC(=O)N)/C(C1CCC(=O)N)(C)C)[Co+]C[C@H]1O[C@H]([C@@H]([C@@H]1O)O)n1cnc2c1ncnc2N)C)[O-])O)n1cnc2c1cc(C)c(c2)C						4.62
1006	CAS:840-65-3	COC(=O)c1ccc2c(c1)ccc(c2)C(=O)OC							10.52
1007	CAS:496-72-0	Cc1ccc(c(c1)N)N		4.27		4.62
1008	CAS:162881-26-7	Cc1cc(C)c(c(c1)C)C(=O)P(=O)(C(=O)c1c(C)cc(cc1C)C)c1ccccc1		4.24	5.02
1009	CAS:54350-48-0	CCOC(=O)/C=C(/C=C/C=C(/C=C/c1c(C)cc(c(c1C)C)OC)\C)\C		4.54	5	4.96	4.5		4.57
1010	CAS:1072-53-3	O=S1(=O)OCCO1			4.36
1011	CAS:153168-05-9	Cc1noc(c1)CCCOc1c(C)cc(cc1C)c1noc(n1)C(F)(F)F					5.39		4.8
1012	CAS:100-41-4	CCc1ccccc1			4.03
1013	CAS:21145-77-7	CC1CC(C)(C)c2c(C1(C)C)cc(c(c2)C(=O)C)C	8.36		5.03	4.49			4.16
1014	CAS:58-08-2	Cn1cnc2c1c(=O)n(C)c(=O)n2C								4.6
1015	CAS:112281-77-3	Clc1ccc(c(c1)Cl)C(Cn1cncn1)COC(C(F)F)(F)F				4.1			4.64	4.36
1016	CAS:564-20-5	O=C1C[C@H]2[C@@](O1)(C)CC[C@@H]1[C@]2(C)CCCC1(C)C		5.23				3.6	7.34	4.55
1017	CAS:95-57-8	Oc1ccccc1Cl		7.62
1018	CAS:957-51-7	CN(C(=O)C(c1ccccc1)c1ccccc1)C							4.16
1019	CID:158629	Brc1c(Br)ccc(c1Br)c1cc(Br)c(c(c1)Br)Br							4.41
1020	CAS:4196-89-8	O=C(c1ccccc1)OCC(COC(=O)c1ccccc1)(C)C							4.16
1021	CAS:69806-34-4	OC(=O)C(Oc1ccc(cc1)Oc1ncc(cc1Cl)C(F)(F)F)C						4.38
1022	CAS:104-53-0	O=CCCc1ccccc1		4.71						4.27
1023	CAS:87818-31-3	CC([C@@]12CC[C@](O2)([C@@H](C1)OCc1ccccc1C)C)C			4.7
1024	CAS:93-47-0	COc1cc(/C=N/NC(=O)c2ccncc2)ccc1OC			5.25
1025	CAS:73590-85-9	COc1ccc2c(c1)nc([nH]2)SCc1ncc(c(c1C)OC)C					10.76			5.56
1026	CAS:51-41-2	NC[C@@H](c1ccc(c(c1)O)O)O								4.45
1027	CAS:149413-74-1	OC(=O)Cc1ccccc1COc1ccc2c(c1)cc(o2)c1scc(n1)C(C)(C)C				4.09		6.15
1028	CAS:338-98-7	CC(=O)OCC(=O)[C@@]1(O)CC[C@@H]2[C@]1(C)C[C@H](O)[C@]1([C@H]2CCC2=CC(=O)C=C[C@]12C)F	7.81			7.84		8.62	4.87
1029	CAS:17630-75-0	O=C1Nc2c(C1)cc(cc2)Cl			4.38
1030	CAS:67227-56-9	Oc1ccc(cc1)C1CNCCc2c1cc(O)c(c2Cl)O		4.77
1031	CAS:59-58-5	OCCC(=C(N(Cc1cnc(nc1N)C)C=O)C)SSCCC	4.71			4.37		4.49
1032	CAS:1038-59-1	O=C(NS(=O)(=O)c1ccc(cc1)C)NC1CCCCCCC1			4.9
1033	CAS:4956-37-0	CCCCCCC(=O)O[C@H]1CC[C@@H]2[C@]1(C)CC[C@H]1[C@H]2CCc2c1ccc(c2)O	5.71	9.06
1034	CAS:53-06-5	OCC(=O)[C@@]1(O)CC[C@@H]2[C@]1(C)CC(=O)[C@H]1[C@H]2CCC2=CC(=O)CC[C@]12C	7.84						4.98
1035	CAS:29767-20-2	COc1cc(cc(c1O)OC)[C@H]1[C@H]2C(=O)OCC2C(c2c1cc1OCOc1c2)O[C@@H]1O[C@@H]2COC(O[C@H]2[C@@H]([C@H]1O)O)c1cccs1				5.32
1036	CAS:5259-88-1	O=C(C1=C(C)OCCS1(=O)=O)Nc1ccccc1		4.23
1037	CAS:1597-82-6	CC(=O)OCC(=O)[C@@]1(O)[C@H](C)C[C@@H]2[C@]1(C)C[C@H](O)[C@H]1[C@H]2C[C@@H](C2=CC(=O)C=C[C@]12C)F	5.67			7.63
1038	CAS:1679-64-7	COC(=O)c1ccc(cc1)C(=O)O					10.92
1039	CAS:886-08-8	Oc1ccccc1C=NCc1ccccc1						4.7
1040	CAS:101-72-4	CC(Nc1ccc(cc1)Nc1ccccc1)C								4.72
1041	CAS:100-18-5	CC(c1ccc(cc1)C(C)C)C			9.98
1042	CAS:68767-14-6	OC(=O)C(c1ccc(cc1)CC1CCCC1=O)C			5.28
1043	CAS:53-34-9	OCC(=O)[C@@]1(O)CC[C@@H]2[C@]1(C)C[C@H](O)[C@H]1[C@H]2C[C@@H](C2=CC(=O)C=C[C@]12C)F	7.62			7.59			4.54
1044	CAS:2687-96-9	CCCCCCCCCCCCN1CCCC1=O		4.31		4.15	4.18		3.55
1045	CAS:91-68-9	CCN(c1cccc(c1)O)CC		4.43	4.06				4.1
1046	CAS:1247-42-3	OCC(=O)[C@@]1(O)[C@@H](C)C[C@@H]2[C@]1(C)CC(=O)[C@H]1[C@H]2CCC2=CC(=O)C=C[C@]12C	8.45
1047	CAS:2461-15-6	CCCCC(COCC1CO1)CC			4.8
1048	CAS:153259-65-5	N#C[C@@]1(CC[C@@H](CC1)C(=O)O)c1ccc(c(c1)OC1CCCC1)OC						4.38
1049	CAS:5973-71-7	O=Cc1ccc(c(c1)C)C			4.36
1050	CAS:5711-40-0	COc1ccc(cc1)C(=O)/C(=C\C(=O)O)/Br	4.96	5.01		4.95		5.03
1051	CAS:110958-19-5	O=C1CC[C@@H](N1)C(=O)N1CCCCC1			4.95
1052	CAS:23110-15-8	CO[C@@H]1[C@@H](CC[C@@]2([C@H]1[C@@]1(C)O[C@@H]1CC=C(C)C)CO2)OC(=O)/C=C/C=C/C=C/C=C/C(=O)O							7.93
1053	CAS:1478-61-1	FC(C(C(F)(F)F)(c1ccc(cc1)O)c1ccc(cc1)O)(F)F		6.39	7.07	4.1			4.46	4.38
1054	CAS:963-14-4	CCOc1ccc(nn1)NS(=O)(=O)c1ccc(cc1)N			4.71
1055	CAS:3010-96-6	OC1C(C)(C)C(C1(C)C)O						9.9
1056	CAS:2871-01-4	OCCNc1ccc(cc1[N+](=O)[O-])N			4.48
1057	CAS:83480-29-9	OCC(N[C@H]1C[C@](O)(CO)[C@H]([C@@H]([C@H]1O)O)O)CO			4.21
1058	CAS:99607-70-2	CCCCCC(OC(=O)COc1ccc(c2c1nccc2)Cl)C				4.38		5.61
1059	CAS:95-73-8	Clc1ccc(c(c1)Cl)C			9.13
1060	CAS:478-43-3	Oc1cc(cc2c1C(=O)c1c(C2=O)cccc1O)C(=O)O							4.46
1061	CAS:614-18-6	CCOC(=O)c1cccnc1			4.63
1062	CAS:59-96-1	ClCCN(C(COc1ccccc1)C)Cc1ccccc1								4.55
1063	CAS:477-30-5	CN[C@H]1CCc2c(-c3c1cc(=O)c(cc3)OC)c(OC)c(c(c2)OC)OC	7.3	6.93		7.06
1064	CAS:602-87-9	[O-][N+](=O)c1ccc2c3c1cccc3CC2							4.41
1065	CAS:5006-66-6	Oc1ccc(cn1)C(=O)O			4.33
1066	CAS:75887-54-6	CCO[C@H]1O[C@@H]2OC3(C)CC[C@@H]4[C@]2([C@H]([C@H]1C)CC[C@H]4C)OO3							4.88
1067	CAS:3810-35-3	O=C(c1cccs1)Nc1ncc(s1)[N+](=O)[O-]				7.35			4.99
1068	CAS:156-10-5	O=Nc1ccc(cc1)Nc1ccccc1	5.69	4.46	5.26			4.94	5.02	5.41
1069	CAS:907169-79-3	COc1cc(ccc1OC)C1NC(=S)N2N1C(=S)NC2c1ccc(c(c1)OC)OC				7.31
1070	CAS:532-03-6	COc1ccccc1OCC(COC(=O)N)O			4.65
1071	CAS:101-67-7	CCCCCCCCc1ccc(cc1)Nc1ccc(cc1)CCCCCCCC								4.44
1072	CAS:58-63-9	OC[C@H]1O[C@H]([C@@H]([C@@H]1O)O)n1cnc2c1ncnc2O			4.36
1073	CAS:73963-72-1	O=C1CCc2c(N1)ccc(c2)OCCCCc1nnnn1C1CCCCC1							4.64	5.09
1074	CAS:135-77-3	COc1ccc(c(c1)OC)OC			4.92
1075	CAS:6493-05-6	CC(=O)CCCCn1c(=O)c2n(C)cnc2n(c1=O)C			4.76
1076	CAS:5232-99-5	CCOC(=O)C(=C(c1ccccc1)c1ccccc1)C#N		4.91	6.01
1077	CAS:313-06-4	O=C(O[C@H]1CC[C@@H]2[C@]1(C)CC[C@H]1[C@H]2CCc2c1ccc(c2)O)CCC1CCCC1	5.44	9.2	8.71	4.42			4.95	4.8
1078	CAS:109826-26-8	O=c1[nH]c2c(n1C1CCN(CC1)CC1(C)OCc3c(-n4c1ccc4)cccc3)cccc2								4.48
1079	CAS:94746-78-8	COc1ccc(cc1)C(=O)N1CCN(CC1)CC(=O)N1CCOCC1			4.47
1080	CAS:789-02-6	Clc1ccc(cc1)C(C(Cl)(Cl)Cl)c1ccccc1Cl		5.36	6.07	4.27			4.14	5.5
1081	CAS:68302-57-8	CC(c1ccc2c(c1)c(=O)c1c(o2)nc(c(c1)C(=O)O)N)C			5.04
1082	CAS:103725-47-9	O=C(NCC(=O)NCC(=O)O)CNC(=O)CSC(=O)c1ccccc1	9.29
1083	CAS:521-18-6	O=C1CC[C@]2([C@H](C1)CC[C@@H]1[C@@H]2CC[C@]2([C@H]1CC[C@@H]2O)C)C	8.48	6.24	5.96				5.17
1084	CAS:105624-86-0	Oc1ccc2c(c1)C(=O)N(C2=O)c1c(cccc1C(C)C)C(C)C		6.27	6.81	4.1			5.62
1085	CAS:56-54-2	C=C[C@H]1C[N@@]2CC[C@H]1C[C@@H]2[C@H](c1ccnc2c1cc(OC)cc2)O		5.48
1086	CAS:59973-80-7	OC(=O)CC1=C(C)/C(=C/c2ccc(cc2)S(=O)(=O)C)/c2c1cc(F)cc2		11.07				4.49
1087	CAS:32222-06-3	O[C@H]1C[C@H](O)C(=C)/C(=C\C=C\2/CCC[C@]3([C@H]2CC[C@@H]3[C@@H](CCCC(O)(C)C)C)C)/C1				4.48
1088	CAS:78755-81-4	CCOC(=O)c1ncn2-c3ccc(cc3C(=O)N(Cc12)C)F			3.8				4.67
1089	CAS:2104-64-5	CCOP(=S)(c1ccccc1)Oc1ccc(cc1)[N+](=O)[O-]		4.14	10				5.45	4.4
1090	CAS:101-48-4	COC(Cc1ccccc1)OC			5.24
1091	CAS:52663-68-0	Clc1cc(Cl)c(cc1c1c(Cl)c(Cl)cc(c1Cl)Cl)Cl			4.86
1092	CAS:84-08-2	C1CCN(C1)CCN1c2ccccc2Sc2c1cccc2		5.09
1093	CAS:1034-01-1	CCCCCCCCOC(=O)c1cc(O)c(c(c1)O)O	4.09	4.13	4.1	4.34			4.67
1094	CAS:25953-19-9	O=C(N[C@@H]1C(=O)N2[C@@H]1SCC(=C2C(=O)O)CSc1nnc(s1)C)Cn1cnnn1			4.51
1095	CAS:55134-13-9	CC[C@H]([C@H]1O[C@]2(C=C[C@H]([C@@]3(O2)CC[C@@](O3)(C)[C@H]2CC[C@]([C@@H](O2)C)(O)CC)O)[C@@H](C[C@@H]1C)C)C(=O)[C@H]([C@H]([C@@H]([C@@H]1O[C@H]([C@H](C[C@@H]1C)C)[C@H](C(=O)O)CC)C)O)C						5.28
1096	CAS:130-16-5	Clc1ccc(c2c1cccn2)O		4.84	5.43				6.03
1097	CAS:94-37-1	S=C(N1CCCCC1)SSC(=S)N1CCCCC1	4.68	6.17		5.75		4.61		4.34
1098	CAS:87940-60-1	O=C(c1ccc(cc1)Cl)NCCCN1CCOCC1			4.59
1099	CAS:97-17-6	CCOP(=S)(Oc1ccc(cc1Cl)Cl)OCC		4.55
1100	CAS:525-82-6	O=c1cc(oc2c1cccc2)c1ccccc1		4.39					4.18
1101	CAS:102121-60-8	O=C(c1ccc2c(c1)C(C)(C)CCC2(C)C)Nc1ccc(cc1)C(=O)O		4.17		4.12
1102	CAS:56507-37-0	CC(c1n[nH]c(=O)n(c1=O)N)(C)C			4.39
1103	CAS:129-81-7	Ic1c(C)n(n(c1=O)c1ccccc1)C			4.96
1104	CAS:473289-62-2	CC(=O)S[C@H](C(=O)N[C@H]1Cc2ccccc2[C@@H]2N(C1=O)[C@@H](CCC2)C(=O)O)C(C)C					10.61
1105	CAS:620-40-6	c1ccc(cc1)CN(Cc1ccccc1)Cc1ccccc1		4.58	4.4					4.66
1106	CAS:98-94-2	CN(C1CCCCC1)C		4.18	4.53
1107	CAS:479-13-0	Oc1ccc2c(c1)oc(=O)c1c2oc2c1ccc(c2)O	4.19	4.38	5.7	4.22		4.18	4.1
1108	CAS:58-22-0	O=C1CC[C@]2(C(=C1)CC[C@@H]1[C@@H]2CC[C@]2([C@H]1CC[C@@H]2O)C)C	8.87	4.88	4.98				5.15	4.19
1109	CAS:501-36-0	Oc1ccc(cc1)/C=C/c1cc(O)cc(c1)O		4.86	5.15
1110	CAS:126-00-1	OC(=O)CCC(c1ccc(cc1)O)(c1ccc(cc1)O)C		4.41	6.88
1111	CAS:141505-33-1	N#CC(=NNc1ccc(cc1)C1=NNC(=O)C[C@H]1C)C#N	4.9						4.89	5.93
1112	CAS:152-47-6	COc1nccnc1NS(=O)(=O)c1ccc(cc1)N			4.88
1113	CAS:15950-66-0	Oc1ccc(c(c1Cl)Cl)Cl		4.27	4.46				4.3
1114	CAS:99-12-7	Cc1cc(cc(c1)C)[N+](=O)[O-]			4.34
1115	CAS:95-54-5	Nc1ccccc1N		3.6		4.32			4.28
1116	CAS:106-42-3	Cc1ccc(cc1)C			4.64
1117	CAS:5153-67-3	[O-][N+](=O)/C=C/c1ccccc1	4.68	4.33				4.95		5.63
1118	CAS:41859-67-0	Clc1ccc(cc1)C(=O)NCCc1ccc(cc1)OC(C(=O)O)(C)C					4.32	4.65
1119	CAS:2008-58-4	NC(=O)c1c(Cl)cccc1Cl					10.94
1120	CAS:37693-01-9	Clc1ccc(c(c1)Cl)Cc1cc(ccc1O)C(CC(C)(C)C)(C)C	4.53	4.48	4.39	4.72	4.45	4.93	4.45
1121	CAS:99-45-6	CNCC(=O)c1ccc(c(c1)O)O			4.42					5.7
1122	CAS:607-90-9	CCCOC(=O)c1ccccc1O	11.08
1123	CAS:70-11-1	BrCC(=O)c1ccccc1			4.17				4.02	4.54
1124	CAS:86-50-0	COP(=S)(SCn1nnc2c(c1=O)cccc2)OC				5.42			4.23
1125	CAS:64241-34-5	CCOC(=O)NNc1ccc(nn1)N(CC(O)C)CC							7.89
1126	CAS:86-20-4	CCn1c2ccc(cc2c2c1cccc2)[N+](=O)[O-]	4.18	4.24	4.36		4.05	4.5	4.27
1127	CAS:72496-41-4	OCC(=O)[C@@]1(O)C[C@H](O[C@H]2C[C@H](N)[C@@H]([C@@H](O2)C)O[C@@H]2CCCCO2)c2c(C1)c(O)c1c(c2O)C(=O)c2c(C1=O)cccc2OC	5.42	4.23	5.69	5.4			4.92
1128	CAS:3012-37-1	N#CSCc1ccccc1	4.36	4.41	9.09
1129	CAS:40666-16-8	OC(=O)CCC/C=C\C[C@H]1[C@@H](O)C[C@H]([C@@H]1/C=C/[C@H](COc1cccc(c1)C(F)(F)F)O)O		4.6
1130	CAS:129-03-3	CN1CCC(=C2c3ccccc3C=Cc3c2cccc3)CC1	4.42			4.73
1131	CAS:77-09-8	Oc1ccc(cc1)C1(OC(=O)c2c1cccc2)c1ccc(cc1)O							8.58
1132	CAS:68085-85-8	N#CC(c1cccc(c1)Oc1ccccc1)OC(=O)C1C(C1(C)C)/C=C(/C(F)(F)F)\Cl		4.11		4.42		4.07
1133	CAS:3572-06-3	CC(=O)CCc1ccc(cc1)OC(=O)C			4.11
1134	CAS:179465-71-5	Fc1ccc(cc1)Oc1cccc(c1)O[C@H]1C=C[C@H](C1)N(C(=O)N)O		4.21					4.42
1135	CAS:147086-81-5	O[C@H]1C[C@H](C)S(=O)(=O)c2c1ccs2			4.57
1136	CAS:112665-43-7	OC(=O)CCCCCC(C1=C(C)C(=O)C(=C(C1=O)C)C)c1ccccc1			5.24		4.58		4.59	4.65
1137	CAS:93-97-0	O=C(c1ccccc1)OC(=O)c1ccccc1				3.6
1138	CAS:122-03-2	O=Cc1ccc(cc1)C(C)C			8.54
1139	CAS:22881-35-2	CC(N(Cc1c(C(C)C)c(=O)n(n1C)c1ccccc1)C)Cc1ccccc1								4.6
1140	CAS:611-99-4	O=C(c1ccc(cc1)O)c1ccc(cc1)O		4.56	5.22
1141	CAS:1942-71-8	OC1CCCCC1Oc1ccc(cc1)C(C)(C)C								4.12
1142	CAS:121-69-7	CN(c1ccccc1)C							9.63
1143	CAS:68-22-4	C#C[C@]1(O)CC[C@@H]2[C@]1(C)CC[C@H]1[C@H]2CCC2=CC(=O)CC[C@H]12	8.81	6.45	5.54				8.71	4.21
1144	CAS:2892-51-5	OC1=C(O)C(=O)C1=O							7.46
1145	CAS:5579-81-7	NC(=O)NC1N=C(NC1=O)O[Al](O)O								4.64
1146	CAS:10262-69-8	CNCCCC12CCC(c3c1cccc3)c1c2cccc1		8.9						4.59
1147	CAS:198904-31-3	COC(=O)N[C@@H](C(C)(C)C)C(=O)NN(Cc1ccc(cc1)c1ccccn1)C[C@@H]([C@H](Cc1ccccc1)NC(=O)[C@H](C(C)(C)C)NC(=O)OC)O	6.56			8.14
1148	CAS:13710-19-5	OC(=O)c1ccccc1Nc1cccc(c1C)Cl					4.71		4.64
1149	CAS:90-12-0	Cc1cccc2c1cccc2			4.07
1150	CAS:51-45-6	NCCc1cnc[nH]1				3.93
1151	CAS:96744-75-1	O=C(N([C@H]1CC[C@]2(C[C@@H]1N1CCCC1)CCCO2)C)Cc1ccccc1			5.07
1152	CAS:31127-54-5	Oc1ccc(cc1)C(=O)c1ccc(c(c1O)O)O		4.36	4.62
1153	CAS:86-13-5	CN1[C@@H]2CC[C@H]1C[C@H](C2)OC(c1ccccc1)c1ccccc1	7.31
1154	CAS:167820-10-2	O=C(c1cc2c([nH]1)cccc2)N[C@@H]1N=C(c2ccccc2F)c2c3N(C1=O)CCc3ccc2			4.23	4.39	4.54		4.56
1155	CAS:108-39-4	Cc1cccc(c1)O		9.03
1156	CAS:51-12-7	O=C(NCc1ccccc1)CCNNC(=O)c1ccncc1			4.61
1157	CAS:123-91-1	O1CCOCC1			10		9.75
1158	CAS:120-47-8	CCOC(=O)c1ccc(cc1)O		4.56	4.57
1159	CAS:3048-65-5	C1=CCC2C(C1)C=CC2								4.41
1160	CAS:1571-08-0	COC(=O)c1ccc(cc1)C=O			4.64
1161	CAS:1929-73-3	CCCCOCCOC(=O)COc1ccc(cc1Cl)Cl			4.62
1162	CAS:2648-61-5	ClC(C(=O)c1ccccc1)Cl							7.16	4.4
1163	CID:338733	CC(CCCCCCc1ccc(cc1)O)C		5.57	6.52	4.64			4.2	4.5
1164	CAS:86487-64-1	Fc1ccc(cc1)C(=O)C1CCN(CC1)CCc1c(C)nc2n(c1=O)CCS2							4.41
1165	CAS:25122-41-2	ClCC(=O)[C@@]1(O)[C@@H](C)C[C@@H]2[C@]1(C)C[C@H](O)[C@]1([C@H]2CCC2=CC(=O)C=C[C@]12C)F	5.53			8.98		10.8
1166	CAS:484-20-8	COc1c2ccc(=O)oc2cc2c1cco2						4.66	4.51
1167	CAS:100-10-7	O=Cc1ccc(cc1)N(C)C			4.73
1168	CAS:65576-45-6	Clc1ccc2c(c1)[C@@H]1CN(C[C@H]1c1c(O2)cccc1)C		4.4
1169	CAS:82-99-5	CCN(CCSC(=O)C(c1ccccc1)c1ccccc1)CC						4.57	4.58	4.65
1170	CAS:220991-20-8	OC(=O)Cc1cc(C)ccc1Nc1c(F)cccc1Cl						5.68
1171	CAS:1458-18-0	COC(=O)c1nc(Cl)c(nc1N)Cl			4.53		4.71		4.49	4
1172	CAS:29091-21-2	CCCN(c1c(cc(c(c1[N+](=O)[O-])N)C(F)(F)F)[N+](=O)[O-])CCC	4.11	4.09	4.1	4.37	4.13	4.1	5.26	5.38
1173	CAS:146939-27-7	O=C1Nc2c(C1)cc(c(c2)Cl)CCN1CCN(CC1)c1nsc2c1cccc2	4.45			4.52			4.5
1174	CAS:67-73-2	OCC(=O)[C@@]12OC(O[C@@H]1C[C@@H]1[C@]2(C)C[C@H](O)[C@]2([C@H]1C[C@@H](C1=CC(=O)C=C[C@]21C)F)F)(C)C				8.44			8.95
1175	CAS:122-46-3	CC(=O)Oc1cccc(c1)C			4.58
1176	CAS:23495-12-7	CCC(=O)OCCOc1ccccc1			4.7
1177	CAS:128-95-0	Nc1ccc(c2c1C(=O)c1ccccc1C2=O)N							4.95
1178	CAS:968-93-4	O=C1C=C[C@]2(C(=C1)CC[C@@H]1[C@@H]2CC[C@]2([C@H]1CCC(=O)O2)C)C		4.58
1179	CAS:484-23-1	NNc1nnc(c2c1cccc2)NN			4.16
1180	CAS:113712-98-4	COc1ccc2c(n1)nc([nH]2)S(=O)Cc1ncc(c(c1C)OC)C		5.13
1181	CAS:51-21-8	Fc1c[nH]c(=O)[nH]c1=O				5.74
1182	CAS:6961-46-2	OCCNC(=O)C=Cc1ccccc1			4.98
1183	CAS:175481-36-4	COC[C@H](C(=O)NCc1ccccc1)NC(=O)C			4.58
1184	CAS:19952-47-7	Nc1sc2c(n1)c(Cl)ccc2	10.65			9.71
1185	CAS:768-94-5	NC12CC3CC(C2)CC(C1)C3	4.54		4.15
1186	CAS:741-58-2	CC(OP(=S)(OC(C)C)SCCNS(=O)(=O)c1ccccc1)C		4.36	8.35				4.6
1187	CAS:153719-23-4	[O-][N+](=O)N=C1N(Cc2cnc(s2)Cl)COCN1C			4.51
1188	CAS:29676-71-9	Nc1nc(cs1)CC(=O)O			9.98
1189	CAS:115-38-8	CCC1(C(=O)NC(=O)N(C1=O)C)c1ccccc1	4.44
1190	CAS:134-85-0	Clc1ccc(cc1)C(=O)c1ccccc1							4.1
1191	CAS:23564-06-9	CCOC(=O)NC(=S)Nc1ccccc1NC(=S)NC(=O)OCC					10.97
1192	CAS:465-73-6	ClC1=C(Cl)[C@@]2(C([C@@]1(Cl)[C@H]1[C@@H]2[C@@H]2C[C@@H]1C=C2)(Cl)Cl)Cl		4.16	4.76				4.03	4.92
1193	CAS:2002-29-1	O=C1C=CC2(C(=C1)[C@@H](F)CC1[C@]2(F)[C@@H](O)CC2([C@H]1C[C@H]([C@]2(O)C(=O)COC(=O)C(C)(C)C)C)C)C	7.27			8.53		8.01
1194	CAS:1896-62-4	CC(=O)/C=C/c1ccccc1	4.22		4.29
1195	CAS:150408-73-4	O=C(c1cc2c([nH]1)cccc2)N[C@H]1N=C(c2ccccc2F)c2c3N(C1=O)CCc3ccc2	6.89	5.14		4.44
1196	CAS:55079-83-9	COc1cc(C)c(c(c1C)C)/C=C/C(=C/C=C/C(=C/C(=O)O)/C)/C		5.05		5.03		5.6
1197	CAS:5611-51-8	O=C(CC(C)(C)C)OCC(=O)[C@@]12OC(O[C@@H]1C[C@@H]1[C@]2(C)C[C@H](O)[C@]2([C@H]1CCC1=CC(=O)C=C[C@]21C)F)(C)C		3.9		7.5
1198	CAS:547-44-4	NC(=O)NS(=O)(=O)c1ccc(cc1)N	4.79		4.97
1199	CAS:91-95-2	Nc1ccc(cc1N)c1ccc(c(c1)N)N	4.99	4.21		4.58				5.3
1200	CAS:17289-49-5	CNc1n(C)nc2c1CCCC2			5.16
1201	CAS:97-23-4	Oc1ccc(cc1Cc1cc(Cl)ccc1O)Cl				4.17			4.93
1202	CAS:1668-54-8	COc1nc(C)nc(n1)N			4.73
1203	CAS:874-42-0	O=Cc1ccc(cc1Cl)Cl			4.17
1204	CAS:24650-42-8	COC(C(=O)c1ccccc1)(c1ccccc1)OC	8.66	4.77	5.07
1205	CAS:22733-60-4	Cc1cc(O)c2c(c1)O[C@@]1([C@@H]3[C@H]2OCC23CCCC([C@@H]2CC1)(C)C)C				4.4		4.41
1206	CAS:135-19-3	Oc1ccc2c(c1)cccc2		4.37	4.53
1207	CAS:621-23-8	COc1cc(OC)cc(c1)OC		9.2						4.97
1208	CAS:526-18-1	Oc1ccc(cc1)NC(=O)c1ccccc1O	9.36	4.38
1209	CAS:2122-86-3	[O-][N+](=O)c1ccc(o1)c1nnc(o1)O			4.56				4.36
1210	CAS:1841-19-6	Fc1ccc(cc1)C(c1ccc(cc1)F)CCCN1CCC2(CC1)C(=O)NCN2c1ccccc1				4.4	4.46
1211	CAS:79-74-3	CCC(c1cc(O)c(cc1O)C(CC)(C)C)(C)C							4.09
1212	CAS:90-39-1	C1CCN2[C@H](C1)C[C@@H]1C[C@@H](C2)[C@H]2N1CCCC2			4.45
1213	CAS:7779-78-4	OC(Cc1ccccc1)CC(C)C		4.13	4.57
1214	CAS:85509-19-9	Fc1ccc(cc1)[Si](c1ccc(cc1)F)(Cn1cncn1)C		4.38					9.5
1215	CAS:868540-17-4	CC(C[C@@H](C(=O)N[C@H](C(=O)N[C@H](C(=O)[C@@]1(C)CO1)CC(C)C)Cc1ccccc1)NC(=O)[C@@H](NC(=O)CN1CCOCC1)CCc1ccccc1)C		4.36
1216	CAS:66441-23-4	CCOC(=O)C(Oc1ccc(cc1)Oc1nc2c(o1)cc(cc2)Cl)C		3.6	5.18
1217	CAS:50-45-3	OC(=O)c1cccc(c1Cl)Cl						4.17
1218	CAS:115-33-3	CC(=O)Oc1ccc(cc1)C1(c2ccc(cc2)OC(=O)C)C(=O)Nc2c1cccc2							6.04
1219	CAS:7456-24-8	CC(N(C)C)CN1c2cc(ccc2Sc2c1cccc2)S(=O)(=O)N(C)C		4.88
1220	CAS:122-99-6	OCCOc1ccccc1			4.7
1221	CAS:19387-91-8	CCS(=O)(=O)CCn1c(C)ncc1[N+](=O)[O-]		4.7
1222	CAS:63-75-2	COC(=O)C1=CCCN(C1)C			4.71
1223	CAS:92-06-8	c1cc(cc(c1)c1ccccc1)c1ccccc1							4.47
1224	CAS:104-82-5	ClCc1ccc(cc1)C			4.15
1225	CAS:97-16-5	Clc1ccc(c(c1)Cl)OS(=O)(=O)c1ccccc1		4.67					3.55
1226	CAS:156601-79-5	COc1ccnc2c1CCCCC2S(=O)c1nc2c([nH]1)cccc2			5.48
1227	CAS:25526-93-6	OC[C@H]1O[C@H](C[C@@H]1F)n1cc(C)c(=O)[nH]c1=O	5.88
1228	CAS:70797-11-4	Oc1ccc(cc1)[C@H](C(=O)N[C@@H]1C(=O)N2[C@@H]1SCC(=C2C(=O)O)CSc1nnnn1C)NC(=O)c1cnc(cc1O)C	4.38
1229	CAS:96-91-3	[O-][N+](=O)c1cc(N)c(c(c1)[N+](=O)[O-])O				8.82			4.32
1230	CAS:13609-67-1	CCCC(=O)O[C@@]1(CC[C@@H]2[C@]1(C)C[C@H](O)[C@H]1[C@H]2CCC2=CC(=O)CC[C@]12C)C(=O)CO	7.33			6.67			6.03
1231	CAS:24237-54-5	CCOC(=O)c1c(N)sc2c1CCN(C2)Cc1ccccc1				3.9	7.81			4.69
1232	CAS:38205-60-6	Cc1nc(c(s1)C(=O)C)C		3.98
1233	CAS:609-20-1	Nc1cc(Cl)c(c(c1)Cl)N	3.67
1234	CAS:4093-31-6	COC(=O)c1cc(Cl)c(cc1OC)NC(=O)C							9.98
1235	CAS:177785-47-6	CC[C@@H]([C@H](n1sc2c(c1=O)cccc2)C(=O)O)C	4.41			4.26
1236	CAS:261947-38-0	CC[C@@H]1C[C@H](N(C(=O)C)Cc2cc(cc(c2)C(F)(F)F)C(F)(F)F)c2c(N1C(=O)OC(C)C)ccc(c2)C(F)(F)F	4.15	6.69
1237	NOCAS_47366	Fc1ccc2c(c1)cc(n2Cc1cccc(c1)F)C(=O)Nc1ccc2c(c1)cc[nH]2	4.31	4.31		4.43	4.14	4.43
1238	CAS:893-01-6	O=C1C(=Cc2cccs2)CCCC1=Cc1cccs1		5.5
1239	CAS:1632-73-1	OC1C2(C)CCC(C1(C)C)C2				8.81
1240	CAS:912-57-2	O=C(O[C@H]1CC[C@@H]2[C@]1(C)CC[C@H]1[C@H]2CCC2=CC(=O)CC[C@H]12)CCC1CCCCC1			6.01				5.69
1241	CAS:2785-87-7	CCCc1ccc(c(c1)OC)O			4.24
1242	CAS:619-66-9	O=Cc1ccc(cc1)C(=O)O			6.99
1243	CAS:577-91-3	OC(=O)C(c1ccccc1)Cc1cc(I)c(c(c1)I)O						5.67
1244	CAS:490-55-1	Nc1nc(c(s1)c1ccccc1)N			4.76
1245	CAS:882-09-7	OC(=O)C(Oc1ccc(cc1)Cl)(C)C			4.78
1246	CAS:18339-16-7	O=C1CC[C@]2([C@H](C1)CC[C@@H]1[C@@H]2CC[C@]2([C@H]1CC=C2)C)C	4.29	4.71
1247	CAS:58493-49-5	CCCCCCCC/C=C\CCCCCCCC(=O)NCc1ccc(c(c1)OC)O				4.34
1248	CAS:2104-96-3	COP(=S)(Oc1cc(Cl)c(cc1Cl)Br)OC		3.98					4.44
1249	CAS:444610-91-7	CCc1cc(SCc2sc(nc2CN2CCN(CC2)c2ccc(cc2)OC)c2ccc(cc2)C(F)(F)F)ccc1OCC(=O)O		4.17		4.37	9.26	7.97
1250	CAS:144-83-2	Nc1ccc(cc1)S(=O)(=O)Nc1ccccn1			4.54		9.08
1251	CAS:50-24-8	OCC(=O)[C@@]1(O)CC[C@@H]2[C@]1(C)C[C@H](O)[C@H]1[C@H]2CCC2=CC(=O)C=C[C@]12C	7.57			7.64			4.41
1252	CID:7529	C=Cc1cccc(c1)C							4.64
1253	CAS:122-14-5	COP(=S)(Oc1ccc(c(c1)C)[N+](=O)[O-])OC		4.4
1254	CAS:54-62-6	OC(=O)CC[C@@H](C(=O)O)NC(=O)c1ccc(cc1)NCc1cnc2c(n1)c(N)nc(n2)N			4.44		4.95
1255	CAS:109543-76-2	Clc1ccc(cc1)c1nc(c(o1)COC(C(=O)O)(C)C)C			5.65			4.48
1256	CAS:59-06-3	CCOc1cc(ccc1C(=O)OC)NC(=O)C			4.88
1257	CAS:51707-55-2	O=C(Nc1cnns1)Nc1ccccc1		4.12
1258	CAS:51-61-6	NCCc1ccc(c(c1)O)O	7.23				9.35
1259	CAS:520-85-4	O=C1CC[C@]2(C(=C1)[C@@H](C)C[C@@H]1[C@@H]2CC[C@]2([C@H]1CC[C@]2(O)C(=O)C)C)C	9.13			6.96			5.81
1260	CAS:3399-22-2	COC(=O)[C@@H]1CC[C@H](CC1)C(=O)OC			4.17
1261	CAS:361343-19-3	CN1CCN(CC1)c1ccccc1/C=C/1\SCCN(C1=O)c1ccc(c(c1)Cl)Cl				4.15	4.13
1262	CAS:120-56-9	O=C(c1ccccc1)OCCOCCOCCOC(=O)c1ccccc1	8.57
1263	CAS:244-63-3	c1ccc2c(c1)[nH]c1c2ccnc1	4.02	4.35	4.56		8.95	4.25	4.25
1264	CAS:841-73-6	CCCCC1C(=O)NC(=O)N(C1=O)C1CCCCC1			4.35		9.19
1265	CAS:536-90-3	COc1cccc(c1)N	3.6
1266	CAS:96-76-4	Oc1ccc(cc1C(C)(C)C)C(C)(C)C	4.52	4.25		4.4			3.94	4.86
1267	CAS:30964-13-7	O=C(O[C@@H]1C[C@](OC(=O)C=Cc2ccc(c(c2)O)O)(C[C@H]([C@@H]1O)O)C(=O)O)C=Cc1ccc(c(c1)O)O			4.9
1268	CAS:2169-64-4	CC(=O)O[C@@H]1[C@H](OC(=O)C)[C@H](O[C@H]1n1ncc(=O)[nH]c1=O)COC(=O)C				5.28
1269	CAS:136790-76-6	CCCCC([C@@]1(O)CC[C@H]2[C@H](O1)CC(=O)[C@@H]2CCCCCCC(=O)O)(F)F				4.23
1270	CAS:101530-10-3	N#C/C(=C/1\SCC(S1)c1ccccc1Cl)/n1cncc1				4.45
1271	CAS:2164-17-2	O=C(N(C)C)Nc1cccc(c1)C(F)(F)F							9.97
1272	CAS:6837-24-7	O=C1CCCN1C1CCCCC1			4.06
1273	CAS:4638-48-6	Clc1ccc(c(c1)C(=O)Nc1ccccc1)O		5.52		4.7			5.28
1274	CAS:4162-45-2	OCCOc1c(Br)cc(cc1Br)C(c1cc(Br)c(c(c1)Br)OCCO)(C)C		4.17		4.29	4.22		4.97	4.52
1275	CAS:47739-98-0	Clc1ccc2c(c1)N(CCCN1CCC(CC1)(C(=O)N)N1CCCCC1)c1ccccc1CC2					4.41		4.24
1276	CAS:135158-54-2	CSC(=O)c1cccc2c1snn2			5.37
1277	CAS:113617-63-3	C[C@@H]1N[C@H](C)CN(C1)c1c(F)c(F)c2c(c1F)n(cc(c2=O)C(=O)O)C1CC1	4.67						9.16
1278	CAS:52-76-6	C#C[C@@]1(O)CC[C@@H]2[C@]1(C)CC[C@H]1[C@H]2CCC2=CCCC[C@H]12	7.33	7.09	5.91	4.11			6.15	4.8
1279	CAS:606-37-1	[O-][N+](=O)c1cc(cc2c1cccc2)[N+](=O)[O-]							4.26
1280	CAS:1415-73-2	OCc1cc(O)c2c(c1)[C@@H]([C@@H]1O[C@H](CO)[C@H]([C@@H]([C@H]1O)O)O)c1c(C2=O)c(O)ccc1	10.9			4.25
1281	CAS:88-27-7	CN(Cc1cc(c(c(c1)C(C)(C)C)O)C(C)(C)C)C			5.01
1282	CAS:808-48-0	O=C1CC[C@]2(C(=C1)CC[C@@H]1[C@@H]2CC[C@]2([C@H]1CC[C@@H]2C(=O)COC(=O)C(C)(C)C)C)C	6.83
1283	CAS:1163-19-5	Brc1c(Oc2c(Br)c(Br)c(c(c2Br)Br)Br)c(Br)c(c(c1Br)Br)Br			5.12
1284	CAS:7785-70-8	CC1=CC[C@@H]2C[C@H]1C2(C)C							4.9	4.94
1285	CAS:65-85-0	OC(=O)c1ccccc1		4.16
1286	CAS:972-02-1	OC(c1ccccc1)(c1ccccc1)CCCN1CCCCC1					6.9
1287	CAS:40054-69-1	CCc1cc2c(-n3c(CN=C2c2ccccc2Cl)nnc3C)s1							4.8
1288	CAS:70630-17-0	COCC(=O)N(c1c(C)cccc1C)[C@@H](C(=O)OC)C			4.25
1289	CAS:131-09-9	Clc1ccc2c(c1)C(=O)c1c(C2=O)cccc1			5.96
1290	CAS:643-79-8	O=Cc1ccccc1C=O	5.58	4.5				4.98	4.76	4.36
1291	CAS:89-05-4	OC(=O)c1cc(C(=O)O)c(cc1C(=O)O)C(=O)O	8.69
1292	CAS:4759-48-2	C/C(=C\C=C\C(=C/C(=O)O)\C)/C=C/C1=C(C)CCCC1(C)C		4.57	5.45	7.24		6.51		4.93
1293	CAS:58186-27-9	OCCCCCCCCCCC1=C(C)C(=O)C(=C(C1=O)OC)OC							4.87	5.55
1294	CAS:5610-40-2	O=C1C=C2[C@@]3(O1)C[C@@H](C=C2)N1[C@@H]3CCCC1	9.35	4.55
1295	CAS:106-51-4	O=C1C=CC(=O)C=C1			5.28
1296	CAS:77-40-7	CCC(c1ccc(cc1)O)(c1ccc(cc1)O)C		6.83	7.26				4.4	4.16
1297	CAS:143-50-0	O=C1C2(Cl)C3(C4(C1(Cl)C1(C2(C3(Cl)C(C41Cl)(Cl)Cl)Cl)Cl)Cl)Cl	4.21	4.92	4.05	4.15	4.09	4.23		4.32
1298	CAS:1219-38-1	CCCCCCCCOC(=O)c1ccc(cc1)O		4.24		4.09
1299	CAS:573-20-6	CC(=O)Oc1cc(C)c(c2c1cccc2)OC(=O)C				4.22
1300	CAS:603-50-9	CC(=O)Oc1ccc(cc1)C(c1ccccn1)c1ccc(cc1)OC(=O)C		5.38	6.4
1301	CAS:262-20-4	c1ccc2c(c1)Sc1c(O2)cccc1			4.25
1302	CAS:54187-04-1	C1CN=C(O1)NC(C1CC1)C1CC1		4.58		4.36
1303	CAS:97-52-9	COc1cc(ccc1N)[N+](=O)[O-]	6.27
1304	CAS:1470-79-7	Oc1ccc(cc1)C(=O)c1ccc(cc1O)O		4.6	4.99
1305	CAS:2905-65-9	COC(=O)c1cccc(c1)Cl					9.08
1306	CAS:7756-96-9	CCCCOC(=O)c1ccccc1N			4.8
1307	CAS:58-18-4	O=C1CC[C@]2(C(=C1)CC[C@@H]1[C@@H]2CC[C@]2([C@H]1CC[C@]2(C)O)C)C	8.28	5.15	5.27				6.15
1308	CAS:104-43-8	CCCCCCCCCCCCc1ccc(cc1)O	4.57	5.27	6.54	4.47	4.44	4.05	3.55	4.65
1309	CAS:367-25-9	Fc1ccc(c(c1)F)N			9.99
1310	CAS:39025-23-5	C/C=C/1\C(=O)C[C@@H]2[C@]1(C)CC[C@H]1[C@H]2CCC2=CC(=O)CC[C@]12C							5.19
1311	CAS:101-20-2	O=C(Nc1ccc(c(c1)Cl)Cl)Nc1ccc(cc1)Cl				6.19			5.23
1312	CAS:94-18-8	Oc1ccc(cc1)C(=O)OCc1ccccc1		4.45	4.97
1313	CAS:104-54-1	OCC=Cc1ccccc1			3.75
1314	CAS:53016-31-2	O/N=C/1\CC[C@H]2C(=C1)CC[C@@H]1[C@@H]2CC[C@]2([C@H]1CC[C@@]2(O)C#C)CC	6	6.37				5.48
1315	CAS:113-73-5	NCCC[C@@H]1NC(=O)[C@@H](NC(=O)[C@@H]2CCCN2C(=O)[C@@H](Cc2ccccc2)NC(=O)[C@H](CC(C)C)NC(=O)[C@@H](NC(=O)[C@@H](NC(=O)[C@H]2N(C(=O)[C@H](NC(=O)[C@@H](NC1=O)CC(C)C)Cc1ccccc1)CCC2)C(C)C)CCCN)C(C)C				5.59		5.47
1316	CAS:1564-64-3	Brc1c2ccccc2cc2c1cccc2	4.43	3.6	4.75	4.36	4.25	4.58	4.44
1317	CAS:3696-28-4	[O-][n+]1ccccc1SSc1cccc[n+]1[O-]	5.61	6.49		6.43	5.31	6.56
1318	CAS:103-45-7	CC(=O)OCCc1ccccc1			3.94
1319	CAS:36431-72-8	CC1CCC2(O1)C(=CCCC2(C)C)C							3.85	4.38
1320	CAS:133-11-9	Nc1ccc(c(c1)O)C(=O)Oc1ccccc1		5.01	4.78
1321	CAS:53882-12-5	N#Cc1cc(NC(=O)C(=O)O)c(c(c1)NC(=O)C(=O)O)Cl			4.31
1322	CAS:1582-09-8	CCCN(c1c(cc(cc1[N+](=O)[O-])C(F)(F)F)[N+](=O)[O-])CCC								5.26
1323	CAS:133-90-4	Clc1cc(N)c(c(c1)C(=O)O)Cl			5.04
1324	CAS:42019-78-3	Oc1ccc(cc1)C(=O)c1ccc(cc1)Cl		4.58					4.55
1325	CAS:63-05-8	O=C1CC[C@]2(C(=C1)CC[C@@H]1[C@@H]2CC[C@]2([C@H]1CCC2=O)C)C	6.83	4.18					4.4
1326	CAS:28981-97-7	Clc1ccc2-n3c(CN=C(c2c1)c1ccccc1)nnc3C						4.53
1327	CAS:542-02-9	Cc1nc(N)nc(n1)N	10.78		9.97				9.94
1328	CAS:146464-95-1	C#CCC(c1ccc(cc1)C(=O)N[C@H](C(=O)O)CCC(=O)O)Cc1cnc2c(n1)c(N)nc(n2)N	9.28
1329	CAS:106-92-3	C=CCOCC1CO1		9.04
1330	CAS:84-36-6	CCOC(=O)Oc1c(OC)cc(cc1OC)C(=O)O[C@@H]1C[C@@H]2CN3CCc4c([C@H]3C[C@@H]2[C@@H]([C@H]1OC)C(=O)OC)[nH]c1c4ccc(c1)OC				4.74
1331	CAS:81-16-3	Nc1ccc2c(c1S(=O)(=O)O)cccc2			6.48		3.94
1332	CAS:67-97-0	CC(CCC[C@H]([C@H]1CC[C@@H]2[C@]1(C)CCC/C/2=C\C=C/1\C[C@@H](O)CCC1=C)C)C								4.5
1333	CAS:55-56-1	N=C(NC(=N)Nc1ccc(cc1)Cl)NCCCCCCNC(=N)NC(=N)Nc1ccc(cc1)Cl				4.26		4.15
1334	CAS:2398-37-0	COc1cccc(c1)Br			4.4					10
1335	CAS:88069-67-4	O=C(CC12CCCN2CCC1)Nc1c(C)cccc1C			5.25
1336	CAS:5436-43-1	Brc1ccc(c(c1)Br)Oc1ccc(cc1Br)Br		4.38					4.08
1337	CID:5284469	ClCC1(CCl)C(=C)C2(C(C1(Cl)C(C2Cl)Cl)(Cl)Cl)Cl	4.44	4.47	3.55	4.66	4.09	4.41	4.66	4.84
1338	CAS:120-32-1	Clc1ccc(c(c1)Cc1ccccc1)O				4.43			4.59
1339	CAS:162635-04-3	CO[C@@H]1C[C@@H](CC[C@H]1OC(=O)C(CO)(CO)C)C[C@H]([C@H]1OC(=O)[C@@H]2CCCCN2C(=O)C(=O)[C@]2(O)O[C@@H](CC[C@H]2C)C[C@H](OC)/C(=C/C=C/C=C/[C@H](C[C@H](C(=O)[C@@H]([C@@H](/C(=C/[C@H](C(=O)C1)C)/C)O)OC)C)C)/C)C		4.04
1340	CAS:504-29-0	Nc1ccccn1	10.92	7.33
1341	CAS:29450-45-1	CCCCC(COC(=O)COc1ccc(cc1C)Cl)CC					8.74	9.08	10
1342	CAS:90-94-8	CN(c1ccc(cc1)C(=O)c1ccc(cc1)N(C)C)C	6.16	4.4		4.1
1343	CAS:138729-47-2	CN1CCN(CC1)C(=O)O[C@H]1c2nccnc2C(=O)N1c1ccc(cn1)Cl						11.3
1344	CAS:1565-94-2	OC(COC(=O)C(=C)C)COc1ccc(cc1)C(c1ccc(cc1)OCC(COC(=O)C(=C)C)O)(C)C		4.39			4.05	4.17	4.81	4.88
1345	CAS:215297-27-1	CCCOc1ccc(cc1c1[nH]c(=O)c2c(n1)c(CC)n(n2)Cc1ccccn1)S(=O)(=O)N1CCN(CC1)CC					4.94
1346	CAS:58-86-6	O[C@@H]1COC([C@@H]([C@H]1O)O)O			4.39
1347	CAS:469-61-4	CC1=CC[C@@]23C[C@@H]1C(C)(C)[C@@H]2CC[C@H]3C								4.07
1348	CAS:3737-41-5	ClC1(Cl)CS(=O)(=O)CC1(Cl)Cl	6.09	4.72	5.82	4.3	4.78	4.68	5.55	5.29
1349	CAS:132-60-5	OC(=O)c1cc(nc2c1cccc2)c1ccccc1						4.45
1350	CAS:63477-41-8	CCOc1ccc(cc1O)/C=C/C		4.61
1351	CAS:101-96-2	CCC(Nc1ccc(cc1)NC(CC)C)C	4.06	4.17		4.23		4.13	5.02	5.34
1352	CAS:609-54-1	Cc1ccc(c(c1)S(=O)(=O)O)C								7.98
1353	CAS:3093-35-4	ClCC(=O)[C@@]12OC(O[C@@H]1C[C@@H]1[C@]2(C)C[C@H](O)[C@]2([C@H]1CCC1=CC(=O)CC[C@]21C)F)(C)C				8.84		7.55	9.38
1354	CAS:98730-04-2	CC1COc2c(N1C(=O)C(Cl)Cl)cccc2	5.13	4.61
1355	CAS:59017-64-0	OCCNC(=O)c1c(I)c(NC(=O)CNC(=O)c2c(I)c(C(=O)NC)c(c(c2I)N(C(=O)C)C)I)c(c(c1I)C(=O)O)I	9.39
1356	CAS:1195-16-0	CC(=O)NC1CCSC1=O			4.3
1357	CAS:57-83-0	O=C1CC[C@]2(C(=C1)CC[C@@H]1[C@@H]2CC[C@]2([C@H]1CC[C@@H]2C(=O)C)C)C	6.96						7.63
1358	CAS:23249-97-0	OC(=O)CCc1nc2c([nH]1)cccc2							8.65
1359	CAS:112965-21-6	O[C@H]1C[C@H](O)C(=C)/C(=C\C=C\2/CCC[C@]3([C@H]2CC[C@@H]3[C@@H](/C=C/[C@H](C2CC2)O)C)C)/C1							4.85	4.59
1360	CAS:22248-79-9	Cl/C=C(/c1cc(Cl)c(cc1Cl)Cl)\OP(=O)(OC)OC		4.16
1361	CAS:979-02-2	CC(=O)O[C@H]1CC[C@]2(C(=CC[C@@H]3[C@@H]2CC[C@]2([C@H]3CC=C2C(=O)C)C)C1)C			5.86
1362	CAS:489-84-9	CC(c1ccc(c2-c(c1)c(C)cc2)C)C			4.76
1363	CAS:14901-07-6	CC(=O)C=CC1=C(C)CCCC1(C)C	4.15
1364	CAS:96-84-4	CCC(C(=O)O)Cc1c(I)cc(c(c1I)O)I		4.48				5.5
1365	CAS:131-89-5	[O-][N+](=O)c1cc(C2CCCCC2)c(c(c1)[N+](=O)[O-])O							5.67
1366	CAS:93-89-0	CCOC(=O)c1ccccc1			4.13
1367	CAS:21609-90-5	COP(=S)(c1ccccc1)Oc1cc(Cl)c(cc1Cl)Br		4.33					4.07
1368	CAS:14062-23-8	CCOC(=O)Cc1ccc(cc1)c1ccccc1						4.53
1369	CAS:83783-69-1	Fc1ccc(cc1)Cn1c(N)nc2c1cccc2					4.66		4.77
1370	CAS:60-57-1	ClC1=C(Cl)[C@@]2(C([C@@]1(Cl)[C@H]1[C@@H]2[C@H]2C[C@@H]1[C@H]1[C@@H]2O1)(Cl)Cl)Cl	4.07	4.49	4.86					5.43
1371	CAS:87-66-1	Oc1c(O)cccc1O	4.62	4.49	4.04	4.08				4.3
1372	CAS:40828-46-4	OC(=O)C(c1ccc(cc1)C(=O)c1cccs1)C						4.2
1373	CAS:33996-33-7	O[C@@H]1C[C@H](N(C1)C(=O)C)C(=O)O	4.57	3.9
1374	CAS:7085-55-4	OCCOc1cc(O)c2c(c1)oc(c(c2=O)O[C@@H]1O[C@H](CO[C@@H]2O[C@@H](C)[C@@H]([C@H]([C@H]2O)O)O)[C@H]([C@@H]([C@H]1O)O)O)c1ccc(c(c1)OCCO)OCCO	9.83
1375	CAS:49763-96-4	OC(C(C)(C)C)/C=C/c1ccc2c(c1)OCO2	10.05
1376	CAS:14008-48-1	CC(=O)Oc1ccc(cc1)C1(Oc2ccccc2NC1=O)c1ccc(cc1)OC(=O)C	5	5	6.78
1377	CAS:313348-27-5	OC[C@H]1O[C@H]([C@@H]([C@@H]1O)O)n1cnc2c1nc(nc2N)n1ncc(c1)C(=O)NC			8.63
1378	CAS:607-35-2	[O-][N+](=O)c1cccc2c1nccc2							9.98
1379	CAS:99-65-0	[O-][N+](=O)c1cccc(c1)[N+](=O)[O-]							4.38
1380	NOCAS_48505	Clc1ccccc1C1=Nc2c(Nc3c1cc(cc3)[N+](=O)[O-])n[nH]c2C		4.41	4.29				6.16
1381	CAS:68844-77-9	COc1ccc(cc1)CCN1CCC(CC1)Nc1nc2c(n1Cc1ccc(cc1)F)cccc2	4.26	4.34	4.1	4.43	4.44	4.25	4.34	5.15
1382	CAS:101973-77-7	CC(=O)SCC(C(=O)O)CC(=O)c1ccc(cc1)C			4.4
1383	CAS:1009-93-4	C[Si]1(C)N[Si](C)(C)N[Si](N1)(C)C			4.11
1384	CAS:107724-20-9	COC(=O)[C@@H]1CC2=CC(=O)CC[C@@]2([C@@]23[C@@H]1[C@@H]1CC[C@]4([C@@]1(C)C[C@H]3O2)CCC(=O)O4)C	4.34						5
1385	CAS:39219-28-8	CCCOc1ccc2c(c1)CC[C@@H]1[C@@H]2CC[C@]2([C@H]1CCC2OC)C			5.16				4.5
1386	CAS:5522-43-0	[O-][N+](=O)c1ccc2c3c1ccc1c3c(cc2)ccc1		5.92			7.96
1387	CAS:6521-29-5	CCCCCOC(=O)c1ccc(cc1)O		4.49		10.75			4.31
1388	CAS:494-90-6	CC1CCc2c(C1)occ2C	5.15
1389	CAS:21221-18-1	Fc1ccc(cc1)C(=O)C1CN(C)CCC1(O)c1ccc(cc1)F			4.48
1390	CAS:37561-27-6	O=C(N1c2ccccc2Sc2c1cccc2)CN1CCN(CC1)Cc1ccc2c(c1)OCO2			5.56		9.48		10.22
1391	CAS:92-69-3	Oc1ccc(cc1)c1ccccc1		4.52	4.65
1392	CAS:22662-39-1	Clc1ccc(cc1)Oc1ccc(cc1Cl)NC(=O)c1cc(I)cc(c1O)I				5.45			5.15
1393	CAS:59-85-8	Cl[Hg]c1ccc(cc1)C(=O)O	5.91	4.39		4.4	4.09	5.28	5.4	4.79
1394	CAS:148081-72-5	CCCCCCOc1cc(C)c(c(c1C)C)O				3.6			4.42
1395	CAS:6088-51-3	Oc1ccc2c(c1)ccc(c2)SSc1ccc2c(c1)ccc(c2)O		4.45	4.49	4.12			4.41	4.36
1396	CAS:6804-07-5	COC(=O)N/N=C/c1c[n+]([O-])c2c([n+]1[O-])cccc2			3.8
1397	CAS:123-56-8	O=C1CCC(=O)N1			7.32
1398	CAS:1255-49-8	O=C(O[C@H]1CC[C@@H]2[C@]1(C)CC[C@H]1[C@H]2CCC2=CC(=O)CC[C@]12C)CCc1ccccc1	8	5.34
1399	CAS:2236-31-9	CCC(=O)Oc1ccc2c(c1)CC[C@@H]1[C@@H]2CC[C@]2([C@H]1C[C@H]([C@@H]2OC(=O)CC)OC(=O)CC)C			7.84				4.14	4.14
1400	CAS:92-13-7	CC[C@@H]1C(=O)OC[C@@H]1Cc1cncn1C			4.44
1401	CAS:2062-84-2	Fc1ccc(cc1)C(=O)CCCN1CCC(CC1)n1c(=O)[nH]c2c1cccc2							4.29
1402	CAS:91-63-4	Cc1ccc2c(n1)cccc2		8.74
1403	CAS:292618-32-7	CC[C@@]1(O)C(=O)OCc2c1cc1-c3nc4ccccc4c(c3Cn1c2=O)/C=N/OC(C)(C)C					4.45
1404	CAS:72-56-0	CCc1ccc(cc1)C(c1ccc(cc1)CC)C(Cl)Cl		4					4.26
1405	CAS:89-40-7	O=C1NC(=O)c2c1cc(cc2)[N+](=O)[O-]			4.1				4.2	4.06
1406	CAS:84-65-1	O=C1c2ccccc2C(=O)c2c1cccc2			5.07	6.12	11.64
1407	CAS:3562-84-3	CCc1oc2c(c1C(=O)c1cc(Br)c(c(c1)Br)O)cccc2						5.56	5.03
1408	CAS:32887-01-7	OC(=O)[C@@H]1N2C(=O)[C@H]([C@H]2SC1(C)C)/N=C/N1CCCCCC1	4.68			4.51
1409	CAS:81-11-8	Nc1ccc(c(c1)S(=O)(=O)O)C=Cc1ccc(cc1S(=O)(=O)O)N	7.3
1410	CAS:5915-41-3	CCNc1nc(Cl)nc(n1)NC(C)(C)C		4.28	4.33
1411	CAS:203-64-5	c1cc2Cc3c4c2c(c1)ccc4ccc3						3.95	4.34
1412	CAS:103-36-6	CCOC(=O)C=Cc1ccccc1		3.94	4.94
1413	CAS:15721-02-5	Clc1cc(N)c(cc1c1cc(Cl)c(cc1Cl)N)Cl	5.55	6.15	6.2	4.15	4.17	4.09
1414	CAS:91-67-8	CCN(c1cccc(c1)C)CC			4.56
1415	NOCAS_47248	Cc1cc2CCN3c2c(c1)C(=N[C@H](C3=O)NC(=O)c1ccncc1)c1ccccc1						5.04		4.21
1416	CAS:497-76-7	OC[C@H]1O[C@@H](Oc2ccc(cc2)O)[C@@H]([C@H]([C@@H]1O)O)O		8.29
1417	CAS:732-11-6	COP(=S)(SCN1C(=O)c2c(C1=O)cccc2)OC							4.08
1418	CAS:2135-17-3	OCC(=O)[C@@]1(O)[C@H](C)C[C@@H]2[C@]1(C)C[C@H](O)[C@]1([C@H]2C[C@@H](C2=CC(=O)C=C[C@]12C)F)F	7.42			8.83			5.17
1419	CAS:39800-16-3	ClCCN(P1(=O)OCCC(N1)OO)CCCl	10.05
1420	CAS:43210-67-9	COC(=O)Nc1[nH]c2c(n1)cc(cc2)Sc1ccccc1	6.17	5.99	4.2	6.13			5.12
1421	CAS:93390-81-9	O=C1N(COP(=O)(O)O)C(=O)NC1(c1ccccc1)c1ccccc1			4.97
1422	CAS:483-20-5	O=C1C(=C2Nc3c(C2=O)cc(cc3)S(=O)(=O)O)Nc2c1cc(cc2)S(=O)(=O)O		4.49
1423	CAS:63041-77-0	Cc1cccc2c1cc1ccc3c4c1c2ccc4ccc3	5.3	4.75	5.38	6.05	5.96	5.21	5.16
1424	CAS:638-94-8	OCC(=O)[C@@]12OC(O[C@@H]1C[C@@H]1[C@]2(C)C[C@H](O)[C@H]2[C@H]1CCC1=CC(=O)C=C[C@]21C)(C)C				7.69			6.73
1425	CAS:137-19-9	Clc1cc(Cl)c(cc1O)O	8.57
1426	CAS:4901-51-3	Clc1c(O)cc(c(c1Cl)Cl)Cl		5.09		4.51			4.89
1427	CAS:19562-30-2	CCn1cc(C(=O)O)c(=O)c2c1nc(nc2)N1CCCC1			5.4
1428	CAS:320-72-9	Clc1cc(Cl)c(c(c1)C(=O)O)O							4.09
1429	CAS:27955-94-8	CC(c1ccc(cc1)O)(c1ccc(cc1)O)c1ccc(cc1)O		4.77	6.13					4.36
1430	CAS:72-33-3	C#C[C@]1(O)CC[C@@H]2[C@]1(C)CC[C@H]1[C@H]2CCc2c1ccc(c2)OC		7.33	6.35				5.27	4.89
1431	CAS:15686-72-3	Brc1ccc(cc1)NC(=O)c1sc(c(c1)Br)Br				4.35
1432	CAS:486-67-9	O[Hg]CC(CNC(=O)c1ccccc1OCC(=O)O)OC	5.07			3.9		5.16
1433	CAS:108-88-3	Cc1ccccc1					5.9
1434	CAS:71-58-9	O=C1CC[C@]2(C(=C1)[C@@H](C)C[C@@H]1[C@@H]2CC[C@]2([C@H]1CC[C@]2(OC(=O)C)C(=O)C)C)C	6.65			7.59			9.11
1435	CAS:122341-38-2	Oc1cccc(c1)/C/1=C/2\CCC(=N2)/C(=c\2/cc/c(=C(/C3=N/C(=C(\c4[nH]c1cc4)/c1cccc(c1)O)/C=C3)\c1cccc(c1)O)/[nH]2)/c1cccc(c1)O	4.6	4.48		4.39	4.51
1436	CAS:117-39-5	Oc1cc(O)c2c(c1)oc(c(c2=O)O)c1ccc(c(c1)O)O		4.77	4.7				4.16
1437	CAS:1210-39-5	O=CC=C(c1ccccc1)c1ccccc1		4.08					4.49	4.2
1438	CAS:79983-71-4	CCCCC(c1ccc(cc1Cl)Cl)(Cn1cncn1)O		4.04		4.09			4.49
1439	CAS:515-69-5	CC(=CCC[C@]([C@@H]1CCC(=CC1)C)(O)C)C			5.16
1440	CAS:6164-98-3	CN(/C=N/c1ccc(cc1C)Cl)C			4.52
1441	CAS:18046-21-4	OC(=O)Cc1sc(nc1c1ccc(cc1)Cl)c1ccccc1						5.75
1442	CAS:145701-21-9	CCOc1nc(F)cc2n1nc(n2)S(=O)(=O)Nc1c(Cl)cccc1Cl						5.34
1443	CAS:2825-82-3	C1C[C@@H]2[C@H](C1)[C@@H]1C[C@H]2CC1			4.9
1444	CAS:94-12-2	CCCOC(=O)c1ccc(cc1)N			4.81
1445	CAS:54767-75-8	CCCCCCCCNC(C(c1ccc(cc1)SC(C)C)O)C	4.77	4.55	4.29	4.83	4.46		4.47	5
1446	CAS:121032-29-9	OC[C@H]1O[C@H]([C@H]([C@@H]1O)O)n1cnc2c1nc(N)nc2OC					11.26
1447	CAS:94-71-3	CCOc1ccccc1O			4.43				9.98
1448	CAS:77501-63-4	CCOC(=O)C(OC(=O)c1cc(ccc1[N+](=O)[O-])Oc1ccc(cc1Cl)C(F)(F)F)C							4.35
1449	CAS:481-72-1	OCc1cc(O)c2c(c1)C(=O)c1c(C2=O)c(O)ccc1			5.19			5.18	4.73
1450	CAS:10402-33-2	C=CCc1ccc(c(c1)OC)OC(=O)Cc1ccccc1			4.9
1451	CAS:594-30-9	Cl[Bi](c1ccccc1)(c1ccccc1)(c1ccccc1)Cl	4.06	4.43	4.07	4.63	4.57			5.5
1452	CAS:101001-34-7	CCOC(=O)Cn1cccc1c1nc(c(s1)c1ccc(cc1)OC)c1ccc(cc1)OC	4.46		4.61					5.45
1453	CAS:525-79-1	c1coc(c1)CNc1[nH]cnc2-c1ncn2							4.04
1454	CAS:612-23-7	ClCc1ccccc1[N+](=O)[O-]	10.07					7
1455	CAS:481-49-2	COc1cc2CCN([C@H]3c2cc1Oc1c2c(CCN([C@H]2Cc2ccc(Oc4cc(C3)ccc4OC)cc2)C)cc2c1OCO2)C	4.63
1456	CAS:620-92-8	Oc1ccc(cc1)Cc1ccc(cc1)O		4.34	5.13
1457	CAS:39515-51-0	O=Cc1cccc(c1)Oc1ccccc1						4.76		4.32
1458	CAS:130-26-7	Ic1cc(Cl)c2c(c1O)nccc2							5.73
1459	CAS:90-15-3	Oc1cccc2c1cccc2		4.29
1460	CAS:1490-04-6	CC1CCC(C(C1)O)C(C)C	10.92
1461	CAS:122-64-5	CC(C(=O)O[Hg]c1ccccc1)O	4.46	5.54	8.65	4.98	5.89	5.74	6.29	5.41
1462	CAS:4245-41-4	CC(=O)Oc1ccc2c(c1)CC[C@@H]1[C@@H]2CC[C@]2([C@H]1CC[C@@H]2O)C	5.43	9.18	10.22				5.35
1463	CAS:28768-32-3	O1CC1CN(c1ccc(cc1)Cc1ccc(cc1)N(CC1OC1)CC1OC1)CC1OC1				5.05
1464	CAS:6287-38-3	O=Cc1ccc(c(c1)Cl)Cl	5.36			5.64
1465	CAS:7753-60-8	CC(=O)OCC(=O)[C@@]1(O)CC[C@@H]2[C@]1(C)CC=C1[C@H]2CCC2=CC(=O)CC[C@]12C	6.93			5.57
1466	CAS:80-43-3	CC(c1ccccc1)(OOC(c1ccccc1)(C)C)C		4.64	5.52				3.55	4.38
1467	CAS:562-74-3	CC1=CCC(CC1)(O)C(C)C			4.54
1468	CAS:68694-11-1	CCCOC/C(=N\c1ccc(cc1C(F)(F)F)Cl)/n1cncc1		4.19		4.09		4.13	4.72	4.38
1469	CAS:4501-58-0	O=CC[C@H]1CC=C(C1(C)C)C								4.51
1470	CAS:77-48-5	BrN1C(=O)N(C(C1=O)(C)C)Br			4.55
1471	CAS:15262-86-9	CC(CCC(=O)O[C@H]1CC[C@@H]2[C@]1(C)CC[C@H]1[C@H]2CCC2=CC(=O)CC[C@]12C)C	8.01	4.95
1472	CAS:106-38-7	Cc1ccc(cc1)Br		5.13					6.39
1473	CAS:13029-08-8	Clc1ccccc1c1ccccc1Cl		4.79	5.75		9.02
1474	CAS:120-97-8	Clc1cc(cc(c1Cl)S(=O)(=O)N)S(=O)(=O)N	5.18	8.99				5.34
1475	CAS:61931-82-6	CC(CC(N(c1ccccc1)c1ccc(cc1)N)C)C		3.94		4.23	4.08
1476	CAS:1062243-51-9	COc1cc(ccc1Nc1ncc2c(n1)N(CC(C(=O)N2C)(F)F)C1CCCC1)C(=O)NC1CCN(CC1)C	5.12	7.98					5.55
1477	CAS:91618-36-9	OC(=O)c1cn2C(C)CCc3c2c(c1=O)cc(c3C)F							5.02
1478	CAS:523-27-3	Brc1c2ccccc2c(c2c1cccc2)Br	6.29	5.06	5.79	5.68	5.52	5.54	5.78
1479	CAS:1879-09-0	Cc1cc(C)c(c(c1)C(C)(C)C)O								4.41
1480	CAS:879-39-0	Clc1cc([N+](=O)[O-])c(c(c1Cl)Cl)Cl	4.23			4.49			4.14
1481	CAS:95-96-5	CC1OC(=O)C(OC1=O)C			4.72
1482	CID:460	COc1ccccc1O			4.45
1483	CAS:6981-18-6	COc1cc(Cc2cnc(nc2N)N)c(cc1OC)C							4.32
1484	CAS:1132-61-2	OS(=O)(=O)CCCN1CCOCC1			3.55
1485	CAS:53-36-1	CC(=O)OCC(=O)[C@@]1(O)CC[C@@H]2[C@]1(C)C[C@H](O)[C@H]1[C@H]2C[C@@H](C2=CC(=O)C=C[C@]12C)C	7.69			7.56
1486	CAS:128517-07-7	C/C=C/1\NC(=O)[C@H]2CSSCC/C=C/[C@@H](OC(=O)C(NC1=O)C(C)C)CC(=O)N[C@@H](C(=O)N2)C(C)C	4.78	4.64		5.49		5.12
1487	CAS:55096-26-9	C=C1CC[C@@]2([C@@]34[C@H]1Oc1c4c(C[C@H]2N(CC3)CC2CC2)ccc1O)O			4.55
1488	CAS:50-32-8	c1ccc2c(c1)c1ccc3c4c1c(c2)ccc4ccc3	4.97	4.98	5.27	5.46	5.64	5.02	5.22
1489	CAS:90-80-2	OC[C@H]1OC(=O)[C@@H]([C@H]([C@@H]1O)O)O			4.8
1490	CAS:434-07-1	O/C=C\1/C[C@@]2(C)[C@H](CC1=O)CC[C@@H]1[C@@H]2CC[C@]2([C@H]1CC[C@]2(C)O)C	7.1	5.94	5.72				4.68
1491	CAS:23747-48-0	CC1CCc2c1nccn2		4.76
1492	CAS:4659-45-4	ClC(=O)c1c(Cl)cccc1Cl						4.52
1493	CAS:121-00-6	COc1ccc(c(c1)C(C)(C)C)O		7.2
1494	CAS:17109-49-8	CCOP(=O)(Sc1ccccc1)Sc1ccccc1		3.61					4.59
1495	CAS:533-45-9	Cc1ncsc1CCCl						4.48
1496	CAS:6379-73-3	COc1cc(ccc1C)C(C)C			4.66
1497	CAS:563-04-2	Cc1cccc(c1)OP(=O)(Oc1cccc(c1)C)Oc1cccc(c1)C								4.26
1498	CAS:5579-78-2	CCCCC1CCCCC(=O)O1					4.27	4.59
1499	CAS:64987-03-7	CCOC(=O)C(=O)c1csc(n1)NC=O			4.59
1500	CAS:2735-04-8	COc1ccc(c(c1)OC)N		8.96		4.56			4.28	4.55
1501	CAS:108-74-7	CN1CN(C)CN(C1)C			4.44
1502	CAS:940-69-2	NC(=O)CCCCC1SSCC1		6.34
1503	CAS:643-38-9	OC(=O)c1nc2ccccc2cc1C(=O)O		4.35	4.44
1504	CAS:2664-60-0	CCCCCCCCCCCCOC(=O)c1ccc(cc1)O		4.46			4.31		6.46	5.23
1505	CAS:608-73-1	ClC1C(Cl)C(Cl)C(C(C1Cl)Cl)Cl			5.01					4.59
1506	CAS:146-48-5	COC(=O)[C@H]1[C@@H](O)CC[C@@H]2[C@@H]1C[C@@H]1N(C2)CCc2c1[nH]c1c2cccc1	4.62						4.26
1507	CAS:103577-45-3	O=S(c1nc2c([nH]1)cccc2)Cc1nccc(c1C)OCC(F)(F)F							4.59	4.65
1508	CAS:7779-31-9	CC1CC(OC(=O)C(=C)C)CC(C1)(C)C					10.81
1509	CAS:104-61-0	CCCCCC1CCC(=O)O1	8.25
1510	CAS:100-06-1	COc1ccc(cc1)C(=O)C			4.4
1511	CAS:4376-20-9	CCCCC(COC(=O)c1ccccc1C(=O)O)CC					4.36	5.37
1512	CAS:81-82-3	CC(=O)CC(c1c(=O)oc2c(c1O)cccc2)c1ccc(cc1)Cl						4.65
1513	CAS:725228-45-5	NCc1cccc(c1)C1CCN(CC1)C(=O)c1ccc(o1)C#Cc1ccccc1F	4.51	4.01		4.18				5.17
1514	CAS:51338-27-3	COC(=O)C(Oc1ccc(cc1)Oc1ccc(cc1Cl)Cl)C						4.56
1515	CAS:618-88-2	OC(=O)c1cc(cc(c1)C(=O)O)[N+](=O)[O-]			4.41
1516	CAS:19881-18-6	S=C=Nc1ccc(cc1)Oc1ccc(cc1)[N+](=O)[O-]		4.34		4.12		4.47
1517	CAS:695-06-7	CCC1CCC(=O)O1	4.81		4.75
1518	CAS:2265-64-7	O=C1C=C[C@]2(C(=C1)CC[C@@H]1[C@]2(F)[C@@H](O)C[C@]2([C@H]1C[C@H]([C@]2(O)C(=O)COC(=O)c1ccncc1)C)C)C							4.68
1519	CAS:3194-55-6	BrC1CCC(Br)C(Br)CCC(C(CCC1Br)Br)Br		4.36		4.38		4.21	4.38
1520	CID:20478723	CCCCCCCCCCCCCCCS(=O)(=O)Oc1ccccc1	9.2			4.56			10.21
1521	CAS:93-92-5	CC(c1ccccc1)OC(=O)C	10.38				4.42
1522	CAS:37686-84-3	CCN(C(=O)N[C@@H]1CN(C)[C@H]2[C@H](C1)c1cccc3c1c(C2)c[nH]3)CC	5.55
1523	CAS:100-47-0	N#Cc1ccccc1			5.16
1524	CAS:485-72-3	COc1ccc(cc1)c1coc2c(c1=O)ccc(c2)O		5.26	5.47
1525	CAS:95-32-9	O1CCN(CC1)SSc1nc2c(s1)cccc2						4.66
1526	CAS:2759-71-9	O=C(C1CC1)Nc1ccc(c(c1)Cl)Cl							4.75
1527	CAS:116861-00-8	OC(COc1ccccc1n1cccc1)CNC(C)C				4.58
1528	CAS:6807-17-6	CC(CC(c1ccc(cc1)O)(c1ccc(cc1)O)C)C	4.42	7.42	8.06	4.18	4.15			4.43
1529	CAS:67-16-3	OCCC(=C(N(Cc1cnc(nc1N)C)C=O)C)SSC(=C(N(Cc1cnc(nc1N)C)C=O)C)CCO	9.44		4.24
1530	CAS:33414-36-7	OCCN1CCN(CC1)CCC(=O)N1c2ccccc2Sc2c1cc(cc2)C(F)(F)F	9.53
1531	CAS:95847-70-4	O=C1c2ccccc2S(=O)(=O)N1CCCCN1CCN(CC1)c1ncccn1							8.75
1532	CAS:21829-25-4	COC(=O)C1=C(C)NC(=C(C1c1ccccc1[N+](=O)[O-])C(=O)OC)C								4.25
1533	CAS:127-31-1	OCC(=O)[C@@]1(O)CC[C@@H]2[C@]1(C)C[C@H](O)[C@]1([C@H]2CCC2=CC(=O)CC[C@]12C)F	7.88			7.37			5.69
1534	CAS:125-12-2	CC(=O)O[C@H]1C[C@H]2C([C@]1(C)CC2)(C)C			8.23
1535	CAS:626-60-8	Clc1cccnc1			4.92
1536	CAS:99129-21-2	Cl/C=C/CO/N=C(/C1=C(O)CC(CC1=O)CC(SCC)C)\CC							10.07
1537	CAS:98-88-4	ClC(=O)c1ccccc1			4.28
1538	CAS:965-90-2	CC[C@]1(O)CC[C@@H]2[C@]1(C)CC[C@H]1[C@H]2CCC2=CCCC[C@H]12	5.05	9.07	8.44				6.42	4.8
1539	CAS:4995-43-1	Oc1ccc2c(c1)CC[C@@H]1[C@@H]2CC[C@]2([C@H]1CC[C@@H]2OP(=O)(O)O)C	4.31	9.49
1540	CAS:120-46-7	O=C(c1ccccc1)CC(=O)c1ccccc1		4.23	5.25				4.1
1541	CAS:7227-91-0	CN(N=Nc1ccccc1)C		8.73			11
1542	CAS:60-18-4	OC(=O)[C@H](Cc1ccc(cc1)O)N	5.66
1543	CAS:55290-64-7	CC1=C(C)S(=O)(=O)CCS1(=O)=O						4.48
1544	CAS:489-01-0	COc1cc(c(c(c1)C(C)(C)C)O)C(C)(C)C			4.28				4.16	4.47
1545	CAS:17924-92-4	C[C@H]1CCCC(=O)CCC/C=C/c2c(C(=O)O1)c(O)cc(c2)O		6.96	7.64
1546	CAS:55981-09-4	CC(=O)Oc1ccccc1C(=O)Nc1ncc(s1)[N+](=O)[O-]				6.13			5.06
1547	CAS:1338-43-8	CCCCCCCC/C=C\CCCCCCCC(=O)OC[C@H]([C@H]1OC[C@@H]([C@H]1O)O)O			8.65
1548	CAS:645-56-7	CCCc1ccc(cc1)O		3.65	4.67
1549	CID:38018	Clc1c(ccc(c1Cl)Cl)c1ccc(c(c1Cl)Cl)Cl		4.17		4.1			5.58
1550	CAS:2011-67-8	CN1C(=O)CN=C(c2c1ccc(c2)[N+](=O)[O-])c1ccccc1				6.34
1551	CAS:63134-33-8	Oc1ccccc1S(=O)(=O)c1ccc(cc1)OCc1ccccc1							5.17
1552	CAS:50-89-5	OC[C@H]1O[C@H](C[C@@H]1O)n1cc(C)c(=O)[nH]c1=O				4.45
1553	CAS:31477-60-8	COc1ccc2c(c1)OC([C@H]([C@@H]2c1ccc(cc1)OCCN1CCCC1)c1ccccc1)(C)C				4.43
1554	CAS:603-36-1	c1ccc(cc1)[Sb](c1ccccc1)c1ccccc1							4.24	4.08
1555	CAS:72-43-5	COc1ccc(cc1)C(C(Cl)(Cl)Cl)c1ccc(cc1)OC		4.39	4.9				4.3
1556	CAS:148477-71-8	CCC(C(=O)OC1=C(C(=O)OC21CCCCC2)c1ccc(cc1Cl)Cl)(C)C	4.69	4.84	5.12			5.73	4.51
1557	CAS:1134-23-2	CCN(C(=O)SCC)C1CCCCC1							4.34
1558	CAS:133-18-6	O=C(c1ccccc1N)OCCc1ccccc1							4.65
1559	CAS:65416-14-0	O=C(C(C)C)Oc1c(C)occc1=O		5.19
1560	CAS:88-41-5	CC(=O)OC1CCCCC1C(C)(C)C			4
1561	CAS:139481-59-7	CCOc1nc2c(n1Cc1ccc(cc1)c1ccccc1c1nnn[nH]1)c(ccc2)C(=O)O		7.48		4.42	11.04
1562	CAS:610-15-1	[O-][N+](=O)c1ccccc1C(=O)N			4.08
1563	CAS:187269-40-5	OC[C@H]1O[C@H](Oc2ccc(cc2c2cccc(c2)CC(=O)O)CCCCCCc2ccc(c(c2)c2cccc(c2)CC(=O)O)O[C@H]2O[C@H](CO)[C@H]([C@@H]([C@@H]2O)O)O)[C@H]([C@H]([C@@H]1O)O)O			6.62
1564	CAS:55541-30-5	CCC(=O)O[C@@]1([C@H](C)C[C@@H]2[C@]1(C)C[C@H](O)[C@]1([C@H]2CCC2=CC(=O)C=C[C@]12C)F)C(=O)COC(=O)CC	7.4			8.47
1565	CAS:154598-52-4	FC([C@@]1(C#CC2CC2)OC(=O)Nc2c1cc(Cl)cc2)(F)F				4.44			4.54	4.94
1566	CAS:122-48-5	COc1cc(CCC(=O)C)ccc1O		4.65
1567	CAS:97-56-3	Cc1cc(ccc1N)N=Nc1ccccc1C		5.21
1568	CAS:70568-60-4	CCCCC1CCC(CC1)O			4.62
1569	CAS:2305-05-7	CCCCCCCCC1CCC(=O)O1		4.69		4.34
1570	CAS:91161-71-6	CN(Cc1cccc2c1cccc2)C/C=C/C#CC(C)(C)C			5.18	4.64			4.62
1571	CAS:106685-40-9	COc1ccc(cc1C12CC3CC(C2)CC(C1)C3)c1ccc2c(c1)ccc(c2)C(=O)O				8.34
1572	CAS:133-06-2	ClC(SN1C(=O)C2C(C1=O)CC=CC2)(Cl)Cl								4.75
1573	CAS:123013-22-9	COCC(=O)[C@@]1(OC(=O)CC)[C@@H](C)C[C@@H]2[C@]1(C)C[C@H](O)C1([C@H]2CCC2=CC(=O)C=C[C@]12C)F							6.19
1574	CAS:486-12-4	Cc1ccc(cc1)/C(=C\CN1CCCC1)/c1ccccn1			4.37
1575	CAS:31519-22-9	OC(=O)c1cc(O)c2c(c1O)cccc2	8.07						4.26	6.37
1576	CAS:120958-90-9	CCNC(=O)NCCCOc1cccc(c1)CN1CCCCC1					11.06
1577	CAS:106-50-3	Nc1ccc(cc1)N							4.24
1578	CAS:1014-70-6	CCNc1nc(NCC)nc(n1)SC	6.16
1579	CAS:1698-60-8	Nc1cnn(c(=O)c1Cl)c1ccccc1			9.65		11
1580	CAS:700-06-1	OCc1c[nH]c2c1cccc2		4.35					4.34
1581	CAS:14233-37-5	CC(Nc1ccc(c2c1C(=O)c1c(C2=O)cccc1)NC(C)C)C						4.24		5.29
1582	CAS:695-34-1	Cc1ccnc(c1)N		8.86			9.12
1583	CAS:1806-26-4	CCCCCCCCc1ccc(cc1)O							4.26
1584	CAS:122-66-7	c1ccc(cc1)NNc1ccccc1		4.18
1585	CAS:97-59-6	NC(=O)NC1NC(=O)NC1=O			4.52
1586	CAS:446-35-5	Fc1ccc(c(c1)F)[N+](=O)[O-]	8.06						10
1587	CAS:378-44-9	OCC(=O)[C@@]1(O)[C@@H](C)C[C@@H]2[C@]1(C)C[C@H](O)[C@]1([C@H]2CCC2=CC(=O)C=C[C@]12C)F	8.66			8.31			4.92
1588	CAS:16883-16-2	ClC(=O)c1c(C)onc1c1ccccc1			4.67
1589	CAS:521-11-9	O=C1CC[C@]2([C@H](C1)CC[C@@H]1[C@@H]2CC[C@]2([C@H]1CC[C@]2(C)O)C)C	8.36	6.13
1590	CAS:95-25-0	Clc1ccc2c(c1)[nH]c(=O)o2						5.05
1591	CAS:934-32-7	Nc1nc2c([nH]1)cccc2	3.72	4.49					4.71
1592	CAS:76-43-7	O=C1CC[C@]2(C(=C1)CC[C@@H]1[C@]2(F)[C@@H](O)C[C@]2([C@H]1CC[C@]2(C)O)C)C	6.93	4.38	5.14				5.41
1593	CAS:1972-08-3	CCCCCc1cc(O)c2c(c1)OC([C@H]1[C@H]2C=C(C)CC1)(C)C				4.46
1594	CAS:21312-10-7	CC(=O)Nc1ccc(cc1)S(=O)(=O)Nc1noc(c1)C			4.55
1595	CAS:120-29-6	O[C@@H]1C[C@@H]2CC[C@H](C1)N2C		7.52
1596	CAS:97-24-5	Oc1ccc(cc1Sc1cc(Cl)ccc1O)Cl				4.43			5.14
1597	CAS:16118-49-3	CCNC(=O)C(OC(=O)Nc1ccccc1)C			4.09
1598	CAS:96686-51-0	ClCC(=O)Nc1ccc(cc1C)Br							4.99
1599	CAS:130-80-3	CC/C(=C(\c1ccc(cc1)OC(=O)CC)/CC)/c1ccc(cc1)OC(=O)CC		8.72	8.72				4.67
1600	CAS:67914-60-7	CC(=O)N1CCN(CC1)c1ccc(cc1)O			4.42
1601	CAS:152-43-2	C#C[C@]1(O)CC[C@@H]2[C@]1(C)CC[C@H]1[C@H]2CCc2c1ccc(c2)OC1CCCC1		5.87	5.1			11.2		4.84
1602	CAS:16506-27-7	ClCCN(c1ccc2c(c1)nc(n2C)CCCC(=O)O)CCCl			4.32
1603	CAS:42971-09-5	CCOC(=O)C1=C[C@]2(CC)CCCN3[C@@H]2c2n1c1ccccc1c2CC3		5.57						4.44
1604	CAS:41294-56-8	CC(CCC[C@H]([C@H]1CC[C@@H]2[C@]1(C)CCC/C/2=C\C=C/1\C[C@@H](O)C[C@@H](C1=C)O)C)C				4.42
1605	CAS:96-83-3	CCC(C(=O)O)Cc1c(I)cc(c(c1I)N)I		5
1606	CAS:133855-98-8	Fc1ccc(cc1)C1(Cn2cncn2)OC1c1ccccc1Cl	10.94	4.38
1607	CAS:96568-04-6	CCOC(=O)CC(=O)c1cc(F)c(nc1Cl)Cl							8.93
1608	CAS:136-60-7	CCCCOC(=O)c1ccccc1		3.6	4.6
1609	CAS:93-51-6	COc1cc(C)ccc1O		4.3	4.82
1610	CAS:66230-04-4	N#C[C@H](c1cccc(c1)Oc1ccccc1)OC(=O)[C@H](c1ccc(cc1)Cl)C(C)C		4.42		4.33			3.55
1611	CAS:85-83-6	Cc1cc(ccc1/N=N/c1c(O)ccc2c1cccc2)/N=N/c1ccccc1C		4.43	4.62
1612	CAS:87-33-2	[O-][N+](=O)O[C@@H]1CO[C@H]2[C@@H]1OC[C@@H]2O[N+](=O)[O-]	4.91
1613	CAS:27511-99-5	CCC1(c2ccccc2)C(=O)N(COC)C(=O)N(C1=O)COC								4.54
1614	CAS:117-10-2	Oc1cccc2c1C(=O)c1c(C2=O)cccc1O			4.69
1615	CAS:5728-52-9	OC(=O)Cc1ccc(cc1)c1ccccc1						5.13
1616	CAS:18691-97-9	CNC(=O)N(c1nc2c(s1)cccc2)C	7.99
1617	CAS:6965-71-5	CC(C(=O)O)Oc1cc(Cl)ccc1Cl						4.17
1618	CAS:485-47-2	O=C1c2ccccc2C(=O)C1(O)O							4.37	5.03
1619	CAS:118244-44-3	C/C(=C\C(=O)OCC(=O)[C@@]1(O)CC[C@@H]2[C@]1(C)C[C@H](O)[C@H]1[C@H]2CCC2=CC(=O)C=C[C@]12C)/CC/C=C(/CCC=C(C)C)\C							4.88
1620	CAS:119168-77-3	CCc1nn(c(c1Cl)C(=O)NCc1ccc(cc1)C(C)(C)C)C		6.88		4.13			7.23
1621	CAS:21087-64-9	CSc1nnc(c(=O)n1N)C(C)(C)C			4.08
1622	CAS:719-22-2	O=C1C=C(C(=O)C(=C1)C(C)(C)C)C(C)(C)C			4.58					4.52
1623	CAS:5081-87-8	ClCCn1c(=O)[nH]c2c(c1=O)cccc2			4.69
1624	CAS:210826-40-7	O=C(NS(=O)(=O)c1occ(c1)C(O)(C)C)Nc1c2CCCc2cc2c1CCC2		4.54	4.54
1625	CAS:103-69-5	CCNc1ccccc1							9.7
1626	CAS:60719-84-8	O=c1[nH]cc(cc1N)c1ccncc1								4.86
1627	CAS:54574-82-2	CCCCN(c1ccc(c(c1)O)C(=O)c1ccccc1C(=O)O)CCCC				4.01
1628	CAS:2624-43-3	CC(=O)Oc1ccc(cc1)C(=C1CCCCC1)c1ccc(cc1)OC(=O)C			8.15			4.78
1629	CAS:5575-21-3	O=C(N[C@@H]1C(=O)N2[C@@H]1SCC(=C2C(=O)[O-])C[n+]1ccc(cc1)C(=O)N)Cc1cccs1			4.99
1630	CAS:99-51-4	[O-][N+](=O)c1ccc(c(c1)C)C			3.67
1631	CAS:22204-91-7	CN1CCC(CC1)OC(=O)C(Oc1ccc(cc1)Cl)Oc1ccc(cc1)Cl	4.59					4.77
1632	CAS:51632-16-7	BrCc1cccc(c1)Oc1ccccc1		4.1	4.58		11
1633	CAS:622-96-8	CCc1ccc(cc1)C			4.09
1634	CAS:83-73-8	Ic1cc(I)c2c(c1O)nccc2							4.86
1635	CAS:2447-57-6	COc1c(OC)ncnc1NS(=O)(=O)c1ccc(cc1)N						11.3	6.85
1636	CAS:192-97-2	c1ccc2c(c1)c1cccc3c1c1c2cccc1cc3	4.39	4.36	4.35	4.43	4.39	4.22
1637	CAS:94497-51-5	O=C(c1ccc(cc1)C(=O)O)Nc1ccc2c(c1)C(C)(C)CCC2(C)C				7.7			4.67
1638	CAS:138890-62-7	COCCCN1C[C@H](NCC)c2c(S1(=O)=O)sc(c2)S(=O)(=O)N			4.39
1639	CAS:13183-79-4	Cn1[nH]nnc1=S			4.24				4.21
1640	CAS:95-55-6	Nc1ccccc1O							4.04
1641	CAS:340-57-8	Cc1nc2ccccc2c(=O)n1c1ccccc1Cl		3.97				10.64
1642	CAS:491-80-5	COc1ccc(cc1)c1coc2c(c1=O)c(O)cc(c2)O		4.96	5.36				4.47
1643	CAS:3689-76-7	Clc1ccc(cc1)Cn1c(C)nc2c1cccc2							5.63
1644	CAS:7492-32-2	CC([N+](C(C)C)(CCC(c1ccccc1)(c1ccccc1)C(=O)N)C)C	4.63
1645	CAS:59227-89-3	CCCCCCCCCCCCN1CCCCCC1=O							4.55
1646	CAS:22916-47-8	Clc1ccc(c(c1)Cl)COC(c1ccc(cc1Cl)Cl)Cn1cncc1	5	4.87		4.95
1647	CAS:465-39-4	O[C@H]1CC[C@]2([C@@H](C1)CC[C@@H]1[C@@H]2CC[C@]2([C@]31O[C@@H]3C[C@@H]2c1ccc(=O)oc1)C)C	5.83					6.12
1648	CAS:321-55-1	ClCCOP(=O)(Oc1ccc2c(c1)oc(=O)c(c2C)Cl)OCCCl					4.65		4.71
1649	CAS:57574-09-1	OC(=O)CCCCCCNC1c2ccccc2CCc2c1cccc2					4.53
1650	CAS:4097-22-7	OC[C@@H]1CC[C@@H](O1)n1cnc2c1ncnc2N								4.75
1651	CAS:2491-38-5	BrCC(=O)c1ccc(cc1)O			4.68			4.61	4.29
1652	CAS:61-78-9	O=C(c1ccc(cc1)N)NCC(=O)O	7.73
1653	CAS:84-77-5	CCCCCCCCCCOC(=O)c1ccccc1C(=O)OCCCCCCCCCC						4.52
1654	CAS:4419-39-0	OCC(=O)[C@@]1(O)[C@@H](C)C[C@@H]2[C@]1(C)C[C@H](O)[C@]1([C@H]2CCC2=CC(=O)C=C[C@]12C)Cl	7.98			7.48			7.95
1655	CAS:17692-43-2	NNc1nnc(c2c1cccc2)Cc1ccncc1						5.28
1656	CAS:86-00-0	[O-][N+](=O)c1ccccc1c1ccccc1			4.84
1657	CAS:34097-16-0	O=C1C=C[C@]2(C(=C1)[C@@H](F)C[C@@H]1[C@]2(Cl)[C@@H](O)C[C@]2([C@H]1C[C@H]([C@@H]2C(=O)COC(=O)C(C)(C)C)C)C)C	6.88			8.04
1658	CAS:13181-17-4	Brc1cc(C=NOc2ccc(cc2[N+](=O)[O-])[N+](=O)[O-])cc(c1O)Br		4.42		7.25			4.69
1659	CAS:28940-11-6	O=C1COc2c(OC1)ccc(c2)C		4.16	4.64
1660	CAS:133-07-3	ClC(SN1C(=O)c2c(C1=O)cccc2)(Cl)Cl							5.05	4.86
1661	CAS:51333-22-3	CCCC1O[C@H]2[C@](O1)(C(=O)CO)[C@@]1([C@@H](C2)[C@@H]2CCC3=CC(=O)C=C[C@@]3([C@H]2[C@H](C1)O)C)C	5.34			8.83			8.36
1662	CAS:387867-13-2	COc1cc2c(cc1OCCCN1CCCCC1)ncnc2N1CCN(CC1)C(=O)Nc1ccc(cc1)OC(C)C	4.3	3.9
1663	CAS:129453-61-8	O=S(CCCC(C(F)(F)F)(F)F)CCCCCCCCC[C@@H]1Cc2cc(O)ccc2[C@@H]2[C@@H]1[C@@H]1CC[C@@H]([C@]1(CC2)C)O		8.82					6.98
1664	CAS:20554-84-1	C/C/1=C/CC[C@@]2(C)O[C@H]2[C@@H]2[C@@H](CC1)C(=C)C(=O)O2	5.01			4.42		4.82
1665	CAS:56-53-1	CC/C(=C(\c1ccc(cc1)O)/CC)/c1ccc(cc1)O		8.99	8.9				4.69	4.23
1666	CAS:520-18-3	Oc1ccc(cc1)c1oc2cc(O)cc(c2c(=O)c1O)O		4.6	4.95			4.64
1667	CAS:2438-72-4	CCCCOc1ccc(cc1)CC(=O)NO	5.81				11.3			4.3
1668	CAS:289716-94-5	CNCc1cc(F)ccc1Oc1ccc(c(c1)Cl)Cl	4.27	4.34	4.89				4.07	4.39
1669	CAS:112410-23-8	CCc1ccc(cc1)C(=O)NN(C(C)(C)C)C(=O)c1cc(C)cc(c1)C			4.91				4.31	4.74
1670	CAS:952-54-5	O=C(c1nccnc1)NCN1CCOCC1					4.06
1671	CAS:672-87-7	Oc1ccc(cc1)C[C@@](C(=O)O)(N)C			5.59
1672	CAS:101-53-1	Oc1ccc(cc1)Cc1ccccc1		4.35	3.94
1673	CAS:4880-88-0	CC[C@]12CCCN3[C@@H]2c2n(C(=O)C1)c1c(c2CC3)cccc1	5.41	5.56
1674	CAS:34176-52-8	NNc1scc(n1)c1ccccc1		4.07		4.18
1675	CAS:73771-04-7	CCOC(=O)O[C@@]1(CC[C@@H]2[C@]1(C)C[C@H](O)[C@H]1[C@H]2CCC2=CC(=O)C=C[C@]12C)C(=O)COC(=O)CC	7.11			7.56		9.04
1676	CAS:38398-32-2	CC(=O)[C@H]1CC[C@@H]2[C@]1(C)CC[C@H]1[C@H]2CC[C@@H]2[C@]1(C)CC[C@@](C2)(C)O			6.17
1677	CAS:793-24-8	CC(CC(Nc1ccc(cc1)Nc1ccccc1)C)C	4.09	3.98		4.13	4.1		4.47
1678	CAS:100-56-1	Cl[Hg]c1ccccc1	4.52	4.6	4.37	4.68	5.27	4.1	6.15	5.19
1679	CAS:38713-56-3	CCCCCCCCCOC(=O)c1ccc(cc1)O	8.99	5		4.48	4.21	4.18	4.43	4.18
1680	CAS:111406-87-2	ON(C(c1cc2c(s1)cccc2)C)C(=O)N						4.87
1681	CAS:10605-21-7	COC(=O)Nc1nc2c([nH]1)cccc2	5.34
1682	CAS:1180-71-8	O=C1OC[C@]23[C@H](C1)OC([C@@H]2CC(=O)[C@@]1([C@@H]3CC[C@@]2([C@]31O[C@@H]3C(=O)O[C@H]2c1cocc1)C)C)(C)C				5.12
1683	CAS:197077-55-7	COCc1nnc(n1c1c(Cl)c(Cl)cc2c1[nH]c(=O)c(=O)[nH]2)c1ccc[n+](c1)[O-]			4.35
1684	CAS:22457-89-2	O=CN(C(=C(SC(=O)c1ccccc1)CCOP(=O)(O)O)C)Cc1cnc(nc1N)C	5			4.81
1685	CAS:326-06-7	O=C(c1ccccc1)CC(=O)C(F)(F)F							3.63
1686	CID:9938056	OCCOC(=O)CCC(=O)Oc1c(C)c(C)c2c(c1C)CC[C@@](O2)(C)CCC[C@@H](CCC[C@@H](CCCC(C)C)C)C							4.47
1687	CAS:330-55-2	CON(C(=O)Nc1ccc(c(c1)Cl)Cl)C								4.3
1688	CAS:5593-20-4	CCC(=O)O[C@@]1([C@@H](C)C[C@@H]2[C@]1(C)C[C@H](O)[C@]1([C@H]2CCC2=CC(=O)C=C[C@]12C)F)C(=O)COC(=O)CC	7.59	7.82		8.6		7.1
1689	CAS:1143-72-2	O=C(c1ccc(c(c1O)O)O)c1ccccc1		4.35	4.79
1690	CAS:85-69-8	CCCCOC(=O)c1ccccc1C(=O)OCC(CCCC)CC							4.32
1691	CAS:33704-61-9	O=C1CCCC2=C1C(C)(C)C(C2(C)C)C			4.14		8.24
1692	CAS:500-38-9	CC(C(Cc1ccc(c(c1)O)O)C)Cc1ccc(c(c1)O)O		4.18	5.29	4.09
1693	CAS:138402-11-6	CCCCC1=NC2(C(=O)N1Cc1ccc(cc1)c1ccccc1c1nnn[nH]1)CCCC2	9.3					4.88
1694	CAS:3772-76-7	COc1cc(nc(n1)C)NS(=O)(=O)c1ccc(cc1)N	8.51
1695	CAS:56124-62-0	CCCCC(=O)OCC(=O)[C@@]1(O)C[C@H](O[C@H]2C[C@H](NC(=O)C(F)(F)F)[C@@H]([C@@H](O2)C)O)c2c(C1)c(O)c1c(c2O)C(=O)c2c(C1=O)cccc2OC	5.04	4.06		4.96
1696	CAS:6533-00-2	C#C[C@]1(O)CC[C@@H]2[C@]1(CC)CC[C@H]1[C@H]2CCC2=CC(=O)CC[C@H]12	8.65	5.57	5.34				9.13	4.48
1697	CAS:254877-67-3	Clc1ccc(c(c1)C(=O)Nc1ccc(cc1)S(=O)(=O)N1CCOCC1)NS(=O)(=O)c1ccc(s1)Cl							4.32
1698	CAS:329-01-1	O=C=Nc1cccc(c1)C(F)(F)F		4.47					4.28
1699	CAS:131341-86-1	N#Cc1c[nH]cc1c1cccc2c1OC(O2)(F)F	4.27	4.81	5.49				4.48
1700	CAS:58543-16-1	OC[C@H]1O[C@@H](O[C@@]23CC[C@@H]4[C@@](C2)(CC3=C)CC[C@H]2[C@@]4(C)CCC[C@@]2(C)C(=O)O[C@@H]2O[C@H](CO)[C@H]([C@@H]([C@H]2O)O)O)[C@@H]([C@H]([C@@H]1O)O[C@@H]1O[C@H](CO)[C@H]([C@@H]([C@H]1O)O)O)O[C@@H]1O[C@H](CO)[C@H]([C@@H]([C@H]1O)O)O	7.11	6.44	4.46
1701	CID:22833321	CC(/C=C(/C1CC(=O)OC1=O)\C)CC(CC(C)C)C					4.52
1702	CAS:70356-09-1	COc1ccc(cc1)C(=O)CC(=O)c1ccc(cc1)C(C)(C)C		4.28
1703	CAS:37609-25-9	O=C1CCCCCCCCCCC=CCCC1						4.52	4.54
1704	CAS:99-94-5	OC(=O)c1ccc(cc1)C			4.4
1705	CAS:606-17-7	O=C(Nc1c(I)cc(c(c1I)C(=O)O)I)CCCCC(=O)Nc1c(I)cc(c(c1I)C(=O)O)I			4.62
1706	CAS:87392-12-9	COC[C@@H](N(c1c(C)cccc1CC)C(=O)CCl)C								4.35
1707	CAS:58-90-2	Oc1c(Cl)cc(c(c1Cl)Cl)Cl							4.7
1708	CAS:33414-30-1	CN1CCN(CC1)CCC(=O)N1c2ccccc2Sc2c1cc(cc2)C(F)(F)F							5.18
1709	CAS:2876-78-0	COC(=O)Cc1cccc2c1cccc2				6.97
1710	CAS:53-70-3	c1ccc2c(c1)c1cc3ccc4c(c3cc1cc2)cccc4			4.95
1711	CAS:32462-30-9	OC(=O)[C@H](c1ccc(cc1)O)N			5.14
1712	CAS:70018-51-8	O=C1N=C2N([C@@H]1C)Cc1c(N2)cccc1Cl		11.3
1713	CAS:518-28-5	COc1cc(cc(c1OC)OC)[C@H]1[C@H]2C(=O)OC[C@@H]2[C@H](c2c1cc1OCOc1c2)O	7.74	7.73		8.38
1714	CAS:1943-97-1	Oc1ccc(cc1)C1(CC2CC1C1C2CCC1)c1ccc(cc1)O	4.2	4.23	4.04	4.24	4.13		4.31	4.32
1715	CAS:103909-75-7	O[C@H]1C[C@H](O)C(=C)/C(=C\C=C\2/CCC[C@]3([C@H]2CC[C@@H]3[C@@H](OCCC(O)(C)C)C)C)/C1	4.72
1716	CAS:82159-09-9	C/C(=C\c1ccccc1)/C=C\1/SC(=S)N(C1=O)CC(=O)O						5.88
1717	CAS:53-19-0	ClC(C(c1ccccc1Cl)c1ccc(cc1)Cl)Cl		4.99	5.46	4.49			4.43	5.29
1718	CAS:3836-23-5	CCCCCCC(=O)O[C@@]1(C#C)CC[C@@H]2[C@]1(C)CC[C@H]1[C@H]2CCC2=CC(=O)CC[C@H]12	6.83	6.21		4.44
1719	CAS:1577-03-3	O=C(C(C)(C)C)C=Cc1ccc(cc1)Cl						4.3	8.61
1720	CAS:728-40-5	[O-][N+](=O)c1cc(c(c(c1)C(C)(C)C)O)C(C)(C)C		5.43					5.49
1721	CAS:16588-34-4	O=Cc1ccc(c(c1)[N+](=O)[O-])Cl		3.7
1722	CAS:94739-29-4	COC(=O)C1=C(C)NC(=C(C1c1cccc(c1Cl)Cl)C(=O)OC(C)C)COC(=O)N	4.45	4.59	4.91	4.46	4.5	4.98	4.42
1723	CAS:135-57-9	O=C(c1ccccc1)Nc1ccccc1SSc1ccccc1NC(=O)c1ccccc1	4.44	4.47	4.41	4.42		4.56	4.92
1724	CAS:17696-61-6	CCC(OC(=O)c1ccc(cc1)O)C		4.51	4.6
1725	CAS:130-20-1	Clc1cc2c(c3c1[nH]c1c([nH]3)c(Cl)cc3c1c(=O)c1c(c3=O)cccc1)c(=O)c1c(c2=O)cccc1					5.47
1726	CAS:331741-94-7	COc1ccc(cc1)OC(=O)N(Cc1ccc(cc1)OCCc1nc(oc1C)c1ccccc1)CC(=O)O					5.22
1727	CAS:1081-34-1	c1csc(c1)c1ccc(s1)c1cccs1	4.33	4.35	4.41	4.22	4.2	4.33	4.38
1728	CAS:6259-76-3	CCCCCCOc1ccccc1C(=O)O			4.23
1729	CAS:10311-84-9	ClCC(N1C(=O)c2c(C1=O)cccc2)SP(=S)(OCC)OCC		4.88	4.63				4.19
1730	CAS:84-51-5	CCc1ccc2c(c1)C(=O)c1c(C2=O)cccc1			4.23
1731	CAS:3902-71-4	Cc1cc2c(o1)c(C)c1c(c2)c(C)cc(=O)o1	11.67						3.8
1732	CAS:603-00-9	CC(Cn1cnc2c1c(=O)n(C)c(=O)n2C)O			5
1733	CAS:50-29-3	ClC(C(c1ccc(cc1)Cl)c1ccc(cc1)Cl)(Cl)Cl		4.79	5.66	4.34			4.41
1734	CAS:83-43-2	OCC(=O)[C@@]1(O)CC[C@@H]2[C@]1(C)C[C@H](O)[C@H]1[C@H]2C[C@@H](C2=CC(=O)C=C[C@]12C)C	7.61			7.73			4.37
1735	CAS:137-66-6	CCCCCCCCCCCCCCCC(=O)OC[C@@H]([C@H]1OC(=O)C(=C1O)O)O					4.39
1736	CAS:53370-90-4	CCCCCCOc1ccccc1C(=O)N			5.7				4.7
1737	CAS:13522-19-5	CCC(=O)O[C@H]1[C@H](C[C@@H]2[C@]1(C)CC[C@H]1[C@H]2CC[C@@H]2[C@]1(C)C[C@H](N1CCCCC1)[C@H](C2)OC(=O)C)N1CCCCC1	9.33
1738	CAS:89796-99-6	OC(=O)COC(=O)Cc1ccccc1Nc1c(Cl)cccc1Cl						4.92
1739	CAS:1779-48-2	OP(=O)c1ccccc1			3.95
1740	CAS:82-44-0	Clc1cccc2c1C(=O)c1ccccc1C2=O			4.73
1741	CAS:132-66-1	OC(=O)c1ccccc1C(=O)Nc1cccc2c1cccc2								4.14
1742	CAS:620-22-4	N#Cc1cccc(c1)C		4.16	4.76
1743	CAS:178928-70-6	Clc1ccccc1CC(C1(Cl)CC1)(Cn1nc[nH]c1=S)O			7.49				4.48
1744	CAS:13014-24-9	Clc1ccc(cc1Cl)C(Cl)(Cl)Cl					10.94
1745	CAS:35554-44-0	C=CCOC(c1ccc(cc1Cl)Cl)Cn1cncc1	4.41	4.28		4.06
1746	CAS:57-74-9	ClC1CC2C(C1Cl)C1(C(C2(Cl)C(=C1Cl)Cl)(Cl)Cl)Cl	4.16	4.46	4.92	4.35	4.16		4.45	5.1
1747	CAS:33996-58-6	CCC(N1CCCC1=O)C(=O)N		4.33
1748	CAS:825643-57-0	OC[C@@H]1[C@H](O)CCN1c1ncc(c(c1)c1ccc(cc1C)F)N(C(=O)C(c1cc(cc(c1)C(F)(F)F)C(F)(F)F)(C)C)C		4.28		4.51	4.53	4.54	4.57	4.7
1749	CAS:165800-03-3	CC(=O)NC[C@@H]1OC(=O)N(C1)c1ccc(c(c1)F)N1CCOCC1	6.45	3.9
1750	CAS:90-87-9	COC(C(c1ccccc1)C)OC			4.52
1751	CAS:18979-55-0	CCCCCCOc1ccc(cc1)O		4.67	4.79					6.12
1752	CAS:96036-03-2	C[C@H]([C@H]1C(=O)N2[C@@H]1[C@@H](C)C(=C2C(=O)O)S[C@@H]1CN[C@@H](C1)C(=O)N(C)C)O		11.29
1753	CAS:98-29-3	Oc1ccc(cc1O)C(C)(C)C		4.31					4.18
1754	CAS:501-68-8	ClCCC(=O)NCc1ccccc1			4.72				10.22
1755	CAS:89197-32-0	CCC1(Cc2c(O1)cccc2)C1=NCCN1	5.42		6.34
1756	CAS:933-78-8	Clc1cc(O)c(c(c1)Cl)Cl							4.55
1757	CAS:57-63-6	C#C[C@]1(O)CC[C@@H]2[C@]1(C)CC[C@H]1[C@H]2CCc2c1ccc(c2)O	5.71	9.02	8.38				6.65	4.77
1758	CAS:59865-13-3	C/C=C/C[C@H]([C@H]([C@H]1C(=O)N[C@@H](CC)C(=O)N(C)CC(=O)N(C)[C@@H](CC(C)C)C(=O)N[C@@H](C(C)C)C(=O)N(C)[C@@H](CC(C)C)C(=O)N[C@H](C(=O)N[C@@H](C(=O)N([C@H](C(=O)N([C@H](C(=O)N([C@H](C(=O)N1C)C(C)C)C)CC(C)C)C)CC(C)C)C)C)C)O)C							5.23
1759	CAS:668-94-0	c1ccc(cc1)c1[nH]cnc1c1ccccc1			6.06
1760	CAS:95737-68-1	CC(Oc1ccccn1)COc1ccc(cc1)Oc1ccccc1							4.49
1761	CAS:15362-40-0	O=C1Cc2c(N1c1c(Cl)cccc1Cl)cccc2		4.49	5.37				4.69
1762	CAS:6174-86-3	Oc1ccc2c(c1)oc(=O)c(c2C)Cl			4.36				4.36
1763	CAS:26399-36-0	CCCN(c1c(cc(cc1[N+](=O)[O-])C(F)(F)F)[N+](=O)[O-])CC1CC1								5.24
1764	CAS:2694-54-4	C=CCOC(=O)c1cc(ccc1C(=O)OCC=C)C(=O)OCC=C						4.28
1765	CAS:140-67-0	COc1ccc(cc1)CC=C			4.84
1766	CAS:84-15-1	c1ccc(cc1)c1ccccc1c1ccccc1			5.25
1767	CAS:850-52-2	C=CC[C@]1(O)CC[C@@H]2[C@]1(C)C=CC1=C3CCC(=O)C=C3CC[C@@H]21	5.94	5.71	5.78				8.67
1768	CAS:57524-89-7	CCCCC(=O)O[C@@]1(CC[C@@H]2[C@]1(C)C[C@H](O)[C@H]1[C@H]2CCC2=CC(=O)CC[C@]12C)C(=O)CO	7.09			7.63			7.01
1769	CAS:124858-35-1	OC1CCN(CC1)c1c(F)cc2c3c1CCC(n3cc(c2=O)C(=O)O)C			5.03				4.35
1770	CAS:135-88-6	c1ccc(cc1)Nc1ccc2c(c1)cccc2		4.43					4.17	4.29
1771	CAS:86-74-8	c1ccc2c(c1)[nH]c1c2cccc1			4.68
1772	CAS:5588-16-9	C=CCSCC1Nc2cc(Cl)c(cc2S(=O)(=O)N1)S(=O)(=O)N			4.75
1773	CAS:179324-69-7	CC(C[C@@H](B(O)O)NC(=O)[C@@H](NC(=O)c1cnccn1)Cc1ccccc1)C								4.83
1774	CAS:1420-07-1	[O-][N+](=O)c1cc([N+](=O)[O-])c(c(c1)C(C)(C)C)O		5.59					5.41	4.01
1775	CAS:2421-28-5	O=C(c1ccc2c(c1)C(=O)OC2=O)c1ccc2c(c1)C(=O)OC2=O			4.32
1776	CAS:75820-08-5	O=C(c1ccc(c(c1)S(=O)(=O)N)Cl)NN1Cc2c(C1C)cccc2			4.79
1777	CAS:2213-63-0	Clc1nc2ccccc2nc1Cl	4.48					4.62
1778	CAS:206-44-0	c1ccc2-c3c4c(-c2c1)cccc4ccc3		4.34	4.91				4.32
1779	CID:29249	CCCCCCCCCC(c1ccc(cc1)S(=O)(=O)O)CC							4.35
1780	CAS:13380-94-4	O=C1CC2CC1C1C2CCC1		4.02	4.25	4.47
1781	CAS:2467-03-0	Oc1ccc(cc1)Cc1ccccc1O		4.49	4.92
1782	CAS:84-74-2	CCCCOC(=O)c1ccccc1C(=O)OCCCC		4.43
1783	CAS:88-30-2	Oc1ccc(c(c1)C(F)(F)F)[N+](=O)[O-]		4.5		4.89			4.94
1784	CAS:90-13-1	Clc1cccc2c1cccc2		4.11	5.27
1785	CAS:78613-35-1	CCC(c1ccc(cc1)CC(CN1C[C@H](C)O[C@@H](C1)C)C)(C)C	4.32		4.75	4.43			4.66	8.69
1786	CAS:501-53-1	ClC(=O)OCc1ccccc1						4.15
1787	CAS:56-65-5	O[C@@H]1[C@@H](COP(=O)(OP(=O)(OP(=O)(O)O)O)O)O[C@H]([C@@H]1O)n1cnc2c1ncnc2N	4.46			4.39		3.9
1788	CAS:72-55-9	ClC(=C(c1ccc(cc1)Cl)c1ccc(cc1)Cl)Cl		4.56					4.19
1789	CAS:533-75-5	Oc1cccccc1=O			5.12				5.32
1790	CAS:587-90-6	O=C(Nc1ccc(cc1)[N+](=O)[O-])Nc1ccc(cc1)[N+](=O)[O-]				5.29			4.32
1791	CAS:50935-04-1	N[C@H]1C[C@@H](O[C@H]([C@H]1O)C)O[C@H]1C[C@@](O)(Cc2c1c(O)c1c(c2O)C(=O)c2c(C1=O)c(O)ccc2)C(=O)C	5.54	5.48		6.01
1792	CAS:38103-06-9	O=C1OC(=O)c2c1cc(cc2)Oc1ccc(cc1)C(c1ccc(cc1)Oc1ccc2c(c1)C(=O)OC2=O)(C)C			8.98
1793	CAS:91-10-1	COc1cccc(c1O)OC			5
1794	CAS:2591-86-8	O=CN1CCCCC1		8.73
1795	CAS:107868-30-4	O=C1C=C[C@]2(C(=C1)C(=C)C[C@@H]1[C@@H]2CC[C@]2([C@H]1CCC2=O)C)C	6.25
1796	CAS:82186-77-4	CCCCN(CC(c1cc(Cl)cc2c1-c1ccc(cc1/C/2=C/c1ccc(cc1)Cl)Cl)O)CCCC								4.68
1797	CAS:26530-20-1	CCCCCCCCn1sccc1=O		4.33	5.87		4.14		6.15
1798	CAS:1137-42-4	Oc1ccc(cc1)C(=O)c1ccccc1		4.47	4.7
1799	CAS:102-36-3	O=C=Nc1ccc(c(c1)Cl)Cl				3.98
1800	CAS:57-44-3	CCC1(CC)C(=O)NC(=O)NC1=O	4.79				8.49
1801	CAS:585-86-4	OC[C@H]([C@H]([C@@H]([C@H](CO)O)O)O[C@@H]1O[C@H](CO)[C@@H]([C@@H]([C@H]1O)O)O)O	4.92	5.41
1802	CAS:2597-93-5	CC[Hg]N1C(=O)C2C(C1=O)C1(C(C2(Cl)C(=C1Cl)Cl)(Cl)Cl)Cl			5.59				5.2
1803	CID:16129778	O=C(c1cc(O)c(c(c1)OC(=O)c1cc(O)c(c(c1)O)O)O)O[C@@H]1[C@@H](COC(=O)c2cc(O)c(c(c2)OC(=O)c2cc(O)c(c(c2)O)O)O)O[C@H]([C@@H]([C@H]1OC(=O)c1cc(O)c(c(c1)OC(=O)c1cc(O)c(c(c1)O)O)O)OC(=O)c1cc(O)c(c(c1)OC(=O)c1cc(O)c(c(c1)O)O)O)OC(=O)c1cc(O)c(c(c1)OC(=O)c1cc(O)c(c(c1)O)O)O	4.67	4.77		4.99		4.64	4.59	5.05
1804	CAS:83-79-4	COc1cc2c(cc1OC)OC[C@@H]1[C@H]2C(=O)c2c(O1)c1C[C@@H](Oc1cc2)C(=C)C		5.15		5.27			8.34	4.54
1805	CID:14950	OCC1OC(C(C(C1O)O)O)c1c(O)c2c(c(c1O)O)C(=O)c1c(C2=O)c(C)c(c(c1)O)C(=O)O			5.11				4.11
1806	CAS:5502-78-3	Nc1nc(=O)c2c([nH]1)n(C)cn2			8.29
1807	CAS:14929-11-4	O=C(C(Oc1ccc(cc1)Cl)(C)C)OCCCOC(=O)C(Oc1ccc(cc1)Cl)(C)C			4.45				8.4
1808	CAS:1468-95-7	OCc1c2ccccc2cc2c1cccc2		4.56				4.55		4.31
1809	CAS:17617-23-1	CCN(CCN1C(=O)CN=C(c2c1ccc(c2)Cl)c1ccccc1F)CC				8.63
1810	CAS:81334-34-1	CC(C1(C)N=C(NC1=O)c1ncccc1C(=O)O)C			4.05
1811	CAS:712-50-5	O=C(c1ccccc1)C1CCCCC1	9.48	3.82	9.05
1812	CAS:7724-76-7	OC[C@H]1O[C@H]([C@@H]([C@@H]1O)O)n1cnc2c1ncnc2NCC=C(C)C			4.97				4.84
1813	CAS:100-02-7	Oc1ccc(cc1)[N+](=O)[O-]	9.99	6.81
1814	CAS:59939-16-1	C1CN=C(N1)COc1ccccc1C1CC1								4.74
1815	CAS:4991-65-5	Oc1ccc2c(c1)oc(=O)s2		4.29
1816	CAS:480-40-0	Oc1cc(O)c2c(c1)oc(cc2=O)c1ccccc1		4.68	4.94			4.53	5.45
1817	CAS:99-85-4	CC1=CCC(=CC1)C(C)C	9.08				10.82
1818	CAS:30299-08-2	CCC(C(=O)O)(Oc1ccc(cc1)C1(CCCCC1)c1ccc(cc1)OC(C(=O)O)(CC)C)C			4.41
1819	CAS:361377-29-9	CO/N=C(\c1ccccc1Oc1ncnc(c1F)Oc1ccccc1Cl)/C1=NOCCO1		5.43		4			5.39	4.57
1820	CAS:6175-45-7	CCOC(C(=O)c1ccccc1)OCC							8.72
1821	CAS:602-60-8	[O-][N+](=O)c1c2ccccc2cc2c1cccc2		3.6	4.89		4.3	4.49
1822	CAS:79714-31-1	CCCCCOc1ccc(cc1OCC)C1SC(=O)NC1=O					4.65	5.4
1823	CAS:454-92-2	OC(=O)c1cccc(c1)C(F)(F)F			4.27			4.54
1824	CAS:84611-23-4	O=C(NC1CCSC1=O)CSCC(=O)O			4.67
1825	CAS:86-12-4	CN1CCC(CC1)N(c1ccccc1)Cc1cccs1								4.4
1826	CAS:5630-53-5	C#C[C@]1(O)CC[C@@H]2[C@]1(C)CC[C@H]1[C@H]2[C@H](C)CC2=C1CCC(=O)C2	8.62	7.69	6.84				7.79
1827	CAS:59-92-7	OC(=O)[C@H](Cc1ccc(c(c1)O)O)N	5.16			4.74		4.76
1828	CAS:458-37-7	COc1cc(/C=C/C(=O)CC(=O)/C=C/c2ccc(c(c2)OC)O)ccc1O				4.52		4.81	4.99	3.93
1829	CAS:50892-23-4	OC(=O)CSc1nc(cc(n1)Cl)Nc1cccc(c1C)C						5.07
1830	CAS:13114-72-2	CNC(=O)N(c1ccccc1)c1ccccc1			8.93
1831	CAS:13020-57-0	Oc1cccc(c1)C(=O)c1ccccc1		4.5	4.55				3.68
1832	CAS:120373-24-2	CCCCCCCC(=O)CC[C@H]1[C@H](O)C[C@@H]([C@@H]1C/C=C\CCCC(=O)OC(C)C)O				4.35
1833	CAS:6262-42-6	ClC1=C(C1(Cl)Cl)Cl			4.11
1834	CAS:445295-04-5	C[C@H](C(=O)O)Oc1ccc(c(c1)F)CNC(=O)c1cccnc1Oc1ccc2c(c1)OCO2								5.6
1835	CAS:68550-75-4	O=C(N(C1CCCCC1)C)CCCOc1ccc2c(c1)ccc(=O)[nH]2							4.5	6.47
1836	CAS:540-38-5	Oc1ccc(cc1)I			4.36
1837	CAS:88678-31-3	COc1cccc(n1)N(C(=S)Oc1ccc2c(c1)CCCC2)C				4.75		5.01	4.55
1838	CAS:131807-57-3	O=C1OC(C(=O)N1Nc1ccccc1)(C)c1ccc(cc1)Oc1ccccc1		5.74	4.08	4.1			5.58	4.32
1839	CAS:58-27-5	O=C1C=C(C)C(=O)c2c1cccc2				4.39			4.61	5.88
1840	CAS:50679-08-8	OC(c1ccc(cc1)C(C)(C)C)CCCN1CCC(CC1)C(c1ccccc1)(c1ccccc1)O		4.45						5.6
1841	CAS:15457-05-3	[O-][N+](=O)c1cc(ccc1Oc1ccc(cc1)[N+](=O)[O-])C(F)(F)F						5.01	4.33
1842	CAS:2022-85-7	Nc1nc(=O)[nH]cc1F			4.31
1843	CAS:26040-51-7	CCCCC(COC(=O)c1c(C(=O)OCC(CCCC)CC)c(Br)c(c(c1Br)Br)Br)CC				4.39			4.47
1844	CAS:94-74-6	OC(=O)COc1ccc(cc1C)Cl						4.65
1845	CAS:587-65-5	ClCC(=O)Nc1ccccc1				4.79			5
1846	CAS:710-04-3	CCCCCCC1CCCC(=O)O1					4.49	4.94
1847	CAS:3575-80-2	CC1CCN(CC1)CCCC(=O)c1ccc(cc1)F			4.53
1848	CAS:486-66-8	Oc1ccc(cc1)c1coc2c(c1=O)ccc(c2)O		5.35	5.81
1849	CAS:824-72-6	ClP(=O)(c1ccccc1)Cl			4.5
1850	CAS:10527-16-9	O=Cc1c2ccccc2c(c2c1cccc2)Cl	5.49	4.81	4.91	5.4	5.49	4.37	4.59	3.81
1851	CAS:21440-97-1	O=C1Nc2ccc(cc2C(O1)(C)C)Br							4.84
1852	CAS:3027-21-2	CO[Si](c1ccccc1)(OC)C								4.09
1853	CAS:98-02-2	SCc1ccco1			4.58
1854	CAS:34031-32-8	CCP(=[Au]S[C@@H]1O[C@H](COC(=O)C)[C@H]([C@@H]([C@H]1OC(=O)C)OC(=O)C)OC(=O)C)(CC)CC	4.53	5.22		4.9		4.72
1855	CAS:210880-92-5	[O-][N+](=O)/N=C(\NC)/NCc1cnc(s1)Cl	7.02
1856	CAS:67564-91-4	CC(Cc1ccc(cc1)C(C)(C)C)CN1C[C@H](C)O[C@@H](C1)C					10.99
1857	CAS:29091-05-2	CCN(c1c(cc(c(c1[N+](=O)[O-])N)C(F)(F)F)[N+](=O)[O-])CC		4.4					4.68	4.88
1858	CAS:15233-47-3	CCCCCCC(Nc1ccc(cc1)Nc1ccccc1)C		4.13		4.07
1859	CAS:106516-24-9	Clc1ccc2c(c1)c(cn2c1ccc(cc1)F)C1CCN(CC1)CCN1CCNC1=O					4.44
1860	CAS:1162-06-7	CC(=O)O[Pb](c1ccccc1)(c1ccccc1)c1ccccc1	4.53	4.25	4.09	4.65	4.59	4.58		5.39
1861	CAS:1982-47-4	Clc1ccc(cc1)Oc1ccc(cc1)NC(=O)N(C)C		4.29					4.72
1862	CAS:115-93-5	COP(=S)(Oc1ccc(cc1)S(=O)(=O)N)OC	4.73	3.9	4.04
1863	CAS:136-77-6	CCCCCCc1ccc(cc1O)O		4.48		4.18
1864	CAS:86-87-3	OC(=O)Cc1cccc2c1cccc2						3.95
1865	CAS:3209-13-0	COc1cc(C)cc(c1)O		4.57
1866	CAS:55418-52-5	CC(=O)CCc1ccc2c(c1)OCO2			4.79
1867	CAS:17283-81-7	CC(=O)CCC1=C(C)CCCC1(C)C		4.39	4.6				4.65	4.37
1868	CAS:6281-42-1	NCCN1CCNC1=O			4.65
1869	CAS:91-94-1	Nc1ccc(cc1Cl)c1ccc(c(c1)Cl)N		5.4	5.75
1870	CAS:104653-34-1	Brc1ccc(cc1)c1ccc(cc1)C1Cc2ccccc2C(C1)c1c(=O)sc2c(c1O)cccc2							5.21
1871	CAS:156-06-9	O=C(C(=O)O)Cc1ccccc1	6.02							4.53
1872	CAS:2425-06-1	ClC(C(SN1C(=O)C2C(C1=O)CC=CC2)(Cl)Cl)Cl	4.12	4.3		6.25				5.12
1873	CAS:290-37-9	n1ccncc1			10
1874	CAS:123524-52-7	CC(OC(=O)C1=C(C)NC(=C(C1c1cccc(c1)[N+](=O)[O-])C(=O)OC1CN(C1)C(c1ccccc1)c1ccccc1)N)C	4.42	4.39		4.82	4.43			4.87
1875	CAS:68252-19-7	C[C@@H]1CCC[C@@H](N1CCCC(c1ccccn1)(c1ccccc1)O)C					9.13
1876	CAS:7195-27-9	Clc1ccc(cc1S(=O)(=O)N)S(=O)(=O)N(CC1(C)CCCO1)C			4.96					4.13
1877	CAS:164656-23-9	O=C1C=C[C@]2([C@H](N1)CC[C@@H]1[C@@H]2CC[C@]2([C@H]1CC[C@@H]2C(=O)Nc1cc(ccc1C(F)(F)F)C(F)(F)F)C)C				4.56
1878	CAS:116-31-4	O=C/C=C(/C=C/C=C(/C=C/C1=C(C)CCCC1(C)C)\C)\C	4.17	4.81		4.19		5.97	4.57	5.23
1879	CAS:954-21-2	CNC(=O)C(c1ccccc1)c1ccccc1					10.99
1880	CAS:129-56-6	O=C1c2ccccc2-c2c3c1cccc3[nH]n2	4.56	3.9				5.02
1881	CAS:53-96-3	CC(=O)Nc1ccc2-c3c(Cc2c1)cccc3								4.31
1882	CAS:34841-35-5	CCC(=O)c1cccc(c1)Cl		8.4
1883	CAS:24279-91-2	COC(C1=C(N2CC2)C(=O)C(=C(C1=O)N1CC1)C)COC(=O)N				4.87
1884	CAS:1018-71-9	Clc1c[nH]cc1c1cccc(c1[N+](=O)[O-])Cl		4.74
1885	CAS:82626-01-5	CCCN(C(=O)Cc1c(nc2n1cc(Cl)cc2)c1ccc(cc1)Cl)CCC							4.56
1886	CAS:94-19-9	CCc1nnc(s1)NS(=O)(=O)c1ccc(cc1)N			4.6
1887	CAS:363-24-6	CCCCC[C@@H](/C=C/[C@H]1[C@H](O)CC(=O)[C@@H]1C/C=C\CCCC(=O)O)O		4.67	4.39	4.69				7.19
1888	CAS:116-29-0	Clc1ccc(cc1)S(=O)(=O)c1cc(Cl)c(cc1Cl)Cl							4.48
1889	CAS:20594-83-6	O[C@H]1CC[C@@]2([C@@]34[C@H]1Oc1c4c(C[C@H]2N(CC3)CC2CCC2)ccc1O)O	4.42
1890	CAS:59643-91-3	NC1=NC(=O)N2C1C2				4.48
1891	CAS:181695-72-7	Cc1onc(c1c1ccc(cc1)S(=O)(=O)N)c1ccccc1							3.81
1892	CAS:60168-88-9	Clc1ccc(cc1)C(c1ccccc1Cl)(c1cncnc1)O		4.62					4.41	4.46
1893	CAS:1594-56-5	N#CSc1ccc(cc1[N+](=O)[O-])[N+](=O)[O-]	4.66	4.38		3.99	4.53	4.07		4.87
1894	CAS:518-82-1	Cc1cc(O)c2c(c1)C(=O)c1c(C2=O)c(O)cc(c1)O		5.08	5.18				4.71
1895	CAS:784-38-3	Clc1ccc(c(c1)C(=O)c1ccccc1F)N			5.4
1896	CAS:452-86-8	Cc1ccc(c(c1)O)O	5.19	4.37					4.9	4.07
1897	CAS:23947-60-6	CCCCc1c(C)nc(nc1O)NCC			4.55
1898	CAS:40516-48-1	C[C@@H](CCC[C@]1(C)CCc2c(O1)c(C)c(c(c2C)OC(=O)/C=C(/C=C/C=C(/C=C/C1=C(C)CCCC1(C)C)\C)\C)C)CCC[C@@H](CCCC(C)C)C				4.51
1899	CAS:382-67-2	OCC(=O)[C@H]1[C@H](C)C[C@@H]2[C@]1(C)C[C@H](O)[C@]1([C@H]2CCC2=CC(=O)C=C[C@]12C)F	5.4		4.86	8.09			7.22
1900	CAS:130-85-8	OC(=O)c1cc2ccccc2c(c1O)Cc1c(O)c(cc2c1cccc2)C(=O)O		4.54
1901	CAS:100643-71-8	Clc1ccc2c(c1)CCc1c(C2=C2CCNCC2)nccc1	4.74
1902	CAS:131860-33-8	CO/C=C(\c1ccccc1Oc1ncnc(c1)Oc1ccccc1C#N)/C(=O)OC		5.45		3.6			5.38
1903	CAS:115344-47-3	N#CN/C(=N/c1ccc(cc1)C1=NNC(=O)CC1C)/NC							8.73	4.6
1904	CAS:4205-90-7	Clc1cccc(c1N=C1NCCN1)Cl			4.78
1905	CAS:64700-56-7	CCCCOCCOC(=O)COc1nc(Cl)c(cc1Cl)Cl								9.9
1906	CAS:10540-29-1	CC/C(=C(\c1ccccc1)/c1ccc(cc1)OCCN(C)C)/c1ccccc1	4.35	4.13	4.09	4.51	4.17	4.13	4.26
1907	CAS:285983-48-4	O=C(Nc1cc(nn1c1ccc(cc1)C)C(C)(C)C)Nc1ccc(c2c1cccc2)OCCN1CCOCC1				5.2			4.46	4.62
1908	CAS:23210-56-2	Oc1ccc(cc1)C(C(N1CCC(CC1)Cc1ccccc1)C)O			4.87
1909	CAS:104-63-2	OCCNCc1ccccc1			4.13
1910	CAS:96-09-3	O1CC1c1ccccc1			4.82
1911	NOCAS_48509	CCCN([C@@H]1CCc2c(C1)cc(cc2)OC)C1CCN(CC1)C(=O)C1CCNCC1		4.07	4.86
1912	CAS:156727-74-1	C=CCN1C[C@H](C)N(C[C@H]1C)[C@@H](c1cccc(c1)OC)c1ccc(cc1)C(=O)N(CC)CC							4.65
1913	CAS:83-38-5	O=Cc1c(Cl)cccc1Cl	8.16		4.09
1914	CAS:4802-20-4	SCC(C1CCC(C(C1)S)C)C			4.65
1915	CAS:91-53-2	CCOc1ccc2c(c1)C(=CC(N2)(C)C)C			4.46			4.17	4.17
1916	CAS:95-68-1	Cc1ccc(c(c1)C)N	9.68
1917	CAS:7696-12-0	O=C(C1C(C1(C)C)C=C(C)C)OCN1C(=O)C2=C(C1=O)CCCC2							4.55	4.29
1918	CAS:98-46-4	[O-][N+](=O)c1cccc(c1)C(F)(F)F			4.07
1919	CAS:95-82-9	Clc1ccc(c(c1)N)Cl				10.63
1920	CAS:64-86-8	COc1c(OC)cc2c(-c3ccc(c(=O)cc3[C@H](CC2)NC(=O)C)OC)c1OC	8	7.74		7.69
1921	CAS:57-97-6	Cc1c2ccc3c(c2c(c2c1cccc2)C)cccc3		4.31		4.01			5.01	4.61
1922	CAS:63449-68-3	O=C(c1ccccc1N)Oc1ccc2c(c1)cccc2		5.18					4.18	4.1
1923	CAS:104-88-1	O=Cc1ccc(cc1)Cl					8.53
1924	CAS:80226-00-2	OC[C@@H]([C@@H](Cc1cccc(c1)O)CO)Cc1cccc(c1)O							4.11
1925	CAS:864283-48-7	N#Cc1ccc(cc1C(F)(F)F)N(CC(F)(F)F)CC(=O)N	5.45					6.24
1926	CAS:54048-10-1	C#C[C@]1(O)CC[C@@H]2[C@]1(CC)CC(=C)[C@H]1[C@H]2CCC2=CC(=O)CC[C@H]12	8.22	5.47		6.55
1927	CAS:77501-90-7	CCOC(=O)COC(=O)c1cc(ccc1[N+](=O)[O-])Oc1ccc(cc1Cl)C(F)(F)F							4.31
1928	CAS:80-04-6	OC1CCC(CC1)C(C1CCC(CC1)O)(C)C		4.3	4.61				4.48
1929	CAS:66-71-7	c1ccc2c(n1)c1ncccc1cc2		4.68					4.72
1930	CAS:2508-47-6	CC(=O)O[C@@H]1CC2C([C@H]1OC(=O)C)(C)CCC1C2CCc2c1ccc(c2)OC(=O)c1ccccc1			8.05				6.51	4.83
1931	CAS:1693-37-4	CCC(=O)Nc1ccc(cc1)O			4.24
1932	CAS:2550-40-5	C1CCC(CC1)SSC1CCCCC1			4.64
1933	CAS:127-63-9	O=S(=O)(c1ccccc1)c1ccccc1		10.98
1934	CAS:610-96-8	COC(=O)c1ccccc1Cl			3.94
1935	CAS:50-50-0	O=C(c1ccccc1)Oc1ccc2c(c1)CC[C@@H]1[C@@H]2CC[C@]2([C@H]1CC[C@@H]2O)C	5.36	9.1
1936	CAS:2050-43-3	CC(=O)Nc1ccc(cc1C)C			4.52
1937	CAS:25311-71-1	CCOP(=S)(Oc1ccccc1C(=O)OC(C)C)NC(C)C						4.11		4.32
1938	CAS:137071-32-0	CC[C@@H]1/C=C(\C)/C[C@H](C)C[C@H](OC)[C@H]2O[C@](O)([C@@H](C[C@@H]2OC)C)C(=O)C(=O)N2[C@H](C(=O)O[C@@H]([C@@H]([C@H](CC1=O)O)C)/C(=C/[C@@H]1CC[C@H]([C@@H](C1)OC)Cl)/C)CCCC2	4.11	4.57
1939	CAS:80-52-4	CC1(N)CCC(CC1)C(N)(C)C			5.12
1940	CAS:28730-17-8	O=C(c1c(C)oc(c1C)C)Nc1ccccc1								4.26
1941	CAS:99-86-5	CC1=CC=C(CC1)C(C)C			4.7
1942	CAS:4107-98-6	CC(N(c1ccccc1)C(C)C)C	6.33
1943	CAS:5174-32-3	ClCc1cc(ccc1OC(=O)C)[N+](=O)[O-]		4.52
1944	CAS:319460-85-0	CNC(=O)c1ccccc1Sc1ccc2c(c1)[nH]nc2/C=C/c1ccccn1		5.01
1945	CAS:939-97-9	O=Cc1ccc(cc1)C(C)(C)C			4.06
1946	CAS:303-42-4	CCCCCCC(=O)O[C@H]1CC[C@@H]2[C@]1(C)CC[C@H]1[C@H]2CC[C@@H]2[C@]1(C)C(=CC(=O)C2)C	7.58	5.08
1947	CAS:72590-77-3	CCCC(=O)O[C@@]1(CC[C@@H]2[C@]1(C)C[C@H](O)[C@H]1[C@H]2CCC2=CC(=O)CC[C@]12C)C(=O)COC(=O)CC	7.7			6.56			4.88
1948	CAS:98-00-0	OCc1ccco1			3.55
1949	CAS:481-74-3	Cc1cc(O)c2c(c1)C(=O)c1c(C2=O)c(O)ccc1							4.59
1950	CAS:80844-07-1	CCOc1ccc(cc1)C(COCc1cccc(c1)Oc1ccccc1)(C)C		10.53	9.98				4.85
1951	CAS:21187-98-4	O=C(NS(=O)(=O)c1ccc(cc1)C)NN1CC2C(C1)CCC2			5.3
1952	CAS:54-42-2	OC[C@H]1O[C@H](C[C@@H]1O)n1cc(I)c(=O)[nH]c1=O				4.88
1953	CAS:51146-56-6	CC(Cc1ccc(cc1)[C@@H](C(=O)O)C)C						4.95
1954	CAS:101828-21-1	CN(Cc1cccc2c1cccc2)Cc1ccc(cc1)C(C)(C)C				3.9			4.11
1955	CAS:132203-70-4	COCCOC(=O)C1=C(C)NC(=C(C1c1cccc(c1)[N+](=O)[O-])C(=O)OC/C=C/c1ccccc1)C							4.95	4.52
1956	CAS:104-21-2	COc1ccc(cc1)COC(=O)C			4.08
1957	CAS:93-53-8	O=CC(c1ccccc1)C								3.82
1958	CAS:137234-62-9	Fc1ccc(c(c1)F)[C@]([C@H](c1ncncc1F)C)(Cn1cncn1)O				8.11
1959	CAS:5153-25-3	CCCCC(COC(=O)c1ccc(cc1)O)CC		4.59	4.04	4.37	4.21		4.52
1960	CAS:118292-40-3	CCOC(=O)c1ccc(nc1)C#Cc1ccc2c(c1)C(C)(C)CCS2	4.89	4.52	5.21	7.33	4.01	4.63	4.76	4.45
1961	CAS:66852-54-8	CCC(=O)O[C@@]1([C@@H](C)C[C@@H]2[C@]1(C)C[C@H](O)[C@]1([C@H]2C[C@@H](C2=CC(=O)C=C[C@]12C)F)F)C(=O)CCl	5.74			9.33
1962	CAS:5598-13-0	COP(=S)(Oc1nc(Cl)c(cc1Cl)Cl)OC							4.17
1963	CAS:56-25-7	O=C1OC(=O)[C@@]2([C@@]1(C)C1CCC2O1)C	6.19	5.78		4.82		5.89	5.98
1964	CAS:58-54-8	CCC(=C)C(=O)c1ccc(c(c1Cl)Cl)OCC(=O)O		4.15
1965	CAS:97-36-9	O=C(Nc1ccc(cc1C)C)CC(=O)C					9.59
1966	CAS:35250-53-4	SCCc1cnccn1		4.26	4.74			4.09
1967	CAS:135-09-1	FC(c1cc2NCNS(=O)(=O)c2cc1S(=O)(=O)N)(F)F					9.35		10.2
1968	CAS:86479-06-3	O=C(NC(=O)c1c(F)cccc1F)Nc1cc(Cl)c(c(c1)Cl)OC(C(F)F)(F)F	4.15	4.41	4.13	4.46
1969	CAS:152-02-3	C=CCN1CC[C@@]23[C@H]([C@H]1Cc1c3cc(cc1)O)CCCC2		4.44						4.81
1970	CAS:1724-39-6	OC1CCCCCCCCCCC1								4.17
1971	CAS:5836-29-3	O=c1oc2ccccc2c(c1C1CCCc2c1cccc2)O			4.74			5.74
1972	CAS:94-25-7	CCCCOC(=O)c1ccc(cc1)N		4.59
1973	CAS:25126-32-3	CSCC[C@@H](C(=O)NCC(=O)N[C@H](C(=O)N[C@H](C(=O)N[C@H](C(=O)N[C@H](C(=O)N)Cc1ccccc1)CC(=O)O)CCSC)Cc1c[nH]c2c1cccc2)NC(=O)[C@@H](NC(=O)[C@H](CC(=O)O)N)Cc1ccc(cc1)OS(=O)(=O)O		4.51
1974	CAS:464-48-2	O=C1C[C@H]2C([C@]1(C)CC2)(C)C			4.13				4.3
1975	CAS:68359-37-5	N#CC(c1ccc(c(c1)Oc1ccccc1)F)OC(=O)C1C(C1(C)C)C=C(Cl)Cl			4.14	4.36			3.84
1976	CAS:288104-79-0	CCc1c(nn(c1c1ccc(cc1)Br)c1ccc(cc1Cl)Cl)C(=O)NN1CCCCC1		3.6	5.89	4.35			4.88
1977	CAS:609-93-8	Cc1cc([N+](=O)[O-])c(c(c1)[N+](=O)[O-])O							4.29
1978	CAS:479-18-5	OCC(Cn1cnc2c1c(=O)n(C)c(=O)n2C)O			4.67
1979	CAS:2363-58-8	O[C@H]1CC[C@@H]2[C@]1(C)CC[C@H]1[C@H]2CC[C@@H]2[C@]1(C)C[C@H]1S[C@H]1C2	8.64	6.08
1980	CAS:122453-73-0	CCOCn1c(c2ccc(cc2)Cl)c(c(c1C(F)(F)F)Br)C#N		6.1		4.14			6.39
1981	CAS:2385-85-5	ClC12C(Cl)(Cl)C3(C4(C1(Cl)C1(C2(Cl)C3(C4(C1(Cl)Cl)Cl)Cl)Cl)Cl)Cl			3.6
1982	CAS:76-25-5	OCC(=O)[C@@]12OC(O[C@@H]1C[C@@H]1[C@]2(C)C[C@H](O)[C@]2([C@H]1CCC1=CC(=O)C=C[C@]21C)F)(C)C				8.75			8.37
1983	CAS:97-18-7	Clc1cc(Sc2cc(Cl)cc(c2O)Cl)c(c(c1)Cl)O				4.04	4.36		5.42
1984	CAS:180200-68-4	Cc1nc(c(o1)c1ccc(c(c1)F)S(=O)(=O)N)C1CCCCC1								4.34
1985	CAS:34256-82-1	CCOCN(c1c(C)cccc1CC)C(=O)CCl							4.08
1986	CAS:104-94-9	COc1ccc(cc1)N	4.54
1987	CAS:50264-69-2	Clc1ccc(c(c1)Cl)Cn1nc(c2c1cccc2)C(=O)O		4.57
1988	CAS:57460-41-0	OC(CNC(C)(C)C)COc1ccc(cc1)NC(=O)NC1CCCCC1	6.3		4.33
1989	CAS:1193-18-6	CC1=CC(=O)CCC1			4.41
1990	CAS:30748-29-9	CC(=CCC1C(=O)N(N(C1=O)c1ccccc1)c1ccccc1)C				5.56	11.08
1991	CAS:931-36-2	CCc1[nH]cc(n1)C			4.42
1992	CAS:28159-98-0	CSc1nc(NC2CC2)nc(n1)NC(C)(C)C		4.26						4.33
1993	CAS:128639-02-1	CCOC(=O)C(Cc1cc(c(cc1Cl)F)n1nc(n(c1=O)C(F)F)C)Cl			4.43					4.39
1994	CAS:337-03-1	O=C1CC[C@]2(C(=C1)CC[C@@H]1C2(F)[C@@H](O)C[C@]2([C@H]1CC[C@]2(O)C(=O)C)C)C	8.29			6.93
1995	CAS:107793-72-6	OCCNC(=O)c1c(I)c(C(=O)NCC(CO)O)c(c(c1I)N(C(=O)C)CC(CO)O)I		3.9
1996	CID:6731	O=C1C(c2ccc3c(n2)cccc3)C(=O)c2c1cccc2			7.15				4.76
1997	CAS:92-66-0	Brc1ccc(cc1)c1ccccc1				8.87
[truncated: 695 more rows]

## Sheet: S3
Table S3: Curated list of chemicals in the antagonist dataset for the eight receptors from ToxCast chemical library. For each chemical, the table provides the chemical identifier, Canonical SMILES computed using Open Babel, computed pAC50 value against the eight receptors. Note, if the activity value for a chemical against a given receptor is not provided by ToxCast, then the corresponding cell i…
Serial Number	Chemical Identifier	Canonical SMILES	Computed pAC50
			Androgen Receptor (AR)	Estrogen Receptor alpha (ERα)	Estrogen Receptor beta (ERβ)	Glucocorticoid Receptor (GR)	Peroxisome Proliferator-activated Receptor delta (PPARδ)	Peroxisome Proliferator-activated Receptor gamma (PPARγ)	Progesterone Receptor (PR)	Thyroid Stimulating Hormone Receptor (TSHR)
1	CAS:97-00-7	[O-][N+](=O)c1ccc(c(c1)[N+](=O)[O-])Cl	5	4.45	4.56	4.58	4.6	5.03	4.84
2	CAS:1134-04-9	Clc1nc(c(c(c1Cl)Cl)Cl)C(Cl)(Cl)Cl	4.17		5.23	5.52		6.18	4.83	4.58
3	CAS:85-98-3	CCN(C(=O)N(c1ccccc1)CC)c1ccccc1	4.45		4.19				4.39
4	CAS:591-17-3	Cc1cccc(c1)Br							4.12
5	CAS:302962-49-8	OCCN1CCN(CC1)c1cc(nc(n1)C)Nc1ncc(s1)C(=O)Nc1c(C)cccc1Cl	4.56	4.71	4.88	4.53	5.89	5.83	4.53	4.06
6	CAS:23930-37-2	O[C@@H]1CC[C@]2([C@H](C1)CC[C@@H]1[C@@H]2C(=O)C[C@]2([C@H]1CC[C@@H]2C(=O)COC(=O)C)C)C	4.2
7	CAS:141517-21-7	CO/N=C(\c1ccccc1CON=C(c1cccc(c1)C(F)(F)F)C)/C(=O)OC	5.53	4.3	5.43		4.9	5.28	5.29	4.49
8	CAS:2510-55-6	N#Cc1cc2ccccc2c2c1cccc2	4.61						4.51
9	CAS:1205-64-7	Cc1cccc(c1)Nc1ccccc1	4.39						4.37
10	CAS:56287-74-2	FCc1nc2ccc(cc2c(=O)n1c1ccccc1C)N	5.45
11	CAS:346-18-9	CN1C(CSCC(F)(F)F)Nc2c(S1(=O)=O)cc(c(c2)Cl)S(=O)(=O)N			4.4			4.52	4.64
12	CAS:214535-77-0	Fc1ccc(cc1)Oc1ncccc1C(=O)NCc1ccc(cc1)C(O)(C)C	4.12		4.16				4.18
13	CAS:2295-58-1	CCC(=O)c1c(O)cc(cc1O)O							4.32
14	CAS:95-84-1	Cc1ccc(c(c1)N)O	4.17		4.39		4.09
15	CAS:89419-40-9	Clc1ccc2c(c1)N(CCCN1CCC3(CC1)C(=O)NC1N3CCCC1)c1ccccc1CC2	4.42	4.48	4.69	4.5	4.52	4.7	4.68	3.84
16	CAS:476-66-4	Oc1cc2c(=O)oc3c4c2c(c1O)oc(=O)c4cc(c3O)O		4.97
17	CAS:759437-26-8	O=C(c1cc(c2c(c1O)nccc2)S(=O)(=O)O)Nc1ccc(c(c1)S(=O)(=O)O)/C=C/c1ccc(cc1S(=O)(=O)O)NC(=O)c1cc(c2c(c1O)nccc2)S(=O)(=O)O		4.6		4.79
18	CAS:60-09-3	Nc1ccc(cc1)/N=N/c1ccccc1	4.42	4.43	4.52	4.44		4.05	4.46
19	CAS:25804-49-3	O=C(c1ccc(cc1)O)OC(C)(C)C	4.3		4.47	4.46			4.28
20	CAS:517-28-2	Oc1cc2C[C@]3([C@@H](c2cc1O)c1ccc(c(c1OC3)O)O)O		4.39	4.47				4.36	4.01
21	CAS:100-00-5	Clc1ccc(cc1)[N+](=O)[O-]			9.99
22	CAS:971-15-3	S=C(N1CCCCC1)SSSSSSC(=S)N1CCCCC1	6.18		4.96		6.35		4.93
23	CAS:1672-46-4	O[C@H]1CC[C@]2([C@@H](C1)CC[C@@H]1[C@@H]2C[C@@H](O)[C@]2([C@]1(O)CC[C@@H]2C1=CC(=O)OC1)C)C							5.21	5.85
24	CID:6433892	CCCCCCCCCC/C=C/C1CC(=O)OC1=O	4.42	4.49		4.49
25	CAS:58769-20-3	O=C([C@H]1[C@H](C1(C)C)/C=C/1\CCSC1=O)OCc1coc(c1)Cc1ccccc1	4.59	4.49	4.5	4.95		5.43	4.53	4.43
26	CAS:23593-75-1	Clc1ccccc1C(n1cncc1)(c1ccccc1)c1ccccc1	4.9	5.02	5.05	5.15	4.59	5.32	5.33	4.09
27	CAS:76703-62-3	N#C[C@H](c1cccc(c1)Oc1ccccc1)OC(=O)[C@@H]1[C@@H](C1(C)C)/C=C(/C(F)(F)F)\Cl			9.11				4.63
28	CAS:89-62-3	Cc1ccc(c(c1)[N+](=O)[O-])N							4.29
29	CAS:139968-49-3	N#Cc1ccc(cc1)CC(=NNC(=O)Nc1ccc(cc1)OC(F)(F)F)c1cccc(c1)C(F)(F)F							4.49
30	CAS:136-35-6	c1ccc(cc1)NN=Nc1ccccc1	4.18	4.23	4.29			6.03	4.35
31	CAS:10599-70-9	Cc1oc(c(c1)C(=O)C)C	10.96
32	CAS:53-43-0	O[C@H]1CC[C@]2(C(=CC[C@@H]3[C@@H]2CC[C@]2([C@H]3CCC2=O)C)C1)C	4.69		4.8	4.47			5.14
33	CAS:17230-88-5	C#C[C@]1(O)CC[C@@H]2[C@]1(C)CC[C@H]1[C@H]2CCC2=Cc3c(C[C@]12C)cno3	6.76	4.46	4.76	5.99	4.49	4.52	7.45
34	CAS:773-76-2	Clc1cc(Cl)c2c(c1O)nccc2	4.91	5.09	5.53	5.18	5.31	4.73	6.09
35	CAS:549-68-8	CCOc1cc(cc(c1OCC)OCC)c1nccc2c1cc(OC)c(c2)OC	4.64	4.51
36	CAS:36001-88-4	COP(=S)(Oc1ccc(cc1[N+](=O)[O-])C)NC(C)C	4.33		4.39	4.5			5.14
37	CAS:591-35-5	Oc1cc(Cl)cc(c1)Cl	4.17	4.08	4.32				4.57
38	CAS:466-06-8	O[C@H]1[C@H](O[C@H]2CC[C@]3(C(=C2)CC[C@@H]2[C@@H]3CC[C@]3([C@]2(O)CC[C@@H]3c2ccc(=O)oc2)C)C)O[C@H]([C@@H]([C@H]1O)O)C	7.11		6.59	7.2	7.17	7.28	7.5	6.52
39	CAS:42509-80-8	CCOP(=S)(Oc1nn(c(n1)Cl)C(C)C)OCC						8.97	4.01
40	CAS:78281-72-8	NC(=O)Cc1cccc(c1N)C(=O)c1ccccc1		5.06					4.36
41	CAS:100-29-8	CCOc1ccc(cc1)[N+](=O)[O-]	4.49	4.42	4.9				4.34
42	CAS:103475-41-8	COc1ccc(cc1)n1nc(cc1c1ccc(cc1)Cl)CCC(=O)N(O)C			5.1		4.59	5.12	4.72
43	CAS:23089-26-1	CC(=CCC[C@@]([C@H]1CCC(=CC1)C)(O)C)C	4.51
44	CAS:84392-17-6	OC(=O)c1ccccc1c1ccc(cc1)C(F)(F)F	9.43	10.83		4.09		4.68
45	CAS:5721-91-5	CCCCCCCCCC(=O)O[C@H]1CC[C@@H]2[C@]1(C)CC[C@H]1[C@H]2CCC2=CC(=O)CC[C@]12C				5.08
46	CAS:1671-75-6	CCCCCCC(=O)c1ccccc1								4.27
47	CAS:2743-38-6	OC(=O)[C@@H]([C@H](C(=O)O)OC(=O)c1ccccc1)OC(=O)c1ccccc1			4.59				10
48	CAS:313994-79-5	CCn1nc(cc1C1CCN(CC1)C[C@H]1C[C@@H](C[C@@H]1c1cccc(c1)F)N([C@@H](C(=O)O)C(C)C)C)Cc1ccccc1			4.15
49	CAS:55285-14-8	CCCCN(SN(C(=O)Oc1cccc2c1OC(C2)(C)C)C)CCCC	4.66	4.68	4.35		4.52	4.8	9.85	4.42
50	CAS:104-31-4	COCCOCCOCCOCCOCCOCCOCCOCCOCCOC(=O)c1ccc(cc1)NCCCC					9.58	10.97
51	CAS:96-62-8	[O-][N+](=O)c1cccc(c1)S(=O)(=O)NCCNS(=O)(=O)c1cccc(c1)[N+](=O)[O-]	4.55						4.85
52	CAS:14816-18-3	CCOP(=S)(O/N=C(/c1ccccc1)\C#N)OCC							4.51
53	CAS:75963-52-9	Clc1ccc(cc1)CC1C(=O)N=C2N(C1=O)CCS2	4.68	5.18
54	CAS:86-75-9	O=C(c1ccccc1)Oc1cccc2c1nccc2	4.93				5.6		5.52
55	CAS:95-38-5	CCCCCCCCC=CCCCCCCCC1=NCCN1CCO	4.48	4.18	4.31	4.68	4.58		4.19	4.41
56	CAS:6673-35-4	OC(COc1ccc(cc1)NC(=O)C)CNC(C)C							4.55
57	CAS:487-93-4	CN(CCc1c[nH]c2c1cc(O)cc2)C							4.35
58	CAS:3270-71-1	NC(=O)C(=O)NN=Cc1ccc(o1)[N+](=O)[O-]	4.39				8.6	10.94
59	CAS:2955-38-6	Clc1ccc2c(c1)C(=NCC(=O)N2CC1CC1)c1ccccc1	4.55	4.36	4.21	4.48		4.33	4.82
60	CAS:125-13-3	Oc1ccc(cc1)C1(c2ccc(cc2)O)C(=O)Nc2c1cccc2	4.69	4.34	4.64	4.34	10.88	4.55	4.24
61	CAS:622-20-8	C(Sc1ccccc1)CSc1ccccc1							4.49	3.65
62	CAS:102-96-5	[O-][N+](=O)C=Cc1ccccc1			4.07	4.68	4.35	4.71	4.61	4.55
63	CAS:102-08-9	S=C(Nc1ccccc1)Nc1ccccc1	4.28	4.34	4.23		4.11	4.28	4.46
64	CAS:152044-54-7	O=C1O[C@@H](C[C@@H]2O[C@]2(C)CCC[C@@H]([C@@H]([C@H](C(=O)C([C@H](C1)O)(C)C)C)O)C)/C(=C/c1csc(n1)C)/C	7.79	8.32		7.4
65	CAS:605-32-3	Oc1ccc2c(c1)C(=O)c1c(C2=O)cccc1	8.83		4.59	5.49			4.41
66	CAS:87-10-5	Brc1ccc(cc1)NC(=O)c1cc(Br)cc(c1O)Br	4.55	5.27	4.76		5.49	5.97	5
67	CAS:19044-88-3	CCCN(c1c(cc(cc1[N+](=O)[O-])S(=O)(=O)N)[N+](=O)[O-])CCC	5.86	4.21	4.24	4.03	3.98	4.03	4.71
68	CAS:443-72-1	CNc1ncnc2c1nc[nH]2						10.36	9.99
69	CAS:115-86-6	O=P(Oc1ccccc1)(Oc1ccccc1)Oc1ccccc1	4.6		4.61			4.52	4.72
70	CAS:24140-30-5	CC[C@@H](COC(=O)/C=C/c1ccc(cc1)/N=C/c1ccc(cc1)OC)C	4.25	4.18	4.36		4.37		4.44	4.21
71	CAS:6051-87-2	O=c1cc(oc2c1c1ccccc1cc2)c1ccccc1				4.66			5.08	4.18
72	CAS:122-57-6	CC(=O)C=Cc1ccccc1			4.11
73	CAS:434-22-0	O=C1CC[C@H]2C(=C1)CC[C@@H]1[C@@H]2CC[C@]2([C@H]1CC[C@@H]2O)C				5.55			7.67
74	CAS:99-26-3	O[Bi]1Oc2c(O1)cc(cc2O)C(=O)O	5.35			4.55
75	CAS:71827-03-7	CO[C@H]1C[C@H](O[C@H]2[C@@H](C)/C=C/C=C/3\CO[C@H]4[C@]3(O)[C@@H](C=C([C@H]4O)C)C(=O)O[C@H]3C[C@@H](C/C=C/2\C)O[C@]2(C3)CC[C@@H]([C@H](O2)[C@H](CC)C)C)O[C@H]([C@@H]1O[C@H]1C[C@H](OC)[C@H]([C@@H](O1)C)O)C		5.18		5.27
76	CAS:26049-70-7	NNc1scc(n1)c1ccc(cc1)[N+](=O)[O-]	4.6	5.45	5.68	4.36	4.34	5.83	5.42	4.39
77	CAS:57808-65-8	N#CC(c1cc(C)c(cc1Cl)NC(=O)c1cc(I)cc(c1O)I)c1ccc(cc1)Cl		5	4.7	4.46	4.43	4.53	4.52
78	CAS:62-38-4	CC(=O)O[Hg]c1ccccc1	6.19	5.86	5.52	7.66	5.64	6.12	5.78	4.32
79	CAS:99-59-2	COc1ccc(cc1N)[N+](=O)[O-]		6.94
80	CAS:23505-41-1	CCOP(=S)(Oc1cc(C)nc(n1)N(CC)CC)OCC			4.4				4.44	4.39
81	CAS:67-30-1	OC(=O)Cc1cc(I)c(c(c1)I)Oc1cc(I)c(c(c1)I)O	4.49	4.73	4.98	4.99		6.41	4.57
82	CAS:54029-45-7	N#CSc1ccc(c(c1)[N+](=O)[O-])N	4.52	4.42	4.75		4.39	4.33	4.34	4.2
83	CAS:10418-03-8	C[C@]12Cc3c[nH]nc3C[C@@H]1CC[C@@H]1[C@@H]2CC[C@]2([C@H]1CC[C@]2(C)O)C			6.23		4.48		6.83
84	CAS:35941-65-2	CN(CC(CC1c2ccccc2CCc2c1cccc2)C)C			4.64		4.62	4.25	4.56	3.8
85	CAS:31224-92-7	O/N=C(/c1ccc(cc1)OCC(=O)N1CCCCC1)\C		7.47
86	CAS:1166-34-3	CN(CCCSc1ccccc1NC(=O)/C=C/c1ccccc1)C					9.44	11.29		4.63
87	CAS:304-28-9	CC(=O)Nc1ccc2-c3c(Cc2c1)cc(cc3)NC(=O)C	5.34
88	CAS:95-71-6	Oc1ccc(c(c1)C)O	4.47	4.06	4.12	7.23	8.92	10.45	4.01	4.25
89	CAS:13826-35-2	OCc1cccc(c1)Oc1ccccc1	4.37		4.31				4.31
90	CAS:6344-67-8	Oc1ccc2c(-c3ccccc3C2)c1	4.18		4.36	4.34		4.45	4.77
91	CAS:3766-60-7	CC(N(C(=O)Nc1ccc(cc1)Cl)C)C#C	4.47		4.4				4.34
92	CAS:87051-43-2	Fc1ccc(cc1)C(=C1CCN(CC1)CCc1c(C)nc2n(c1=O)ccs2)c1ccc(cc1)F		4.45	4.61	4.42			4.41
93	CAS:7361-61-7	Cc1cccc(c1NC1=NCCCS1)C				8.22
94	CAS:80621-81-4	CO[C@H]1/C=C/O[C@@]2(C)Oc3c(C2=O)c2c(c(c3C)O)c(O)c(c3c2nc2n3ccc(c2)C)NC(=O)/C(=C\C=C\[C@@H]([C@@H]([C@H]([C@H]([C@H]([C@@H]([C@@H]1C)OC(=O)C)C)O)C)O)C)/C	4.39
95	CAS:134-36-1	CCC(=O)O[C@H]1[C@@H](O[C@@H](C[C@@H]1N(C)C)C)O[C@@H]1[C@@H](C)[C@H](O[C@@H]2O[C@@H](C)[C@@H]([C@](C2)(C)OC)O)[C@@H](C)C(=O)O[C@H](CC)[C@@]([C@@H]([C@H](C(=O)[C@@H](C[C@@]1(C)O)C)C)O)(C)O		4.59
96	CAS:87820-88-0	CCON=C(C1=C(O)CC(CC1=O)c1c(C)cc(cc1C)C)CC							4.16
97	CAS:149-30-4	Sc1nc2c(s1)cccc2	4.4		4.24		3.86		4.14
98	CAS:13292-46-1	CO[C@H]1/C=C/O[C@@]2(C)Oc3c(C2=O)c2c(O)c(/C=N/N4CCN(CC4)C)c(c(c2c(c3C)O)O)NC(=O)/C(=C\C=C\[C@@H]([C@@H]([C@H]([C@H]([C@H]([C@@H]([C@@H]1C)OC(=O)C)C)O)C)O)C)/C	4.49	4.33	4.25	4.72			4.29
99	CAS:22915-73-7	O=C(c1ccccc1)OCCCCCCOC(=O)c1ccccc1					4.17		4.29	4.34
100	CAS:6264-66-0	Nc1ccc(cc1)Oc1ccc(c(c1)N)N	4.41	4.34	4.62				4.31
101	CAS:22328-94-5	CCC[C@@H](C1(CC=C)C(=O)NC(=O)NC1=O)C	4.62
102	CAS:21721-92-6	[O-][N+](=O)c1ccc(cc1)n1cc(nc1C)[N+](=O)[O-]							4.31
103	CAS:71653-63-9	COC(=O)C1=C(C)NC(=C(C1c1ccccc1OC(F)F)C(=O)OC)C	4.42			4.61			4.73
104	CAS:471-53-4	O=C1C=C2[C@@H]3C[C@](C)(CC[C@]3(C)CC[C@]2([C@]2([C@H]1[C@@]1(C)CC[C@@H](C([C@@H]1CC2)(C)C)O)C)C)C(=O)O		4.51	4.45	4.66	6.52	4.54	4.38	4.1
105	CAS:1176-74-5	CCOC(=O)c1ccccc1/C(=C/1\C=C(Br)C(=O)C(=C1)Br)/c1cc(Br)c(c(c1)Br)O	4.36	5.32	5.33	5.38	4.44	5.99	4.86
106	CAS:5809-23-4	CCN(c1ccc(c(c1)O)C(=O)c1ccccc1C(=O)O)CC	4.5		4.32			4.99
107	CAS:102394-31-0	CCN(CC1CCCCN1CC(=O)N1c2ccccc2C(=O)Nc2c1nccc2)CC							4.34
108	CAS:24526-64-5	CN1CC(c2ccccc2)c2c(C1)c(N)ccc2		4.19	4.21			4.57	4.17
109	CAS:2409-55-4	Cc1ccc(c(c1)C(C)(C)C)O	4.51	4.47						4.18
110	CAS:131918-61-1	O[C@H]1C[C@H](O)C/C(=C\C=C\2/CCC[C@]3([C@H]2CC[C@@H]3[C@@H](/C=C/[C@@H](C(O)(C)C)C)C)C)/C1		4.64		4.89
111	CAS:7149-79-3	CC(=O)Nc1ccc(c(c1)Cl)C	9.12			4.13			3.55
112	CAS:6285-57-0	Nc1nc2c(s1)cc(cc2)[N+](=O)[O-]	4.18			3.89			4.24
113	CAS:65558-69-2	N=C1NC(=N)c2c1cc1ccccc1c2	4.52	4.06	4.07		4.11	4.06	4.09	3.93
114	CAS:1477-55-0	NCc1cccc(c1)CN	8.06
115	CAS:546-71-4	CCP(=O)(Oc1ccc(cc1)[N+](=O)[O-])OCC	4.55	4.53	4.93	4.58	4.53	4.97	5.03
116	CAS:103377-41-9	Fc1ccc(cc1)N1CCN(CC1)CCCC(=O)NC1c2ccccc2SCc2c1cccc2	4.45	4.55	4.79	5.05	4.04	11.28	4.84
117	CAS:116-43-8	O=C(Nc1ccc(cc1)S(=O)(=O)Nc1nccs1)CCC(=O)O					10.33	9.3	9.37
118	CAS:15599-52-7	Cc1ccc2c(n1)c(O)c(cc2Br)Br	5.08		4.59	4.57	4.71		4.79
119	CAS:426-13-1	O=C1C=C[C@]2(C(=C1)[C@@H](C)C[C@@H]1[C@]2(F)[C@@H](O)C[C@]2([C@H]1CC[C@]2(O)C(=O)C)C)C	5.92
120	CAS:472-86-6	O=C/C=C(\C=C\C=C(\C=C\C1=C(C)CCCC1(C)C)/C)/C	4.57	4.2	4.47		4.3	4.44	4.29
121	CAS:17692-71-6	COc1cc(ccc1O)C(=S)N1CCOCC1						9.95
122	CID:12487658	C[Si]1CCCCO1		4.17
123	CAS:66332-96-5	CC(Oc1cccc(c1)NC(=O)c1ccccc1C(F)(F)F)C	4.08		4.2			3.78	4.17
124	CAS:66871-56-5	CNC(=N)NC(=O)Nc1c(C)cccc1C		4.71
125	CAS:6290-37-5	CCCCCC(=O)OCCc1ccccc1								4.23
126	CAS:28315-93-7	O=C1CCCc2c1cccc2O							4.36
127	CAS:68786-66-3	CSc1nc2c([nH]1)cc(c(c2)Cl)Oc1cccc(c1Cl)Cl	4.65	4.74		5.61
128	CAS:85-02-9	c1ccc2c(c1)ccc1c2cccn1			4.31				4.47
129	CAS:2654-57-1	CC1CN(NC1=O)c1ccccc1			4.32			4.42
130	CAS:99464-64-9	CCOC(=O)OC(OC1=C(C(=O)Nc2ccccn2)N(C)S(=O)(=O)c2c1cccc2)C	10.99	10.36
131	CAS:141626-36-0	CCCCc1oc2c(c1C(=O)c1ccc(cc1)OCCCN(CCCC)CCCC)cc(cc2)NS(=O)(=O)C	4.47	4.54	5.08		4.58	5.01	4.99	4.46
132	CAS:42874-03-3	CCOc1cc(ccc1[N+](=O)[O-])Oc1ccc(cc1Cl)C(F)(F)F	4.55	4.12				10.7	4.89	4.65
133	CAS:51200-87-4	CC1(C)NCOC1			9.12
134	CAS:64063-37-2	Clc1ccc(c(c1N)Cl)C					4.3		4.36
135	CAS:7534-94-3	CC(=C)C(=O)O[C@H]1C[C@H]2C([C@]1(C)CC2)(C)C			5.28				5.24
136	CAS:99-08-1	Cc1cccc(c1)[N+](=O)[O-]			8.97
137	CAS:27199-40-2	Clc1ccccc1c1onc(n1)c1ccncc1			4.63	5.15			4.64
138	CAS:34643-46-4	CCCSP(=S)(Oc1ccc(cc1Cl)Cl)OCC			4.61	4.55		7.42	5.31	3.94
139	CAS:15721-78-5	CC(c1ccc(cc1)Nc1ccc(cc1)C(CC(C)(C)C)(C)C)(CC(C)(C)C)C				5.76	12.3
140	CAS:6893-02-3	OC(=O)[C@H](Cc1cc(I)c(c(c1)I)Oc1ccc(c(c1)I)O)N		4.56	4.39	4.74		4.35	4.49
141	CAS:573-17-1	Brc1cc2ccccc2c2c1cccc2							4.54	4.51
142	CAS:5315-79-7	Oc1ccc2c3c1ccc1c3c(cc2)ccc1			4.58	4.16		4.71	4.54
143	CAS:102-16-9	O=C(Cc1ccccc1)OCc1ccccc1								4.38
144	CAS:144171-61-9	COC(=O)N(C(=O)N1COC2(C(=N1)c1ccc(cc1C2)Cl)C(=O)OC)c1ccc(cc1)OC(F)(F)F			4.32				4.83
145	CAS:1121-78-4	Cc1ccc(cn1)O			4.04
146	CAS:90-69-7	O[C@H](c1ccccc1)C[C@@H]1CCC[C@@H](N1C)CC(=O)c1ccccc1		4.44
147	CAS:53910-25-1	OC[C@H]1O[C@H](C[C@@H]1O)n1cnc2c1N=CNC[C@H]2O	9.46	10.96
148	CAS:53-03-2	OCC(=O)[C@@]1(O)CC[C@@H]2[C@]1(C)CC(=O)[C@H]1[C@H]2CCC2=CC(=O)C=C[C@]12C	7.36			5.73			4.75
149	CAS:96-37-7	CC1CCCC1				4.51		4.52
150	CAS:67747-09-5	CCCN(C(=O)n1cncc1)CCOc1c(Cl)cc(cc1Cl)Cl	4.61	4.3	4.39	4.13	3.6	4.08	5.15	3.55
151	CAS:18493-30-6	COc1ccc(cc1)C=CC(=O)c1ccc(cc1OC)OC	4.64	4.37	4.87	4.55	4.58	5.09	4.69
152	CAS:74512-12-2	Clc1ccc(cc1)OCCO/C(=C(\n1cncc1)/C)/c1ccc(cc1Cl)Cl			4.78		4.47		4.97	4.58
153	CAS:72-80-0	Cc1ccc2c(n1)c(O)c(cc2Cl)Cl	10.56	4.47		4.72
154	CAS:4927-39-3	CC(=O)CC(C1CCCCC1)(C)C		8.64
155	CAS:862243-29-6	Fc1cc(F)c(c(c1)Cl)Nc1cc2c(=O)c(cn(c2cc1Cl)c1ccccc1C(=O)O)C(=O)O					10.47	9.04
156	CAS:938-73-8	CCOc1ccccc1C(=O)N					4.47		4.62
157	CAS:520-53-6	CN(CCc1c[nH]c2c1c(O)ccc2)C							4.03	3.93
158	CAS:298-57-7	c1ccc(cc1)/C=C/CN1CCN(CC1)C(c1ccccc1)c1ccccc1			4.59				4.36
159	CAS:4712-55-4	O=P(Oc1ccccc1)Oc1ccccc1				6.9
160	CAS:7036-58-0	CCCOC(=O)c1cncn1C(c1ccccc1)C							4.28
161	CAS:33229-34-4	OCCNc1ccc(cc1[N+](=O)[O-])N(CCO)CCO								4.31
162	CAS:645-09-0	NC(=O)c1cccc(c1)[N+](=O)[O-]		10.47
163	CAS:3006-93-7	O=C1C=CC(=O)N1c1cccc(c1)N1C(=O)C=CC1=O			4.52				4.05	4.64
164	CAS:13739-02-1	CC(=O)Oc1cc(cc2c1C(=O)c1c(C2=O)cccc1OC(=O)C)C(=O)O			4.47
165	CAS:90-41-5	Nc1ccccc1c1ccccc1	3.71	4.59	5.3			5.8	4.58	4.25
166	CAS:63675-72-9	COC(=O)C1=C(C)NC(=C(C1c1ccccc1[N+](=O)[O-])C(=O)OCC(C)C)C	4.67	4.54	4.56	4.54	4.69	4.42	4.83
167	CAS:60207-31-0	Clc1ccc(c(c1)Cl)C1(OCCO1)Cn1cncn1							4.3
168	CAS:7642-64-0	O=C(O[C@H]1CC[C@@H]2[C@]1(C)CC[C@H]1[C@H]2CCC2=CC(=O)CC[C@H]12)CCc1ccco1							7.03	4.27
169	CAS:119431-25-3	Fc1ccc(cc1)CC1CCN(CC1)CC(c1ccc(cc1)Cl)O					4.07		4.75
170	CAS:495-84-1	O=C(c1ccncc1)N/N=C/c1ccccc1O	5.61	4.96	5.63	4.62	5.48	5.7	5.65
171	CAS:2226-11-1	CC(=O)/C=C/C=C\1/C2CCC(C1(C)C)C2							4.43
172	CAS:474-86-2	Oc1ccc2c(c1)CC=C1[C@@H]2CC[C@]2([C@H]1CCC2=O)C	4.72			5.21		4.52	6.36	4.32
173	CAS:548-73-2	Fc1ccc(cc1)C(=O)CCCN1CCC(=CC1)n1c(=O)[nH]c2c1cccc2			4.31		11.3	11.07	5.26
174	CAS:4342-36-3	CCCC[Sn](OC(=O)c1ccccc1)(CCCC)CCCC	6.22	6.45	6.27	6.31	6.03	7.28	5.96	4.92
175	CAS:134-84-9	Cc1ccc(cc1)C(=O)c1ccccc1							4.42	4
176	CAS:1092351-67-1	Oc1ccc2c(c1)cc([nH]2)c1nn(c2c1c(N)ncn2)C(C)C	4.76		4.76	4.7			4.57
177	CAS:15345-89-8	COc1cc(/C=C/c2ccccc2)oc(=O)c1	3.85						4.38	4.26
178	CAS:35400-43-2	CCCSP(=S)(Oc1ccc(cc1)SC)OCC			7.4				4.53
179	CAS:1054-88-2	O=C1NCN(C21CCN(CC2)CC1COc2c(O1)cccc2)c1ccccc1							4.63
180	CAS:38194-50-2	OC(=O)CC1=C(C)/C(=C/c2ccc(cc2)S(=O)C)/c2c1cc(F)cc2						4.37
181	CAS:697-82-5	Cc1cc(C)c(c(c1)O)C						10.85	8.43
182	CAS:603-33-8	c1ccc(cc1)[Bi](c1ccccc1)c1ccccc1	4.54		5.25	4.44	4.21	4.91	5.65
183	CAS:88426-33-9	OC1=C(CC2CCC(CC2)C(C)(C)C)C(=O)c2c(C1=O)cccc2			5.41		5.13	5.63	5.76
184	CAS:128-62-1	COc1ccc2c(c1OC)C(=O)O[C@@H]2[C@@H]1N(C)CCc2c1c(OC)c1c(c2)OCO1						4.5	4.91
185	CAS:108-43-0	Oc1cccc(c1)Cl					7.58	5.07
186	CAS:42228-92-2	N[C@H](C(=O)O)[C@@H]1CC(=NO1)Cl	5.11	4.49
187	CAS:88-24-4	CCc1cc(Cc2cc(CC)cc(c2O)C(C)(C)C)c(c(c1)C(C)(C)C)O	4.66	5.14	4.67	4.92	4.91	4.68	4.5	4.32
188	CAS:41340-25-4	CCC1(OCCc2c1[nH]c1c2cccc1CC)CC(=O)O						4.31
189	CAS:96-69-5	CC(c1cc(Sc2cc(c(cc2C)O)C(C)(C)C)c(cc1O)C)(C)C	5	4.79	4.91	4.99		4.6	5.04
190	CAS:1124-05-6	Cc1cc(Cl)c(cc1Cl)C							10
191	CAS:444731-52-6	CN(c1ccc2c(c1)nn(c2C)C)c1ccnc(n1)Nc1ccc(c(c1)S(=O)(=O)N)C	4.65	4.98	4.66	4.82	4.7	4.55	4.65
192	CAS:83-28-3	CC(CC(=O)C1C(=O)c2c(C1=O)cccc2)C	4.53	4.36	4.45		4.14	4.54	4.47
193	CAS:82547-58-8	CO/N=C(/C(=O)N[C@@H]1C(=O)N2[C@@H]1SCC(=C2C(=O)O)Cn1nnc(n1)C)\c1csc(n1)N					10.8	9.52
194	CAS:153-78-6	Nc1ccc2-c3c(Cc2c1)cccc3	4.29		4.25	4.53			5.18
195	CAS:371-40-4	Nc1ccc(cc1)F	10.28	9.44			8.83	9.79	10
196	CAS:319-84-6	Cl[C@@H]1[C@H](Cl)[C@@H](Cl)[C@H]([C@@H]([C@H]1Cl)Cl)Cl	4.2	4.17					5.61
197	CAS:56425-91-3	CC(C(c1cncnc1)(c1ccc(cc1)OC(F)(F)F)O)C	4.27	4.05	4.4	4.24			4.39
198	CAS:5026-74-4	C1OC1COc1ccc(cc1)N(CC1CO1)CC1CO1	4.61	4.17	4.41	4.12	4.5	4.15	4.41
199	CAS:113-79-1	NC(=O)C[C@@H]1NC(=O)[C@H](CCC(=O)N)NC(=O)[C@H](Cc2ccccc2)NC(=O)[C@H](Cc2ccc(cc2)O)NC(=O)[C@H](CSSC[C@H](NC1=O)C(=O)N1CCC[C@H]1C(=O)N[C@H](C(=O)NCC(=O)N)CCCNC(=N)N)N		4.03
200	CAS:2398-96-1	Cc1cccc(c1)N(C(=S)Oc1ccc2c(c1)cccc2)C	4.42	4.26			4.92		5.34
201	CAS:73803-48-2	O=C(c1ccc(c(c1)S(=O)(=O)N)Cl)NN1C[C@@H]2[C@H](C1)C1C[C@@H]2CC1			4.11
202	CAS:1241-94-7	CCCCC(COP(=O)(Oc1ccccc1)Oc1ccccc1)CC			4.38	4.23	8.32	10.81	4.74
203	CAS:23152-29-6	CC[C@H]1NC(=O)[C@@H](NC(=O)c2ncccc2O)[C@@H](C)OC(=O)[C@@H](NC(=O)[C@H]2N(C(=O)[C@@H](N(C(=O)[C@H]3N(C1=O)CCC3)C)Cc1ccccc1)CCC(=O)C2)c1ccccc1		4.77		4.73
204	CAS:2243-61-0	Nc1ccc(c2c1cccc2)N	4.79	4.81	5.08	3.99	4.64	5.39	4.75
205	CAS:33245-39-5	CCCN(c1c(cc(cc1[N+](=O)[O-])C(F)(F)F)[N+](=O)[O-])CCCl		4.37			10.64		4.47
206	CAS:2597-03-7	CCOC(=O)C(c1ccccc1)SP(=S)(OC)OC	4.39		4.26				4.39	4.99
207	CAS:717-74-8	CC(c1cc(cc(c1)C(C)C)C(C)C)C			7.79
208	CAS:26833-87-4	COC(=O)C[C@@](C(=O)O[C@@H]1C(=CC23[C@@H]1c1cc4OCOc4cc1CCN3CCC2)OC)(CCCC(O)(C)C)O	7.11	6.27		7.01
209	CAS:94-99-5	ClCc1ccc(cc1Cl)Cl						4.52
210	CAS:67-96-9	O[C@H]1CC[C@@H](/C(=C/C=C/2\CCC[C@]3([C@H]2CC[C@@H]3[C@@H](/C=C/[C@@H](C(C)C)C)C)C)/C1)C				4.6
211	CAS:118-23-0	CN(CCOC(c1ccc(cc1)Br)c1ccccc1)C			4.48			4.61	4.55
212	CAS:33820-53-0	CCCN(c1c(cc(cc1[N+](=O)[O-])C(C)C)[N+](=O)[O-])CCC		4.28		4.27			4.57
213	CAS:607-57-8	[O-][N+](=O)c1ccc2-c3c(Cc2c1)cccc3				4.84			5.14
214	CAS:14885-29-1	CC(c1ncc(n1C)[N+](=O)[O-])C	8.33
215	CAS:104-06-3	CC(=O)Nc1ccc(cc1)/C=N/NC(=S)N	5.97
216	CAS:4291-63-8	OC[C@H]1O[C@H](C[C@@H]1O)n1cnc2c1nc(Cl)nc2N							6.9
217	CAS:66063-05-6	Clc1ccc(cc1)CN(C(=O)Nc1ccccc1)C1CCCC1	4.45	4.45	4.47	4.3	4.18	4.67	4.72
218	CAS:434-13-9	O[C@@H]1CC[C@]2([C@@H](C1)CC[C@@H]1[C@@H]2CC[C@]2([C@H]1CC[C@@H]2[C@@H](CCC(=O)O)C)C)C		4.4	4.65	4.62		4.6	4.56
219	CAS:832-69-9	Cc1cccc2c1ccc1c2cccc1							4.25
220	CAS:744-45-6	O=C(c1cccc(c1)C(=O)Oc1ccccc1)Oc1ccccc1			4.39
221	CAS:4221-68-5	Oc1ccc(cc1C1CCCCC1)C1(CCCCC1)c1ccc(c(c1)C1CCCCC1)O			4.71				4.72
222	CAS:75438-57-2	COc1nc(C)nc(c1NC1=NCCN1)Cl							6.76
223	CAS:61825-94-3	O=C1O[Pt]2(OC1=O)N[C@H]1[C@H](N2)CCCC1	4.84
224	CAS:1619-16-5	C[C@@H]1CC[C@H](C2=C(C[C@H]([C@H]12)O)C)/C=C(/C(=O)O)\C							4.06
225	CAS:500-62-9	COc1ccc(cc1)/C=C/c1cc(OC)cc(=O)o1	4.4						4.68
226	CAS:88107-10-2	CCCc1c(OCCCCc2nnn[nH]2)ccc(c1O)C(=O)C	4.41	4.44	4.32	4.54		4.68	4.49
227	CAS:1861-32-1	COC(=O)c1c(Cl)c(Cl)c(c(c1Cl)Cl)C(=O)OC							4.28
228	CAS:84-12-8	O=C1c2ncccc2-c2c(C1=O)nccc2	3.96			4.66
229	CAS:4640-01-1	COc1cc(Cl)ccc1Oc1ccc(cc1Cl)Cl	4.28						5.12	4.04
230	CAS:28588-75-2	Cc1occc1SSc1ccoc1C		4.62
231	CAS:68-88-2	OCCOCCN1CCN(CC1)C(c1ccc(cc1)Cl)c1ccccc1	11.06	4.38	4.85			4.57	4.75
232	CAS:17479-19-5	CN1C[C@@H](C[C@H]2[C@H]1Cc1c[nH]c3c1c2ccc3)C(=O)N[C@@]1(O[C@@]2(N(C1=O)[C@@H](Cc1ccccc1)C(=O)N1[C@H]2CCC1)O)C(C)C	4.66	4.46
233	CAS:642-83-1	CC(=O)O[C@@H]1C(=O)O[C@@H]2[C@H]1OC(=O)[C@@H]2OC(=O)C					9.28	9.22
234	CAS:17376-04-4	ICCc1ccccc1							4.15
235	CAS:2971-36-0	ClC(C(c1ccc(cc1)O)c1ccc(cc1)O)(Cl)Cl	4.98	6.23	6.99	4.84	4.4	4.7	5.11
236	CAS:1747-60-0	COc1ccc2c(c1)sc(n2)N							4.29
237	CAS:509-78-4	CCOC(c1ccccc1)(c1ccccc1)C(=O)OCCN(C)C			4.44				4.4
238	CAS:81-15-2	[O-][N+](=O)c1c(C)c([N+](=O)[O-])c(c(c1C(C)(C)C)[N+](=O)[O-])C			4.13				4.49
239	CAS:25152-85-6	CC/C=C\CCOC(=O)c1ccccc1								4.37
240	CAS:1031-07-8	ClC1=C(Cl)C2(C(C1(Cl)C1C2COS(=O)(=O)OC1)(Cl)Cl)Cl	4.51	4.13	4.48	4.59			5	4.15
241	CAS:71441-28-6	C/C(=C\c1ccc(cc1)C(=O)O)/c1ccc2c(c1)C(C)(C)CCC2(C)C			5.11				4.85	4.56
242	CAS:5598-15-2	CCOP(=O)(Oc1nc(Cl)c(cc1Cl)Cl)OCC	4.32	5.64	5.37	4.58	4.51	5.97	5.39	3.92
243	CAS:17418-58-5	Nc1c(Oc2ccccc2)cc(c2c1C(=O)c1ccccc1C2=O)O							4.41
244	CAS:10161-33-8	O=C1CCC2=C3C=C[C@]4([C@H]([C@@H]3CCC2=C1)CC[C@@H]4O)C	4.45			5.76		4.16	7.91
245	CID:10201497	N#Cc1c(NC(=O)c2ccc(cc2)OC)nc2c(c1NCc1ccccc1)cccc2	4.74	4.56	4.39	4.89	8.93	5.39	5.1
246	CAS:605-45-8	CC(OC(=O)c1ccccc1C(=O)OC(C)C)C							4.36
247	CAS:171228-49-2	CC[C@H](n1ncn(c1=O)c1ccc(cc1)N1CCN(CC1)c1ccc(cc1)OCC1CO[C@@](C1)(Cn1cncn1)c1ccc(cc1F)F)[C@@H](O)C		4.62	5.02	4.63	4.45	4.55	4.88	4.57
248	CAS:65646-68-6	O=C(Nc1ccc(cc1)O)/C=C(/C=C/C=C(/C=C/C1=C(C)CCCC1(C)C)\C)\C	4.78	4.47	4.96	5.91	5.7	6.91	5.09
249	CAS:120-18-3	OS(=O)(=O)c1ccc2c(c1)cccc2	9.07						4.37
250	CAS:87-82-1	Brc1c(Br)c(Br)c(c(c1Br)Br)Br	12.29				11.48	11.29
251	CAS:53164-05-9	COc1ccc2c(c1)c(CC(=O)OCC(=O)O)c(n2C(=O)c1ccc(cc1)Cl)C				4.72		5.12	4.35
252	CAS:135590-91-9	CCOC(=O)C1(C)CC(=NN1c1ccc(cc1Cl)Cl)C(=O)OCC			4.38				4.42
253	CAS:4776-06-1	Brc1cc(Br)c(c(c1)C(=O)Nc1cccc(c1)C(F)(F)F)O	5.96	4.42	5.86		5.04	5.41	4.65
254	CAS:120-57-0	O=Cc1ccc2c(c1)OCO2		7.9
255	CAS:391210-10-9	OC[C@H](CONC(=O)c1ccc(c(c1Nc1ccc(cc1F)I)F)F)O	4.25	4.22		4.59
256	CAS:102-20-5	O=C(Cc1ccccc1)OCCc1ccccc1								4.71
257	CAS:4394-00-7	OC(=O)c1cccnc1Nc1cccc(c1)C(F)(F)F			4.68			4.77	4.65
258	CAS:127-77-5	Nc1ccc(cc1)S(=O)(=O)Nc1ccccc1							4.58
259	CAS:2554-06-5	C=C[Si]1(C)O[Si](C)(C=C)O[Si](O[Si](O1)(C)C=C)(C)C=C	9.42				4.17		4.1
260	CAS:2668-66-8	O=C1CC[C@]2(C(=C1)[C@@H](C)C[C@@H]1[C@@H]2[C@@H](O)C[C@]2([C@H]1CC[C@@H]2C(=O)C)C)C				5.55
261	CAS:324-93-6	Nc1ccc(cc1)c1ccc(cc1)F	4.91		4.3				5.14
262	CAS:5051-22-9	O[C@@H](COc1cccc2c1cccc2)CNC(C)C			4.58			5.11	4.61
263	CID:33133	Cc1cc(cc(c1)C)OP(=O)(Oc1cc(C)cc(c1)C)Oc1cc(C)cc(c1)C				4.36	9.43		4.75	4.18
264	CAS:19932-84-4	Clc1ccc2c(c1)oc(=O)[nH]2					9.37	9.56	4.17
265	CAS:626-39-1	Brc1cc(Br)cc(c1)Br			4.44
266	CAS:1224-92-6	O[C@H]1CC[C@]2([C@H](C1)CC[C@@H]1[C@@H]2CC[C@]2([C@H]1CCC2)C)C			5.62				4.91
267	CAS:79094-20-5	OC(=O)Cc1ccc(cc1)CCNS(=O)(=O)c1ccc(cc1)Cl					10.62	9.25		5.08
268	CAS:21228-13-7	CN1CCc2c(C1)c1cc(Cl)ccc1n2CCc1ccc(nc1)C							4.49	4.33
269	CAS:17754-90-4	CCN(c1ccc(c(c1)O)C=O)CC			4.25				4.9
270	CAS:120210-48-2	Clc1ccc2c(c1)c(C(=O)c1cccs1)c(n2C(=O)N)O	4.43	4.62	5.12	4.65	4.67	6.02	5.49
271	CAS:108-42-9	Nc1cccc(c1)Cl		6.06
272	CAS:132-54-7	O=C(c1ccc2c(c1O)cccc2)Oc1ccccc1							4.31	4.25
273	CAS:1093-58-9	O=C1CC[C@]2(C(=C1Cl)CC[C@@H]1[C@@H]2CC[C@]2([C@H]1CC[C@@H]2O)C)C				4.77
274	CAS:136817-59-9	CC(Nc1cccnc1N1CCN(CC1)C(=O)c1cc2c([nH]1)ccc(c2)NS(=O)(=O)C)C	4.44		4.36	4.55		4.76	4.43
275	CAS:7209-38-3	NCCCN1CCN(CC1)CCCN	8.45				10.4	9.03	9.07
276	CAS:950-37-8	COc1sc(=O)n(n1)CSP(=S)(OC)OC	4.04		4.07			4.33	4.31
277	CAS:86-28-2	CCn1c2ccccc2c2c1cccc2							4.24
278	CAS:580-51-8	Oc1cccc(c1)c1ccccc1			4.39				4.38
279	CAS:35898-87-4	COc1cc(cc(c1OC)OC)C(=O)OCCCN1CCCN(CC1)CCCOC(=O)c1cc(OC)c(c(c1)OC)OC	4.69	4.8	4.46	4.98	4.42
280	CAS:5591-45-7	CN1CCN(CC1)CCC=C1c2ccccc2Sc2c1cc(cc2)S(=O)(=O)N(C)C	4.38	4.43		4.34
281	CAS:938-85-2	Cn1c(=N)[nH]c2c(c1=O)nc[nH]2	5.38			3.98
282	CAS:131-54-4	COc1ccc(c(c1)O)C(=O)c1ccc(cc1O)OC	4.53				3.81	5.28	4.82	4.64
283	CAS:495-18-1	ONC(=O)c1ccccc1	4.39	4.31	4.61	4.1			4.3
284	CAS:118-79-6	Brc1cc(Br)c(c(c1)Br)O		4.17	4.62			4.92	4.55
285	CAS:107753-78-6	COc1cc(ccc1Cc1cn(c2c1cc(cc2)NC(=O)OC1CCCC1)C)C(=O)NS(=O)(=O)c1ccccc1C	4.57	4.97	5	4.81		4.83	4.35
286	CAS:98-82-8	CC(c1ccccc1)C					3.6		4.07
287	CAS:104-12-1	O=C=Nc1ccc(cc1)Cl	5.99	5.12	5.23		4.07		3.55
288	CAS:29091-09-6	[O-][N+](=O)c1cc(c(c(c1Cl)[N+](=O)[O-])Cl)C(F)(F)F	4.91	4.49	4.63	5.74	5.01	5.53	4.53	4.28
289	CAS:63284-71-9	Fc1ccc(cc1)C(c1ccccc1Cl)(c1cncnc1)O	4.42		4.27			11	4.35
290	CID:99953	CCCCCCCCCOCC1OC1			4.29
291	CAS:97322-87-7	O=C1NC(=O)C(S1)Cc1ccc(cc1)OCC1(C)CCc2c(O1)c(C)c(c(c2C)O)C	4.49	4.44	4.71	4.46			4.68
292	CAS:55142-85-3	Clc1ccccc1CN1CCc2c(C1)ccs2			4.61				4.84	4.22
293	CAS:3563-01-7	CCN(CCOC(=O)C(c1ccccc1)(c1ccccc1)C)CC	3.9		4.65
294	CAS:83164-33-4	Fc1ccc(c(c1)F)NC(=O)c1cccnc1Oc1cccc(c1)C(F)(F)F							4.97
295	CAS:104054-27-5	CCC1(Cc2c(C1)cccc2)c1cnc[nH]1							4.48
296	CAS:63612-50-0	O=C1NC(C(=O)N1c1ccc(c(c1)C(F)(F)F)[N+](=O)[O-])(C)C	5.56	4.78	4.25				4.79
297	CAS:161326-34-7	CSC1=N[C@@](C(=O)N1Nc1ccccc1)(C)c1ccccc1	4.6	3.91	4.55			4.6	4.39
298	CAS:90357-06-5	N#Cc1ccc(cc1C(F)(F)F)NC(=O)C(CS(=O)(=O)c1ccc(cc1)F)(O)C	4.93	4.59	4.69			4.58	5.58
299	CAS:19368-18-4	OC(=O)c1ccccc1C(=O)Nc1c(C)cccc1C							6.47
300	CAS:432-60-0	C=CC[C@]1(O)CC[C@@H]2[C@]1(C)CC[C@H]1[C@H]2CCC2=CCCC[C@H]12	4.87			4.76
301	CAS:551-06-4	S=C=Nc1cccc2c1cccc2	4.48	4.45	4.32	4.17	4.1	8.75	4.22
302	CAS:6928-67-2	CCCOC(=O)c1c(C(=O)OCCC)c(Cl)c(c(c1Cl)Cl)Cl				4.55		4.15	4.94	4.48
303	CAS:137-17-7	Cc1cc(N)c(cc1C)C				3.96
304	CAS:578-46-1	Cc1ccc(c(c1)N)[N+](=O)[O-]	4.34						4.38
305	CAS:213464-77-8	COc1cc(OC)nc(n1)NC(=O)NS(=O)(=O)Nc1ccccc1C(=O)N(C)C							4.08
306	CAS:94-62-2	O=C(N1CCCCC1)/C=C/C=C/c1ccc2c(c1)OCO2	4.15		4.33			4.4	4.3
307	CAS:2531-84-2	Cc1ccc2c(c1)ccc1c2cccc1	4.58	4.63	4.5			4.2	4.38	4.33
308	CAS:5300-03-8	C/C(=C/C=C/C(=C/C(=O)O)/C)/C=C/C1=C(C)CCCC1(C)C			4.41
309	CAS:4674-50-4	O=C1C[C@@H](C)[C@]2(C(=C1)CC[C@H](C2)C(=C)C)C	4.22						4.32
310	CAS:140923-17-7	CC(OC(=O)N[C@H](C(=O)NC(c1ccc(cc1)C)C)C(C)C)C		8.83
311	CAS:775304-57-9	Fc1ccccc1c1onc(n1)c1cccc(c1)C(=O)O	8.38					4.39
312	CAS:39711-79-0	CCNC(=O)C1CC(C)CCC1C(C)C						4.52	4.4
313	CAS:2832-40-8	CC(=O)Nc1ccc(cc1)/N=N/c1cc(C)ccc1O			4.42				4.14	4.19
314	CAS:81-54-9	Oc1c(O)cc(c2c1C(=O)c1ccccc1C2=O)O			4.07	7.06			4
315	CAS:112108-01-7	CN1CCc2c([C@@H]3[C@@H]1CCc1c3cccc1)cc(c(c2)Cl)O					4.58		4.46	4.5
316	CAS:170729-80-3	Fc1ccc(cc1)[C@H]1[C@H](OCCN1Cc1[nH][nH]c(=O)n1)O[C@@H](c1cc(cc(c1)C(F)(F)F)C(F)(F)F)C	4.46	4.61	4.7	4.82	4.37	4.46	4.97	3.8
317	CAS:36734-19-7	CC(NC(=O)N1CC(=O)N(C1=O)c1cc(Cl)cc(c1)Cl)C			4.16				4.36
318	CAS:67392-87-4	O=C1CC[C@]2(C(=C1)[C@@H]1C[C@@H]1[C@@H]1[C@@H]2CC[C@]2([C@H]1[C@@H]1C[C@@H]1[C@]12CCC(=O)O1)C)C	4.42			5.93			7.64
319	CAS:533-74-4	CN1CN(C)CSC1=S	5.08	4.3	4.92		5.32		5.12
320	CAS:26130-02-9	COc1ccc2c(c1)sc(n2)NC(=O)Nc1ccccc1	4.46		4.94				5.07
321	CAS:838-88-0	Nc1ccc(cc1C)Cc1ccc(c(c1)C)N	4.47	4.21	4.28			4.52	4.35
322	CAS:93-04-9	COc1ccc2c(c1)cccc2					9	10.65
323	CAS:84243-58-3	O=C1CCC(=NN1)c1ccc(cc1)n1cncc1				6.33
324	CID:5361514	N#C[C@@H](c1cccc(c1)Oc1ccccc1)OC(=O)[C@@H](c1ccc(cc1)Cl)C(C)C	4.41		4.35	5.69			4.7
325	CAS:50-55-5	COc1ccc2c(c1)[nH]c1c2CCN2[C@@H]1C[C@H]1[C@@H](C2)C[C@H]([C@@H]([C@H]1C(=O)OC)OC)OC(=O)c1cc(OC)c(c(c1)OC)OC	5.1	4.9	4.83	4.89		4.93	5.2
326	CAS:116714-46-6	O=C(NC(=O)c1c(F)cccc1F)Nc1ccc(c(c1)Cl)OC(C(OC(F)(F)F)F)(F)F							4.71
327	CAS:470-90-6	CCOP(=O)(OC(=CCl)c1ccc(cc1Cl)Cl)OCC	4.43	4.51	4.33	4.31		4.12	4.93	4.11
328	CAS:1135-66-6	CC1(C)[C@H]2CC[C@@]3(C1=CCCC3(C)C)C2							4.17
329	CAS:3563-14-2	O=C(Nc1ccc(cc1)S(=O)(=O)N)CCC(=O)O			4.94	4.35
330	CAS:159351-69-6	OCCO[C@@H]1CC[C@H](C[C@H]1OC)C[C@H]([C@H]1OC(=O)[C@@H]2CCCCN2C(=O)C(=O)[C@]2(O)O[C@@H](CC[C@H]2C)C[C@H](OC)/C(=C/C=C/C=C/[C@H](C[C@H](C(=O)[C@@H]([C@@H](/C(=C/[C@H](C(=O)C1)C)/C)O)OC)C)C)/C)C	4.49	4.47		4.91
331	CAS:28434-01-7	CC(=C[C@@H]1[C@H](C1(C)C)C(=O)OCc1coc(c1)Cc1ccccc1)C				4.85			4.6	4.23
332	CAS:5124-30-1	O=C=NC1CCC(CC1)CC1CCC(CC1)N=C=O							4.38
333	CAS:131-01-1	COC(=O)[C@@H]1[C@@H](OC)[C@@H](C[C@H]2[C@@H]1C[C@H]1N(C2)CCc2c1[nH]c1c2cccc1)OC(=O)c1cc(OC)c(c(c1)OC)OC	5.62	5.53		5.14
334	CAS:61-68-7	OC(=O)c1ccccc1Nc1cccc(c1C)C	4.15	4.12	4.64	4.06		4.67	4.56
335	CAS:1742-14-9	CC(c1ccc(c(c1)C)C)c1ccc(c(c1)C)C				3.95			4.42	4.39
336	CAS:51803-78-2	[O-][N+](=O)c1ccc(c(c1)Oc1ccccc1)NS(=O)(=O)C	4.12		4.08			4.54	4.35
337	CAS:502-72-7	O=C1CCCCCCCCCCCCCC1								4.25
338	CAS:99-98-9	CN(c1ccc(cc1)N)C	4.61	4.14	4.58	4.12	4.12		4.12
339	CAS:79538-32-2	O=C(C1C(C1(C)C)/C=C(/C(F)(F)F)\Cl)OCc1c(F)c(F)c(c(c1F)F)C	4.62	4.79		4.51			4.24
340	CAS:33629-47-9	CCC(Nc1c(cc(cc1[N+](=O)[O-])C(C)(C)C)[N+](=O)[O-])C							4.35	5.13
341	CAS:84-16-2	CC[C@H]([C@@H](c1ccc(cc1)O)CC)c1ccc(cc1)O	5.07	4.5	4.07	5.03	4.28	4.7	5.39
342	CAS:92623-83-1	COc1ccc(cc1)C(=O)c1c(C)n(c2c1cccc2)CCN1CCOCC1	4.48				11.3	4.81	4.34	4.6
343	CAS:93-72-1	CC(C(=O)O)Oc1cc(Cl)c(cc1Cl)Cl			4.39			4.61
344	CAS:199171-88-5	N#C[C@@]1(CC[C@@H](CC1)C(=O)O)c1ccc2c(c1)n(nc2CC)C1CCCCC1	4.81	4.79	4.97	4.72	4.57	4.15	4.53
345	CAS:78919-13-8	CC#CCC([C@@H](/C=C/[C@H]1[C@H](O)C[C@H]2[C@@H]1C/C(=C/CCCC(=O)O)/C2)O)C	5.84	6.05		4.29
346	CAS:1975-50-4	OC(=O)c1cccc(c1C)[N+](=O)[O-]	4.15				4.47		4.05
347	CAS:1689-83-4	N#Cc1cc(I)c(c(c1)I)O	4.56	4.58	4.78		4.38	5.61	4.36
348	CAS:602-38-0	[O-][N+](=O)c1cccc2c1c(ccc2)[N+](=O)[O-]	4.65	4.23	4.4	4.54	5.63	5.98	4.5
349	CAS:7413-36-7	OC(c1ccc(cc1)[N+](=O)[O-])CNC(C)C					9.34	9.49
350	CAS:5407-98-7	O=C(c1ccccc1)C1CCC1							10	3.59
351	CAS:1585-07-5	CCc1ccc(cc1)Br	3.67
352	CAS:2032-65-7	CNC(=O)Oc1cc(C)c(c(c1)C)SC			4.36				4.56
353	CAS:79-69-6	CC(=O)C=CC1C(=CCC(C1(C)C)C)C							4.25
354	CAS:1146-98-1	O=C1C(c2ccc(cc2)Br)C(=O)c2c1cccc2	5.35					4.53
355	CAS:35943-35-2	OC[C@H]1O[C@H]([C@@H]([C@@H]1O)O)n1cc2c3c1ncnc3N(N=C2N)C							5.49	4.79
356	CAS:3173-53-3	O=C=NC1CCCCC1	8.8		10		10	10.55	6.03
357	CAS:50-23-7	OCC(=O)[C@@]1(O)CC[C@@H]2[C@]1(C)C[C@H](O)[C@H]1[C@H]2CCC2=CC(=O)CC[C@]12C							5.62
358	CAS:146-22-5	O=C1CN=C(c2c(N1)ccc(c2)[N+](=O)[O-])c1ccccc1	4.6			4.75			4.66
359	CAS:1623-08-1	OP(=O)(OCc1ccccc1)OCc1ccccc1		9.05
360	CAS:196808-45-4	OC(=O)[C@@H](Nc1ccccc1C(=O)c1ccccc1)Cc1ccc(cc1)OCCc1nc(oc1C)c1ccccc1	4.51	4.58	4.38	4.67	4.9	4.92	4.43
361	CAS:2609-46-3	NC(=N)NC(=O)c1nc(Cl)c(nc1N)N	9.39	11.28
362	CAS:104-66-5	C(Oc1ccccc1)COc1ccccc1							4.64	4.14
363	CAS:2152-44-5	CCCCC(=O)O[C@@]1([C@@H](C)C[C@@H]2[C@]1(C)C[C@H](O)[C@]1([C@H]2CCC2=CC(=O)C=C[C@]12C)F)C(=O)CO	4.48		4.4					4.11
364	CAS:88-26-6	OCc1cc(c(c(c1)C(C)(C)C)O)C(C)(C)C	4.48	4.42	4.23	4.03	4.07		4.4
365	CAS:15299-99-7	CCN(C(=O)C(Oc1cccc2c1cccc2)C)CC	4.46		4.19				4.9
366	CAS:950-35-6	COP(=O)(Oc1ccc(cc1)[N+](=O)[O-])OC	4.28	4.46	4.35	4.29		4.67	4.43
367	CAS:3322-93-8	BrCC(C1CCC(C(C1)Br)Br)Br	4.19		4.15				4.97	4.76
368	CAS:129-73-7	CN(c1ccc(cc1)C(c1ccc(cc1)N(C)C)c1ccccc1)C	4.47	4.49	4.58	5.21			5
369	CAS:97886-45-8	CSC(=O)c1c(nc(c(c1CC(C)C)C(=O)SC)C(F)(F)F)C(F)F	4.44	4.17	4.16	4.18			4.4
370	CAS:804-30-8	OCCC(=C(N(Cc1cnc(nc1N)C)C=O)C)SSCC1CCCO1	4.34
371	CAS:404-86-4	COc1cc(CNC(=O)CCCC/C=C/C(C)C)ccc1O	4.21		4.35			4.22	4.38
372	CAS:100-48-1	N#Cc1ccncc1					10.73
373	CAS:83314-01-6	CCC/C=C/C=C/C(=O)O[C@H]1/C(=C/C(=O)OC)/C[C@@H]2O[C@@]1(O)C(C)(C)/C=C/[C@@H]1O[C@@H](C/C(=C/C(=O)OC)/C1)C[C@]1(O)O[C@H](C[C@H](CC(=O)O[C@H](C2)[C@H](O)C)O)C[C@@H](C1(C)C)OC(=O)C		5.08
374	CAS:78587-05-0	C[C@@H]1N(C(=O)NC2CCCCC2)C(=O)S[C@H]1c1ccc(cc1)Cl	4.5	4.41	4.57	4.64	4.16	4.49	4.89	4.33
375	CAS:132810-10-7	CCN1CCN(CC1)c1nc2CCCCCCc2c(c1)c1ccc(cc1)F		4.44	4.93	4.62			4.82
376	CAS:25875-51-8	N=C(NN=Cc1ccc(cc1)Cl)NN=Cc1ccc(cc1)Cl			4.62		4.6		4.91	4.65
377	CAS:6864-37-5	NC1CCC(CC1C)CC1CCC(C(C1)C)N			8.73
378	CAS:134308-13-7	Cc1ccc(cc1)C(=O)c1cc(O)c(c(c1)[N+](=O)[O-])O	4.58	4.53	4.87	4.55	4.55	5.07	4.71
379	CAS:90-03-9	Cl[Hg]c1ccccc1O	5.2	4.56		6.86
380	CAS:53716-50-0	COC(=O)Nc1[nH]c2c(n1)cc(cc2)S(=O)c1ccccc1	5.03	5.24				6.85	5.11
381	CAS:89-68-9	CC(c1cc(Cl)c(cc1O)C)C							3.99	4.75
382	CAS:67-52-7	O=C1CC(=O)NC(=O)N1					10.97	10.84
383	CAS:1918-16-7	ClCC(=O)N(c1ccccc1)C(C)C	5.4	4.65	5.04	4.71	4.47	5.55	4.35
384	CAS:54400-59-8	O=C(C(C)C)Nc1cccc(c1)C1N=C2N(C1)CCS2					9.4	10.29
385	CAS:1961-77-9	O=C1CC[C@]2(C(=C1)C(=C[C@@H]1[C@@H]2CC[C@]2([C@H]1CC[C@]2(O)C(=O)C)C)Cl)C	6.06			6.71
386	CAS:152-58-9	OCC(=O)[C@@]1(O)CC[C@@H]2[C@]1(C)CC[C@H]1[C@H]2CCC2=CC(=O)CC[C@]12C	7.26			6.49			6.03
387	CAS:2642-82-2	OCC(c1ccc(cc1)Cl)c1ccc(cc1)Cl	4.57	4.29	4.35	4.19		4.42	4.92
388	CAS:30007-47-7	BrC1(COCOC1)[N+](=O)[O-]	4.16		4.07	4.18	4.25	4.52		4.26
389	CAS:121-81-3	NC(=O)c1cc(cc(c1)[N+](=O)[O-])[N+](=O)[O-]			4.35
390	CAS:125-31-5	Cc1cc(O)c(cc1C1(OS(=O)(=O)c2c1cccc2)c1cc(C)c(cc1C)O)C		4.27	4.38	4.41			4.31
391	CAS:6358-64-1	COc1cc(Cl)c(cc1N)OC		10.69					4.08
392	CAS:139290-65-6	COc1cccc(c1OC)[C@@H](C1CCN(CC1)CCc1ccc(cc1)F)O					10.87	10.79
393	CAS:87151-85-7	O=C(N([C@H]1CC[C@]2(C[C@@H]1N1CCCC1)CCCO2)C)Cc1ccc(c(c1)Cl)Cl		4.33		4.49			4.3	5.73
394	CAS:82989-25-1	CCCCOC(=O)C(=O)Nc1cccc(c1)c1nnn[nH]1		3.9
395	CAS:29232-93-7	CCN(c1nc(cc(n1)C)OP(=S)(OC)OC)CC	4.04		4.55				4.4
396	CAS:69004-04-2	Cc1cc(ccc1Oc1ccc(cc1)S(=O)(=O)C(F)(F)F)n1c(=O)[nH]c(=O)n(c1=O)C	4.43	4.62		4.6
397	CAS:133454-47-4	COc1cc(ccc1OCCCN1CCC(CC1)c1noc2c1ccc(c2)F)C(=O)C			4.28				4.51	4.29
398	CAS:61-57-4	O=C1NCCN1c1ncc(s1)[N+](=O)[O-]	5.07
399	CAS:607-88-5	Cc1ccc(cc1)OC(=O)c1ccccc1O							4.39	4.2
400	CAS:80-06-8	CC(c1ccc(cc1)Cl)(c1ccc(cc1)Cl)O	4.47	4.32				4.19
401	CAS:3160-37-0	CC(=O)C=Cc1ccc2c(c1)OCO2	4.71	5.28	5.03	4.51	4.48	4.37	4.63
402	CAS:155990-20-8	O=CNCc1ccc(c2c1sc1ccc(cc1c2=O)OC)NCCN(CC)CC	4.46				4.49	4.69	4.42	4.21
403	CAS:104-32-5	NC(=N)c1ccc(cc1)OCCCOc1ccc(cc1)C(=N)N	4.55	4.82
404	CAS:60125-24-8	O=C/C=C/c1ccccc1OC			4.31		4.09
405	CAS:73573-88-3	CC[C@@H](C(=O)O[C@H]1CCC=C2[C@H]1[C@@H](CC[C@@H]1C[C@@H](O)CC(=O)O1)[C@H](C=C2)C)C	5.08			4.5
406	CAS:22494-42-4	Fc1ccc(c(c1)F)c1ccc(c(c1)C(=O)O)O			4.62			4.61	4.36
407	CAS:149877-41-8	COc1ccc(cc1NNC(=O)OC(C)C)c1ccccc1	4.35	4.23	4.23	4.25			4.41
408	CAS:4684-94-0	Clc1cccc(n1)C(=O)O					4.12
409	CAS:611-09-6	O=C1Nc2c(C1=O)cc(cc2)[N+](=O)[O-]					9.06	9.06
410	CAS:29617-43-4	COc1c(OC)ccc2c1C(=O)O[C@H]2[C@H]1N(C)CCc2c1cc1OCOc1c2		9.89
411	CAS:120-62-7	CCCCCCCCS(=O)C(Cc1ccc2c(c1)OCO2)C	4.29	4.4	4.41	4.31	4.19	4.31	4.45	4.09
412	CAS:101-90-6	O1CC1COc1cccc(c1)OCC1OC1	4.57	4.17	4.37	4.1	4.48	4.45	4.27
413	CAS:42576-02-3	COC(=O)c1cc(ccc1[N+](=O)[O-])Oc1ccc(cc1Cl)Cl	4.37	4.03	4.42			4.38	4.89	4.36
414	CAS:207736-05-8	OCc1cc(c(cc1C)SC1=C(O)C[C@@](OC1=O)(CCc1ccc(cc1)N)C(C)C)C(C)(C)C	4.54	4.21	4.29	4.33		4.38
415	CAS:54464-57-2	CC(=O)C1(C)CC2=C(CC1C)CCCC2(C)C								4.48
416	CAS:87130-20-9	CCOc1cc(ccc1OCC)NC(=O)OC(C)C	4.34						4.09
417	CAS:231277-92-2	Fc1cccc(c1)COc1ccc(cc1Cl)Nc1ncnc2c1cc(cc2)c1ccc(o1)CNCCS(=O)(=O)C			5.15		4.86	5.56	5.19	4.52
418	CAS:14255-87-9	CCCCc1ccc2c(c1)nc([nH]2)NC(=O)OC	7.07	7.43			7.37		5.53
419	CAS:119-34-6	Nc1ccc(c(c1)[N+](=O)[O-])O			4.32
420	CAS:369-77-7	O=C(Nc1ccc(c(c1)C(F)(F)F)Cl)Nc1ccc(cc1)Cl	4.94	5.17	5.12		4.65	3.9	4.92	4.38
421	CAS:146653-56-7	N#Cc1ccc(cc1)CC(=O)c1cccc(c1)C(F)(F)F	4.34	4.14	4.25	4.17		4.15	4.86
422	CAS:122-39-4	c1ccc(cc1)Nc1ccccc1							4.91
423	CAS:446-72-0	Oc1ccc(cc1)c1coc2c(c1=O)c(O)cc(c2)O	4.43	4.44	4.88		4.54	4.63	4.77
424	CID:7700	CCCCCCCCCc1ccc(cc1)OCCO	5.34	4.97	5.08		4.83	4.6	4.9	4.5
425	CAS:1450-85-7	S=c1nccc[nH]1			4.26				4.65
426	CAS:622-62-8	CCOc1ccc(cc1)O			4.53			4.44	4.39
427	CAS:103-26-4	COC(=O)C=Cc1ccccc1							4.13
428	CAS:126-07-8	COC1=CC(=O)C[C@H]([C@@]21Oc1c(C2=O)c(OC)cc(c1Cl)OC)C	4.96	5.04	4.51		5.25	7.53	4.41
429	CAS:392-12-1	OC(=O)C(=O)Cc1c[nH]c2c1cccc2			4.07				4.37
430	CAS:94-97-3	Clc1ccc2c(c1)nn[nH]2							4.36
431	CAS:836-30-6	[O-][N+](=O)c1ccc(cc1)Nc1ccccc1	4.68	4.28	4.38	4.47	4.52	5.29	5.54
432	CAS:86-16-8	CCOc1cc([N+](=O)[O-])c(cc1N1CCOCC1)OCC	4.98			4.7	9.05	9.45	4.58
433	CAS:120-50-3	CC(COC(=O)c1ccccc1)C							4.55
434	CAS:106-45-6	Cc1ccc(cc1)S		5			10.98	9.33	4.67
435	CAS:67-45-8	O=C1OCCN1N=Cc1ccc(o1)[N+](=O)[O-]	4.83
436	CAS:93957-54-1	OC(=O)C[C@@H](C[C@@H](/C=C/c1c(c2ccc(cc2)F)c2c(n1C(C)C)cccc2)O)O	4.83	4.13	4.52	5.67		4.63	4.39
437	CAS:16320-04-0	CC[C@]12C=CC3=C4CCC(=O)C=C4CC[C@H]3[C@@H]1CC[C@@]2(O)C#C	7.68		4.69	6.47			8.19
438	CAS:192725-17-0	O=C(N[C@H]([C@H](C[C@H](Cc1ccccc1)NC(=O)[C@@H](N1CCCNC1=O)C(C)C)O)Cc1ccccc1)COc1c(C)cccc1C	4.43	4.54	4.91	4.61		4.35	4.64
439	CAS:1641-17-4	COc1ccc(c(c1)O)C(=O)c1ccc(cc1)C	4.36		4.4				4.74	3.86
440	CAS:92-70-6	OC(=O)c1cc2ccccc2cc1O	4.32
441	CAS:93-46-9	c1ccc2c(c1)cc(cc2)Nc1ccc(cc1)Nc1ccc2c(c1)cccc2				9.76	4.18
442	CAS:15310-01-7	O=C(c1ccccc1I)Nc1ccccc1	4.39		4.08		4.52	4.49	4.29
443	CAS:80809-81-0	OCC#CCCCC#CCCCCC1=C(C)C(=O)C(=C(C1=O)C)C	4.53	4.48	4.65	4.28	4.45	4.46	4.83
444	CAS:56-49-5	Cc1ccc2c3c1CCc3c1c(c2)c2ccccc2cc1				11.29		4.51	5.13
445	CAS:5104-49-4	OC(=O)C(c1ccc(c(c1)F)c1ccccc1)C			4.47			4.14	8.12
446	CAS:534-85-0	Nc1ccccc1Nc1ccccc1	4.51	4.16	4.68	6.79	4.44	4.36	4.65
447	CAS:15387-18-5	Cc1ccc(cc1)/C=N/n1c(=S)scc1c1ccccc1	4.59		4.99	4.34		4.83	4.92	4.61
448	CAS:119-07-3	CCCCCCCCCCOC(=O)c1ccccc1C(=O)OCCCCCCCC	4.6	5.21	4.19	4.76
449	CAS:114651-37-5	OCC1CCC(CC1)COC=C					8.22	9	10
450	CAS:70-10-0	Clc1ccc2c(c1)s[nH]c2=O					5.03	4.46	10.13	4.63
451	CAS:88-06-2	Clc1cc(Cl)c(c(c1)Cl)O						4.39	3.87
452	CAS:83-32-9	c1cc2cccc3c2c(c1)CC3							4.09
453	CAS:122-70-3	CCC(=O)OCCc1ccccc1					4.46		4.08
454	CAS:148-01-6	[O-][N+](=O)c1cc(C(=O)N)c(c(c1)[N+](=O)[O-])C					10.94	11.25
455	CAS:64902-72-3	COc1nc(nc(n1)C)NC(=O)NS(=O)(=O)c1ccccc1Cl			4.24
456	CAS:69123-90-6	OC[C@H]1O[C@H]([C@H]([C@@H]1O)F)n1cc(I)c(nc1=O)N					9.29	10.5
457	CAS:2444-46-4	CCCCCCCCC(=O)NCc1ccc(c(c1)OC)O			4.37				4.6
458	CAS:205-99-2	c1ccc2-c3c4c(-c2c1)cc1ccccc1c4ccc3							5.57
459	CAS:611-14-3	CCc1ccccc1C			8.96
460	CAS:105-60-2	O=C1CCCCCN1			4.21				4.57
461	CAS:36443-68-2	O=C(CCc1cc(C)c(c(c1)C(C)(C)C)O)OCCOCCOCCOC(=O)CCc1cc(C)c(c(c1)C(C)(C)C)O			3.84				3.76
462	CAS:55297-95-5	CCN(CCSCC(=O)O[C@@H]1C[C@@](C)(C=C)[C@@H](O)[C@@H]([C@]23[C@H]([C@@]1(C)[C@H](C)CC2)C(=O)CC3)C)CC	4.75	4.69
463	CAS:1222-57-7	CS(=O)(=O)c1ccc(cc1)c1nc2n(c1)cccc2					8.85	11.19	4.27
464	CAS:50-04-4	CC(=O)OCC(=O)[C@@]1(O)CC[C@@H]2[C@]1(C)CC(=O)[C@H]1[C@H]2CCC2=CC(=O)CC[C@]12C	6.94			5.62			5.28
465	CAS:81-81-2	CC(=O)CC(c1c(=O)oc2c(c1O)cccc2)c1ccccc1							4
466	CAS:16543-10-5	NNC(=O)CP(=O)(c1ccccc1)c1ccccc1							4.29
467	CAS:87-86-5	Clc1c(O)c(Cl)c(c(c1Cl)Cl)Cl	4.55	4.71	5.07	4.7	4.28	6.18	4.69
468	CAS:584-79-2	C=CCC1=C(C)C(CC1=O)OC(=O)C1C(C1(C)C)C=C(C)C	4.34	4.14	4.33	4.15	4.35	4.22	4.36	4.29
469	CAS:31386-25-1	CN(CCOC(=O)c1ccc2c(c1)c(C)c(n2Cc1ccccc1)C)C	4.6		4.61	4.68	4.48	4.55	4.53
470	CAS:11024-24-1	OC[C@H]1O[C@@H](O[C@@H]2C[C@@H]3CC[C@@H]4[C@@H]([C@]3(C[C@H]2O)C)CC[C@]2([C@H]4[C@H](O)[C@H]3[C@@H]2[C@@H]([C@]2(O3)CC[C@H](CO2)C)C)C)[C@@H]([C@H]([C@H]1O[C@@H]1O[C@H](CO)[C@H]([C@@H]([C@H]1O[C@@H]1O[C@H](CO)[C@H]([C@@H]([C@H]1O)O[C@@H]1O[C@H](CO)[C@H]([C@@H]([C@H]1O)O)O)O)O[C@@H]1OC[C@H]([C@@H]([C@H]1O)O)O)O)O)O		4.33	4.22				4.43	5.32
471	CAS:80-10-4	Cl[Si](c1ccccc1)(c1ccccc1)Cl	3.85	4.83		4.24		4.12	3.55
472	CAS:18694-40-1	COc1cc(C)nc(n1)n1nc(cc1OC)C	4.92		4.51				5.06
473	CAS:2039-76-1	CC(=O)c1ccc2c(c1)c1ccccc1cc2	4.41		4.38	4.52			4.8
474	CAS:83-88-5	OC[C@H]([C@H]([C@H](Cn1c2-c(nc3c1cc(C)c(c3)C)c(=O)[nH]c(=O)n2)O)O)O	4.61	4.64	4.41	4.41			4.63	4.97
475	CAS:5534-02-1	CCCC(=O)O[C@@]1([C@@H](C)C[C@@H]2[C@]1(C)C[C@H](O)[C@]1([C@H]2CCC2=CC(=O)C=C[C@]12C)F)C(=O)COC(=O)CC	4.48
476	CAS:36861-47-9	Cc1ccc(cc1)C=C1C(=O)C2C(C1CC2)(C)C	4.44						4.91	5.25
477	CAS:4422-95-1	ClC(=O)c1cc(cc(c1)C(=O)Cl)C(=O)Cl							4.04	4.17
478	CAS:72509-76-3	CCOC(=O)C1=C(C)NC(=C(C1c1cccc(c1Cl)Cl)C(=O)OC)C			4.32	4.8			5.49
479	CAS:2782-57-2	O=c1n(Cl)c(=O)[nH]c(=O)n1Cl							9.98
480	CAS:33342-05-1	COc1ccc2c(c1)C(=O)N(C(=O)C2(C)C)CCc1ccc(cc1)S(=O)(=O)NC(=O)NC1CCCCC1			4.57			5.33
481	CAS:124495-18-7	Fc1ccc(cc1)Oc1ccnc2c1c(Cl)cc(c2)Cl	4.48	4.16	4.36	4.09	4.19		4.72	4.34
482	CAS:93-52-7	BrCC(c1ccccc1)Br			4.17
483	CAS:2467-02-9	Oc1ccccc1Cc1ccccc1O	4.33		4.34		9.43	5.66	4.46
484	CAS:186392-65-4	O[C@@H]1CN(C[C@@H]1O)C(=O)[C@@H]([C@@H](NC(=O)c1cc2c([nH]1)ccc(c2)Cl)Cc1ccccc1)O	4.38	4.28	4.34	4.27	4.54	4.46	4.23	4.37
485	CAS:174185-16-1	O=C(c1c(Cl)cccc1Cl)Nc1cccc2c1oc(c2C(O)(C)C)C	4.52	4.3	4.55		4.42	4.53	4.51
486	CAS:2062-78-4	Fc1ccc(cc1)C(c1ccc(cc1)F)CCCN1CCC(CC1)n1c(=O)[nH]c2c1cccc2	4.69	4.49	4.76	4.55	3.95	4.5	4.65
487	CAS:68-90-6	CCc1oc2c(c1C(=O)c1cc(I)c(c(c1)I)O)cccc2	4.42	4.85	4.78	4.72	4.49	4.35	4.74
488	CAS:74050-98-9	Fc1ccc(cc1)C(=O)C1CCN(CC1)CCn1c(=O)[nH]c2c(c1=O)cccc2			4.78				4.52
489	CAS:92-44-4	Oc1cc2ccccc2cc1O			10				4.01
490	CAS:596-03-2	O=C1OC2(c3c1cccc3)c1ccc(c(c1Oc1c2ccc(c1Br)O)Br)O			4.13				4.39	4.21
491	CAS:171596-29-5	O=C1N(C)CC(=O)N2[C@@H]1Cc1c([C@H]2c2ccc3c(c2)OCO3)[nH]c2c1cccc2	4.27
492	CAS:72490-01-8	CCOC(=O)NCCOc1ccc(cc1)Oc1ccccc1	4.56	4.36	4.74			4.46	4.67
493	CAS:87-24-1	CCOC(=O)c1ccccc1C		10.79					4.36
494	CAS:82-66-6	O=C(C1C(=O)c2c(C1=O)cccc2)C(c1ccccc1)c1ccccc1		4.44	4.66	4.56	4.41	5.88	4.58
495	CAS:13171-00-1	CC(=O)c1cc(cc2c1CCC2(C)C)C(C)(C)C							10	4.43
496	CAS:120-55-8	O=C(c1ccccc1)OCCOCCOC(=O)c1ccccc1							4.3	4.47
497	CAS:68047-06-3	CC/C(=C(\c1ccc(cc1)O)/c1ccc(cc1)OCCN(C)C)/c1ccccc1	4.72	8.16	8.24	4.65	4.6	4.89	4.63	4
498	CAS:69806-50-4	CCCCOC(=O)C(Oc1ccc(cc1)Oc1ccc(cn1)C(F)(F)F)C	5.74	5.87	6.04	6.35				4.21
499	CAS:393-52-2	ClC(=O)c1ccccc1F							4.12
500	CAS:87-29-6	O=C(c1ccccc1N)OCC=Cc1ccccc1	3.99	4.37	4.38			4.09	4.59	4.22
501	CAS:64506-49-6	OC(=O)COc1cc(OCC=C(C)C)ccc1C(=O)/C=C/c1ccc(cc1)OCC=C(C)C	4.92	4.59	5.16	5.05	3.9	5.79	4.68
502	CAS:1154-59-2	Clc1cc(Cl)c(c(c1)C(=O)Nc1ccc(c(c1)Cl)Cl)O	5.98		5.71		4.95	5.03	4.73
503	CAS:1009-61-6	CC(=O)c1ccc(cc1)C(=O)C			4.26
504	CAS:72-48-0	O=C1c2ccccc2C(=O)c2c1ccc(c2O)O			4.38				4.6
505	CAS:533-31-3	Oc1ccc2c(c1)OCO2	4.12		4.23			4.38	4.35
506	CAS:116308-55-5	COC(=O)C1=C(C)NC(=C(C1c1cccc(c1)[N+](=O)[O-])C(=O)OCCc1ccc(cc1)N1CCN(CC1)C(c1ccccc1)c1ccccc1)C							4.37
507	CAS:122-67-8	CC(COC(=O)C=Cc1ccccc1)C								4.55
508	CAS:17135-78-3	Clc1ccc2c(c1)cc1c(c2)cccc1	8.64			4.15			5.02
509	CAS:131-56-6	Oc1ccc(c(c1)O)C(=O)c1ccccc1	4.46		4.8				4.74
510	CAS:103-34-4	O1CCN(CC1)SSN1CCOCC1	4.43		4.26		4.18	4.4
511	CAS:5508-58-7	OC[C@]1(C)[C@H](O)CC[C@@]2([C@@H]1CCC(=C)[C@H]2C/C=C/1\[C@H](O)COC1=O)C	4.94			4.78
512	CAS:402910-27-4	CSc1ccc(cc1C)Oc1ccc(cc1CN(C)C)S(=O)(=O)N	4.68	4.53	4.4		4.86	4.57	4.62
513	CAS:152-62-5	O=C1CC[C@@]2(C(=C1)C=C[C@@H]1[C@H]2CC[C@]2([C@H]1CC[C@@H]2C(=O)C)C)C	6.28		4.6	5.66			7.98
514	CAS:17540-75-9	CCC(c1cc(c(c(c1)C(C)(C)C)O)C(C)(C)C)C				6.07
515	CAS:3407-42-9	OC1CCCC(C1)C1CC2CC1C(C2(C)C)C	4.52		4.7				4.28
516	CAS:481-06-1	C[C@@H]1C(=O)O[C@H]2[C@H]1CC[C@@]1(C2=C(C)C(=O)C=C1)C				5.27
517	CAS:100-63-0	NNc1ccccc1	4.43	5.05	4.91	4.45		9.29	4.83
518	CAS:4008-48-4	[O-][N+](=O)c1ccc(c2c1cccn2)O	4.91	4.35	5.53	4.66	5.12		6.22
519	CAS:58-39-9	OCCN1CCN(CC1)CCCN1c2ccccc2Sc2c1cc(Cl)cc2	4.69	4.81	4.78		4.57	4.31	4.67	4.4
520	CAS:723-62-6	OC(=O)c1c2ccccc2cc2c1cccc2						4.15
521	CAS:145-13-1	O[C@H]1CC[C@]2(C(=CC[C@@H]3[C@@H]2CC[C@]2([C@H]3CC[C@@H]2C(=O)C)C)C1)C	5.48	10.36	5.88	5.66			6.27
522	CAS:64-52-8	CC(=O)OC1(CCN(CC1)CCc1ccccc1)c1ccccc1							4.25
523	CAS:9004-38-0	CC(=O)OC[C@H]1O[C@@H](O)[C@@H]([C@H]([C@@H]1O[C@@H]1O[C@H](COC(=O)C)[C@H]([C@@H]([C@H]1O)OC(=O)c1ccccc1C(=O)O)O)O)OC(=O)c1ccccc1C(=O)O		4.47
524	CAS:17420-30-3	N#Cc1cc(ccc1N)[N+](=O)[O-]							4.31
525	CAS:87674-68-8	COCC(N(c1c(C)csc1C)C(=O)CCl)C	4.73	4.41	4.48		4.51	4.71	4.27
526	CAS:3337-62-0	OC(=O)c1cc(Br)c(c(c1)Br)O	10.02
527	CAS:54-96-6	Nc1cnccc1N					9.57	9.21
528	CAS:32210-23-4	CC(=O)OC1CCC(CC1)C(C)(C)C			6.26				5.7
529	CAS:84466-05-7	COC(=O)c1cc(Cl)ccc1NS(=O)(=O)C(F)(F)F						7.43
530	CAS:752-56-7	CCCC(=O)OC[C@H]([C@H]([C@H](Cn1c2-c(nc3c1cc(C)c(c3)C)c(=O)[nH]c(=O)n2)OC(=O)CCC)OC(=O)CCC)OC(=O)CCC	5.67	4.54	4.42	4.66	4.59		4.57
531	CAS:1264-62-6	CCOC(=O)CCC(=O)O[C@H]1[C@@H](O[C@@H](C[C@@H]1N(C)C)C)O[C@@H]1[C@@H](C)[C@H](O[C@@H]2O[C@@H](C)[C@@H]([C@](C2)(C)OC)O)[C@@H](C)C(=O)O[C@H](CC)[C@@]([C@@H]([C@H](C(=O)[C@@H](C[C@@]1(C)O)C)C)O)(C)O		4.98
532	CAS:344930-95-6	COc1cc(C(C)C)c2c(c1)S(=O)(=O)N(C2=O)COc1cc(=O)n2c(n1)c(OCCN1CCCCC1)ccc2	4.75		4.83	4.94		9.64
533	CAS:103922-33-4	O=C1C(=C(C1=O)NC/C=C\COc1nccc(c1)CN1CCCCC1)N		4.53
534	CAS:21434-91-3	COc1cc(cc(c1OC)OC)C(=O)NCCCCCC(=O)O			6.38				10.22
535	CAS:1638-22-8	CCCCc1ccc(cc1)O	8.15						4.39
536	CAS:50-65-7	Clc1ccc(c(c1)C(=O)Nc1ccc(cc1Cl)[N+](=O)[O-])O	6.37		6.24		5.5	4.33	6.01
537	CAS:64-85-7	OCC(=O)[C@H]1CC[C@@H]2[C@]1(C)CC[C@H]1[C@H]2CCC2=CC(=O)CC[C@]12C	4.15			6.16			7.43
538	CAS:4584-57-0	CN(c1ccc(cc1)/C=C/c1ccc(cc1)[N+](=O)[O-])C	6.71	6.6	6.2	6.62	6.43	6.31	6.6
539	CAS:33089-61-1	CN(/C=N/c1ccc(cc1C)C)/C=N/c1ccc(cc1C)C	4.17
540	CAS:103-95-7	O=CC(Cc1ccc(cc1)C(C)C)C	4.58			4.48
541	CAS:51-24-1	OC(=O)Cc1cc(I)c(c(c1)I)Oc1ccc(c(c1)I)O	4.68	5.11	4.84	4.97	5.92	5.75	4.77
542	CAS:88598-74-7	c1ccc2c(c1)N(C[C@@H]1CN3CCC1CC3)c1c(S2)cccc1		4.77
543	CAS:22978-25-2	Clc1ccc(cc1C(=O)Nc1ccccc1)[N+](=O)[O-]	4.66	4.28	4.39	4.54	5.3	8.63	4.3
544	CAS:115-27-5	O=C1OC(=O)C2C1C1(Cl)C(=C(C2(C1(Cl)Cl)Cl)Cl)Cl					9.19	9.83
545	CAS:162706-14-1	OC(=O)CCCCn1c2ccccc2c(c1C)c1cccnc1	4.39					4.37	4.25
546	CAS:42399-49-5	COc1ccc(cc1)[C@@H]1Sc2ccccc2NC(=O)[C@@H]1O			4.48			4.73	4.71
547	CAS:196597-26-9	CCC(=O)NCCC1CCc2c1c1CCOc1cc2	4.99	4.64
548	CAS:109-04-6	Brc1ccccn1			6.88
549	NOCAS_47267	C[C@@H]1CN(C[C@@H](N1c1ccnc(n1)[C@H](O)C)C)c1nc(C)nc(n1)C							4.76
550	CAS:103055-07-8	O=C(NC(=O)c1c(F)cccc1F)Nc1cc(Cl)c(cc1Cl)OC(C(C(F)(F)F)F)(F)F							5.07	4.6
551	CAS:100-15-2	CNc1ccc(cc1)[N+](=O)[O-]	4.37						4.21
552	CID:75628	CC(c1ccc(cc1)OP(=O)(Oc1ccc(cc1)C(C)C)Oc1ccc(cc1)C(C)C)C	4.5		4.54	4.44	4.77	4.46	4.97
553	CAS:1778-02-5	CC(=O)O[C@H]1CC[C@]2(C(=CC[C@@H]3[C@@H]2CC[C@]2([C@H]3CC[C@@H]2C(=O)C)C)C1)C				5.43
554	CAS:27523-40-6	Clc1ccc(c(c1)Cl)C(Cn1cncc1)OCc1c(Cl)cccc1Cl			5.2		4.64		5.45
555	CAS:1216-44-0	COC(=O)C1(O)c2ccccc2-c2c1cccc2							4.11
556	CAS:51-03-6	CCCCOCCOCCOCc1cc2OCOc2cc1CCC							4.69	4.02
557	CAS:140-49-8	ClCC(=O)c1ccc(cc1)NC(=O)C	4.41			4.12	4.38	4.74
558	CAS:93-02-7	COc1ccc(c(c1)C=O)OC							4.31
559	CAS:36505-84-7	O=C1CC2(CCCC2)CC(=O)N1CCCCN1CCN(CC1)c1ncccn1			4.32				4.68
560	CAS:100-97-0	C1N2CN3CN1CN(C2)C3					10.9
561	CAS:202189-78-4	CCOCCn1c(nc2c1cccc2)C1CCN(CC1)CCc1ccc(cc1)C(C(=O)O)(C)C					10.09	9.63
562	CAS:1222-98-6	O=C(c1ccccc1)/C=C/c1ccc(cc1)[N+](=O)[O-]							4.96
563	CAS:60940-34-3	O=c1c2ccccc2[se]n1c1ccccc1	4.59	4.53
564	CAS:13301-61-6	N#CCCN(c1ccc(cc1)N=Nc1c(Cl)cc(cc1Cl)[N+](=O)[O-])CC	4.61	4.2	5.04				4.56
565	CAS:80-39-7	CCNS(=O)(=O)c1ccc(cc1)C							4.24
566	CAS:486-25-9	O=C1c2ccccc2-c2c1cccc2							4.38
567	CAS:40487-42-1	CCC(Nc1c(cc(c(c1[N+](=O)[O-])C)C)[N+](=O)[O-])CC		4.45	4.58		4.53	6.55	4.79
568	CAS:2642-71-9	CCOP(=S)(SCn1nnc2c(c1=O)cccc2)OCC	4.22	3.86	4.21			3.93	4.54	4.07
569	CID:5282367	C/C(=C\CC/C(=C/CC1=C(C)C(=O)c2c(C1=O)cccc2)/C)/CC/C=C(/CCC=C(C)C)\C				4.43
570	CAS:79794-75-5	CCOC(=O)N1CCC(=C2c3ccc(cc3CCc3c2nccc3)Cl)CC1	4.65	4.56	4.89	4.67	4.67	4.91	5
571	CAS:2321-07-5	Oc1ccc2c(c1)Oc1c(C32OC(=O)c2c3cccc2)ccc(c1)O	5.06	4.24	4.65	4.68	4.73	4.84	4.6
572	CAS:52806-53-8	O=C(C(O)(C)C)Nc1ccc(c(c1)C(F)(F)F)[N+](=O)[O-]	5.82	4.25	4.3				5.64
573	CAS:28772-56-7	Brc1ccc(cc1)c1ccc(cc1)C(CC(c1c(=O)oc2c(c1O)cccc2)c1ccccc1)O	4.44	4.77	4.96	5.01	5.17	4.8	4.74
574	CAS:2327-02-8	NC(=O)Nc1ccc(c(c1)Cl)Cl	11			4.33			4.33
575	NOCAS_47291	Nc1cc2CCN3c2c(c1)C(=N[C@H](C3=O)NC(=O)c1cccnc1)c1ccccc1					10.97
576	CAS:2164-09-2	CC(=C)C(=O)Nc1ccc(c(c1)Cl)Cl	4.5		4.24			4.27	4.63
577	CAS:49627-27-2	CSc1ccc(cc1)/C=C/1\c2ccc(cc2C(=C1C)CC(=O)O)F		4.64	4.86	4.58	4.6	4.86	4.67
578	CAS:50-44-2	S=c1[nH]cnc2c1nc[nH]2		4.75	4.83			4.79	4.75
579	CAS:26002-80-2	CC(=CC1C(C1(C)C)C(=O)OCc1cccc(c1)Oc1ccccc1)C							4.7
580	CAS:2760-98-7	NNC(=O)c1cccc(c1)C(=O)NN	9.82
581	CAS:79069-94-6	c1ccc(cc1)CCNc1scc(n1)c1ccccc1	4.41	4.85	4.9				4.91
582	CAS:108-30-5	O=C1CCC(=O)O1			4.37
583	CAS:5836-10-2	CC(OC(=O)C(c1ccc(cc1)Cl)(c1ccc(cc1)Cl)O)C	4.69	4.45	4.43	4.52	4.21	4.46	4.82
584	CAS:4247-02-3	CC(COC(=O)c1ccc(cc1)O)C	4.4	4.14	4.68			3.8	4.22
585	CAS:90-42-6	O=C1CCCCC1C1CCCCC1					4.29	7.37
586	CAS:113-59-7	CN(CC/C=C/1\c2ccccc2Sc2c1cc(Cl)cc2)C	4.54	4.41	4.74			4.51	4.59	4.28
587	CAS:99-56-9	[O-][N+](=O)c1ccc(c(c1)N)N		4.42	5.05				4.39
588	CAS:644-08-6	Cc1ccc(cc1)c1ccccc1	6.01							4.18
589	CAS:98-69-1	CCc1ccc(cc1)S(=O)(=O)O	8.8
590	CAS:1124-11-4	Cc1nc(C)c(nc1C)C			9.03				3.95
591	CAS:930-22-3	C=CC1CO1			4.26
592	CAS:24310-41-6	ClCn1nnc2c(c1=O)cccc2					8.48	8.9
593	CAS:117428-22-5	CO/C=C(\c1ccccc1COc1cccc(n1)C(F)(F)F)/C(=O)OC	5.58	4.26	5.41		5.2	5.41	5.05
594	CAS:111812-58-9	Cc1nn(c(c1C=NOCc1ccc(cc1)C(=O)OC(C)(C)C)Oc1ccccc1)C	6.16	4.35	4.4		4.54	4.37	5.22	4.55
595	CAS:630-60-4	OC[C@@]12[C@H](O)C[C@@H](C[C@@]2(O)CC[C@@H]2[C@@H]1[C@H](O)C[C@]1([C@]2(O)CC[C@@H]1C1=CC(=O)OC1)C)O[C@@H]1O[C@@H](C)[C@@H]([C@H]([C@H]1O)O)O	7.27		5.68	6.96	6.74	6.76	6.52	5.57
596	CAS:147-94-4	OC[C@H]1O[C@H]([C@H]([C@@H]1O)O)n1ccc(nc1=O)N	5.23						6.06
597	CAS:76738-96-0	CCCC(=O)O[C@@]1(CC[C@@H]2[C@]1(C)C[C@H](O)[C@H]1[C@H]2CCC2=CC(=O)CC[C@]12C)C(=O)CC			4.39		11.3	9.31		4.36
598	CID:34697	CC(CCCCCCCOP(=O)(Oc1ccccc1)Oc1ccccc1)C	9.07		4.4	5.42		4.35	4.49
599	CAS:22936-75-0	CCNc1nc(NC(C(C)C)C)nc(n1)SC							4.35	4.13
600	CAS:25439-20-7	CN(C(=O)CNC(=O)Cc1ccccc1)C	4.96	5.08
601	CAS:71-63-6	O=C1OCC(=C1)[C@H]1CC[C@]2([C@]1(C)CC[C@H]1[C@H]2CC[C@H]2[C@]1(C)CC[C@@H](C2)O[C@H]1C[C@H](O)[C@@H]([C@H](O1)C)O[C@H]1C[C@H](O)[C@@H]([C@H](O1)C)O[C@H]1C[C@H](O)[C@@H]([C@H](O1)C)O)O	6.86			6.72	6.76	7.01	6.75	5.99
602	CAS:786-19-6	CCOP(=S)(OCC)SCSc1ccc(cc1)Cl			4.98				5.33	4.42
603	CAS:39562-70-4	CCOC(=O)C1=C(C)NC(=C(C1c1cccc(c1)[N+](=O)[O-])C(=O)OC)C	4.5	4.42	4.58	4.84			5.6
604	CID:171144	CCCCCCCCCCCCc1ccccc1O	4.67	4.66	6.14			4.55	4.93
605	CAS:90736-23-5	CCC(=O)N(c1ccc(cc1)F)C1CCN(CC1)CCc1ccccc1		4.1	3.98				4.18
606	CAS:53-16-7	Oc1ccc2c(c1)CC[C@@H]1[C@@H]2CC[C@]2([C@H]1CCC2=O)C	6.26			5.43			6.56
607	CAS:31386-24-0	CN(CCOC(=O)c1ccc2c(c1)c(C)c(n2CCN(C)C)C)C					5.23	11.3
608	CAS:648917-13-9	O=C(Nc1cc(F)ccc1N1CCC(CC1)C(=O)O)NC(=O)c1cc(F)c(cc1Cl)F				4.65	9.66	5.63
609	CAS:24916-51-6	O=CC[C@H]1C[C@@H](C)[C@H](/C=C/C=C/C[C@H](OC(=O)C[C@H]([C@@H]([C@H]1O[C@@H]1O[C@H](C)[C@H]([C@@H]([C@H]1O)N(C)C)O[C@H]1C[C@@](C)(O)[C@H]([C@@H](O1)C)O)OC)OC(=O)C)C)O[C@@H]1CC[C@@H]([C@H](O1)C)N(C)C		4.27		5.26
610	CAS:80-07-9	Clc1ccc(cc1)S(=O)(=O)c1ccc(cc1)Cl	3.97	3.6	4.28				4.82	4.26
611	CAS:591-27-5	Nc1cccc(c1)O		9.04	4.13			3.72
612	CAS:303-49-1	CN(CCCN1c2ccccc2CCc2c1cc(Cl)cc2)C		3.9	4.76		4.55	4.53	4.65	4.32
613	CAS:108-68-9	Cc1cc(C)cc(c1)O							3.97
614	CAS:167221-71-8	CCCC(=O)OCOC(=O)C1=C(C)NC(=C(C1c1cccc(c1Cl)Cl)C(=O)OC)C							4.56
615	CAS:2449-05-0	O=C(N=NC(=O)OCc1ccccc1)OCc1ccccc1			4.13			4.56	4.25
616	CAS:103420-77-5	O=C(c1cc2c([nH]1)cccc2)N[C@H]1N=C(c2ccccc2)c2c(N(C1=O)C)cccc2	5.18	5.4	5.43		5	6.88	5.38	4.77
617	CAS:3331-46-2	O=C1CCCc2c1cc1ccc3c4c1c2ccc4ccc3							5.25	3.55
618	CAS:18480-53-0	OC(=O)c1snc(c1Cl)Cl				4.5
619	CAS:94-14-4	CC(COC(=O)c1ccc(cc1)N)C	4.63		4.6				4.52
620	CAS:80-51-3	NNS(=O)(=O)c1ccc(cc1)Oc1ccc(cc1)S(=O)(=O)NN			7.25
621	CAS:56-47-3	CC(=O)OCC(=O)[C@H]1CC[C@@H]2[C@]1(C)CC[C@H]1[C@H]2CCC2=CC(=O)CC[C@]12C	8.21		4.58	6.17			7.15
622	CAS:92-59-1	CCN(c1ccccc1)Cc1ccccc1							4.34	3.55
623	CAS:2687-94-7	CCCCCCCCN1CCCC1=O	4.15						4.08
624	CAS:91-57-6	Cc1ccc2c(c1)cccc2			4.33
625	CAS:19216-56-9	COc1cc2nc(nc(c2cc1OC)N)N1CCN(CC1)C(=O)c1ccco1	4.41
626	CAS:88671-89-0	CCCCC(c1ccc(cc1)Cl)(Cn1cncn1)C#N	4.15						4.45	4.14
627	CAS:2495-37-6	O=C(C(=C)C)OCc1ccccc1			3.55				4.35
628	CAS:59-05-2	OC(=O)CC[C@@H](C(=O)O)NC(=O)c1ccc(cc1)N(Cc1cnc2c(n1)c(N)nc(n2)N)C		6.09	6.29			6.7	6.88
629	CAS:2921-88-2	CCOP(=S)(Oc1nc(Cl)c(cc1Cl)Cl)OCC							4.8	4.21
630	CAS:117091-64-2	COc1cc(cc(c1OP(=O)(O)O)OC)[C@H]1[C@H]2C(=O)OCC2C(c2c1cc1OCOc1c2)O[C@@H]1O[C@@H]2CO[C@H](O[C@H]2[C@@H]([C@H]1O)O)C	5.64
631	CAS:103361-09-7	C#CCN1C(=O)COc2c1cc(c(c2)F)N1C(=O)C2=C(C1=O)CCCC2	4.12	4.6	3.79			4.52		4.32
632	CAS:113-48-4	CCCCC(CN1C(=O)C2C(C1=O)C1CC2C=C1)CC	4.26	4.35	4.18				4.47	4.18
633	CAS:17696-62-7	Oc1ccc(cc1)C(=O)Oc1ccccc1	4.27		4.5		4.09		4.29
634	CAS:962-58-3	CCOP(=O)(Oc1cc(C)nc(n1)C(C)C)OCC						4.99	5.13
635	CAS:78-37-5	C=CC(OC(=O)C=Cc1ccccc1)(CCC=C(C)C)C	4.12						3.86	4.39
636	CAS:83657-24-3	Clc1ccc(c(c1)Cl)/C=C(\C(C(C)(C)C)O)/n1cncn1	4.65	4.26	4.14	4.11	4.21	4.33	4.95	4.01
637	CAS:119-65-3	c1ccc2c(c1)cncc2				4.91
638	CAS:140-66-9	CC(c1ccc(cc1)O)(CC(C)(C)C)C	4.72	4.31	5.41				4.06
639	CAS:99755-59-6	CCCN([C@H]1CCc2c(C1)cccc2O)CCc1cccs1			4.33				4.46
640	CAS:102851-06-9	N#CC(c1cccc(c1)Oc1ccccc1)OC(=O)[C@@H](C(C)C)Nc1ccc(cc1Cl)C(F)(F)F	5.49						4.39
641	CAS:427-51-0	CC(=O)O[C@@]1(CC[C@@H]2[C@]1(C)CC[C@H]1[C@H]2C=C(C2=CC(=O)[C@H]3[C@@H]([C@]12C)C3)Cl)C(=O)C	6.26	4.15	4.35	7.07	3.99	4.5	4.32	4.55
642	CAS:17737-65-4	OC(=O)c1cccnc1Nc1cccc(c1C)Cl		4.42
643	CAS:77-41-8	CN1C(=O)CC(C1=O)(C)c1ccccc1		4.85		4.48
644	CAS:128794-94-5	COc1c(C/C=C(/CCC(=O)OCCN2CCOCC2)\C)c(O)c2c(c1C)COC2=O	6.23	6.7	6.48		6.05	6.39	6.54
645	CAS:128-09-6	ClN1C(=O)CCC1=O					10.72	8.95
646	CAS:5495-84-1	CC(c1ccc2c(c1)c(=O)c1c(s2)cccc1)C	8.18				4.16		4.63	4.13
647	CAS:59-23-4	OC[C@H]1OC(O)[C@@H]([C@H]([C@H]1O)O)O	5.41
648	CAS:24353-61-5	COP(=S)(Oc1ccccc1C(=O)OC(C)C)N							4.25
649	CAS:72-63-9	O=C1C=C[C@]2(C(=C1)CC[C@@H]1[C@@H]2CC[C@]2([C@H]1CC[C@]2(C)O)C)C				5.42			6.43
650	CAS:2113-57-7	Brc1cccc(c1)c1ccccc1							4.45	3.82
651	CAS:4345-03-3	C[C@@H](CCC[C@]1(C)CCc2c(O1)c(C)c(c(c2C)OC(=O)CCC(=O)O)C)CCC[C@@H](CCCC(C)C)C		4.27	9.03
652	CAS:30223-48-4	CCN(CCC(=O)N1c2ccccc2Sc2c1cc(cc2)C(F)(F)F)CC	4.42			4.59
653	CAS:101-86-0	CCCCCCC(=Cc1ccccc1)C=O							4.62
654	CAS:299-86-5	CNP(=O)(Oc1ccc(cc1Cl)C(C)(C)C)OC	4.44		4.19			4.48	4.25
655	CAS:77671-31-9	CSc1ccc(cc1)C(=O)c1[nH]c(=O)[nH]c1C				5.42
656	CAS:50471-44-8	C=CC1(C)OC(=O)N(C1=O)c1cc(Cl)cc(c1)Cl	4.86	3.6	4.51				4.69	4.07
657	CAS:134523-00-5	O[C@@H](C[C@H](CC(=O)O)O)CCn1c(C(C)C)c(c(c1c1ccc(cc1)F)c1ccccc1)C(=O)Nc1ccccc1	5.13	10.47	4.2	4.04		4.44	4.26
658	CAS:3424-82-6	Clc1ccc(cc1)C(=C(Cl)Cl)c1ccccc1Cl			4.89				5.22	3.75
659	CAS:941-69-5	O=C1C=CC(=O)N1c1ccccc1	4.86	4.31	4.6	4.63	4.69	4.7	4.14	4.37
660	CAS:17781-31-6	Clc1ccc(cc1)C(c1ccc(cc1)Cl)(c1cccnc1)O	4.55	4.38	4.44	4.33	4.38	11	4.78
661	CAS:60166-93-0	OCC(NC(=O)c1c(I)c(C(=O)NC(CO)CO)c(c(c1I)NC(=O)[C@@H](O)C)I)CO							5.65
662	CAS:103-41-3	O=C(C=Cc1ccccc1)OCc1ccccc1							4.08	4.38
663	CAS:129630-19-9	CCOC(=O)COc1cc(c(cc1Cl)F)c1nn(c(c1Cl)OC(F)F)C						4.44		4.22
664	CAS:522-97-4	COc1c(OC)ccc2c1CN1CCc3c(C1C2)cc1c(c3)OCO1			4.37				5.9	4.58
665	CAS:3416-26-0	O=C(Nc1c(C)cccc1C)CN1CCN(CC1)CCCC(c1ccc(cc1)F)c1ccc(cc1)F	4.96		4.83	4.76	4.52	4.54	4.78	4.39
666	CAS:92-39-7	Clc1ccc2c(c1)Nc1c(S2)cccc1						4.79	5.17
667	CID:10634	O[C@H]1CC[C@]2(C(=CC[C@@H]3[C@@H]2CC[C@]2([C@H]3CC[C@@H]2O)C)C1)C	5.55	5.52
668	CAS:603-83-8	[O-][N+](=O)c1cccc(c1C)N			4.28			5.15	4.33
669	CAS:2081-08-5	CC(c1ccc(cc1)O)c1ccc(cc1)O	4.34	4.26	4.66		4.4	4.45	4.41
670	CAS:28860-95-9	NN[C@](C(=O)O)(Cc1ccc(c(c1)O)O)C		10.21
671	CAS:130929-57-6	CCN(C(=O)/C(=C/c1cc(O)c(c(c1)[N+](=O)[O-])O)/C#N)CC			4.49				4.32
672	CAS:136-95-8	Nc1nc2c(s1)cccc2		6.85		4.6
673	CAS:6358-09-4	Nc1cc(cc(c1O)Cl)[N+](=O)[O-]			9.44
674	CAS:25327-89-3	C=CCOc1c(Br)cc(cc1Br)C(c1cc(Br)c(c(c1)Br)OCC=C)(C)C							4.85
675	CAS:14868-03-2	ClC(=C(c1ccc(cc1)O)c1ccc(cc1)O)Cl	4.63	4.59	5.22	4.72	4.52	4.7	4.97
676	CAS:532-27-4	ClCC(=O)c1ccccc1				4.13
677	CAS:886-38-4	O=C1C(=C1c1ccccc1)c1ccccc1	4.77	4.48	5.09	4.58	4.68	5.11	4.93
678	CAS:99-89-8	CC(c1ccc(cc1)O)C					11	10.97
679	CAS:10118-90-8	CN([C@@H]1C(=C(C(=O)N)C(=O)[C@@]2([C@H]1C[C@@H]1Cc3c(C(=O)C1=C2O)c(O)ccc3N(C)C)O)O)C	4.51	4.7		5.24
680	CAS:54965-21-8	CCCSc1ccc2c(c1)nc([nH]2)NC(=O)OC	6.61	6.53			6.5	6.37	5.31
681	CAS:68-26-8	OC/C=C(/C=C/C=C(/C=C/C1=C(C)CCCC1(C)C)\C)\C	4.33	4.13	4.26	4.44	4.25	4.11	4.33
682	CAS:127-25-3	COC(=O)[C@]1(C)CCC[C@]2([C@H]1CC=C1[C@@H]2CCC(=C1)C(C)C)C	4.08						4.45	4.13
683	CAS:6683-19-8	O=C(CCc1cc(c(c(c1)C(C)(C)C)O)C(C)(C)C)OCC(COC(=O)CCc1cc(c(c(c1)C(C)(C)C)O)C(C)(C)C)(COC(=O)CCc1cc(c(c(c1)C(C)(C)C)O)C(C)(C)C)COC(=O)CCc1cc(c(c(c1)C(C)(C)C)O)C(C)(C)C			7.8
684	CAS:33125-97-2	CCOC(=O)c1cncn1C(c1ccccc1)C							4.39
685	CAS:22071-15-4	OC(=O)C(c1cccc(c1)C(=O)c1ccccc1)C						4.63
686	CAS:123-31-9	Oc1ccc(cc1)O	4.47		4.38	4.18			4.68
687	CAS:80-30-8	Cc1ccc(cc1)S(=O)(=O)NC1CCCCC1	5.9	9.06					4.49
688	CAS:622-40-2	OCCN1CCOCC1	6.03
689	CAS:298-00-0	COP(=S)(Oc1ccc(cc1)[N+](=O)[O-])OC	4.49						4.47
690	CAS:33228-44-3	CCCCCc1ccc(cc1)N	4.54	3.83	4.85
691	CAS:71626-11-4	COC(=O)C(N(c1c(C)cccc1C)C(=O)Cc1ccccc1)C	4.49	4.04	4.31	4.55			4.32
692	CAS:99-83-2	CC1=CCC(C=C1)C(C)C		4.49		4.43		4.15	4.09
693	CAS:69806-40-2	COC(=O)C(Oc1ccc(cc1)Oc1ncc(cc1Cl)C(F)(F)F)C	4.58	5.04	4.25	5.21			4.2	4.23
694	CAS:124937-51-5	Cc1ccc(c(c1)[C@@H](c1ccccc1)CCN(C(C)C)C(C)C)O							4.6	4.41
695	CAS:33228-45-4	CCCCCCc1ccc(cc1)N	4.47	4.72	5.23				4.85
696	CAS:2545-59-7	CCCCOCCOC(=O)COc1cc(Cl)c(cc1Cl)Cl					10.26	8.32	9.99	4.08
697	CAS:135-65-9	O=C(c1cc2ccccc2cc1O)Nc1cccc(c1)[N+](=O)[O-]	5.63	5.76	5.6		4.41		4.99
698	CAS:484-17-3	Oc1cc2ccccc2c2c1cccc2	5.09	4.88	5.18	4.59	5.44	5.31	5.21
699	CAS:20018-09-1	IC(S(=O)(=O)c1ccc(cc1)C)I			4.59				4.13	4.14
700	CAS:113-38-2	CCC(=O)Oc1ccc2c(c1)CC[C@@H]1[C@@H]2CC[C@]2([C@H]1CC[C@@H]2OC(=O)CC)C	4.31			5.54
701	CAS:2078-54-8	CC(c1cccc(c1O)C(C)C)C	4.1
702	CAS:7328-97-4	O1CC1COc1ccc(cc1)C(C(c1ccc(cc1)OCC1OC1)c1ccc(cc1)OCC1OC1)c1ccc(cc1)OCC1OC1	4.38		4.07
703	CAS:66734-13-2	CCC(=O)O[C@@]1([C@H](C)C[C@@H]2[C@]1(C)C[C@H](O)[C@H]1[C@H]2[C@H](Cl)CC2=CC(=O)C=C[C@]12C)C(=O)COC(=O)CC	4.77
704	CAS:2257-09-2	S=C=NCCc1ccccc1			4.59	4.29	9.14	10.84	4.71
705	CAS:58-14-0	CCc1nc(N)nc(c1c1ccc(cc1)Cl)N	4.47		4.52				4.86
706	CAS:103890-78-4	CCOC(=O)C1=C(C)NC(=C(C1c1ccccc1/C=C/C(=O)OC(C)(C)C)C(=O)OCC)C	4.83	4.53	4.76	4.8			4.57
707	CAS:60348-60-9	Brc1ccc(c(c1)Br)Oc1cc(Br)c(cc1Br)Br				5.3			4.75	3.8
708	CAS:184475-35-2	COc1cc2ncnc(c2cc1OCCCN1CCOCC1)Nc1ccc(c(c1)Cl)F	4.95	4.55	5.16		4.66		4.44
709	CAS:968-63-8	OC(c1ccccc1)(c1ccccc1)C#CCN1CCCC1			4.48				4.64
710	CAS:154-42-7	Nc1nc2nc[nH]c2c(=S)[nH]1	5.23	5.2	5.64	4.63
711	CAS:218600-53-4	N#CC1=C[C@@]2(C)[C@H](C(C1=O)(C)C)CC[C@@]1(C2=CC(=O)[C@H]2[C@@]1(C)CC[C@@]1([C@H]2CC(C)(C)CC1)C(=O)OC)C	5.62	5.2		5.74
712	CAS:2051-62-9	Clc1ccc(cc1)c1ccccc1								4.11
713	CAS:25447-66-9	CC(C[C@H]1C(=O)N2CCC[C@H]2[C@]2(N1C(=O)[C@@](O2)(NC(=O)[C@H]1CN(C)[C@H]2[C@H](C1)c1cccc3c1c(C2)c[nH]3)C(C)C)O)C	3.9	4.44		4.71
714	CAS:31036-80-3	CC(C1=NCCN1)Oc1c(Cl)cccc1Cl							4.31
715	CAS:828-00-2	CC1OC(C)OC(C1)OC(=O)C	8.72
716	CAS:168273-06-1	Clc1ccc(cc1)c1c(C)c(nn1c1ccc(cc1Cl)Cl)C(=O)NN1CCCCC1	4.72	4.77	5.17	4.88	4.46	5.41	4.77	4.51
717	CAS:115-32-2	OC(C(Cl)(Cl)Cl)(c1ccc(cc1)Cl)c1ccc(cc1)Cl	4.44	4.38	3.97	4.22		5.86	4.37	4.22
718	CAS:41340-36-7	OCCc1c[nH]c2c1cccc2CC							4.39
719	CAS:579-23-7	COc1cc(ccc1O)C=C1CCCC(=Cc2ccc(c(c2)OC)O)C1=O	5.07	4.81	5.15	5.21	5.05	5.1	5.17
720	CAS:90729-43-4	O=C(c1ccc(cc1)C(C)(C)C)CCCN1CCC(CC1)OC(c1ccccc1)c1ccccc1	4.45	4.45	4.91		4.49		4.41
721	CAS:317318-84-6	OC(=O)COc1ccc(cc1C)SCc1sc(nc1C)c1ccc(c(c1)F)C(F)(F)F	4.44	4.59	4.68		5.1	4.56	4.68	4.19
722	CAS:139-62-8	CC1CCCCN1CCCOC(=O)c1ccc(cc1)OC1CCCCC1			4.27				4.61
723	CAS:69327-76-0	CC(N1C(=NC(C)(C)C)SCN(C1=O)c1ccccc1)C	4.42	4.17	4.36	4.32	4.3		4.68	4.24
724	CAS:54910-89-3	CNCCC(c1ccccc1)Oc1ccc(cc1)C(F)(F)F		4.44	4.67		4.69	4.64	4.58	4.33
725	CID:25457	CCCCCCCCCCCCc1ccccc1S(=O)(=O)O		4.17	4.41			4.16	4.33	3.64
726	CAS:95-64-7	Nc1ccc(c(c1)C)C							4.4
727	CAS:8004-87-3	C/N=C/1\C=CC(=C(c2ccc(cc2)N(C)C)c2ccc(cc2)N(C)C)C=C1	5.86	5.48		5.11
728	CAS:13491-79-7	OC1CCCCC1C(C)(C)C	9.98				8.92	9.81	8.71
729	CAS:76-60-8	Brc1cc(c(c(c1O)Br)C)C1(OS(=O)(=O)c2c1cccc2)c1cc(Br)c(c(c1C)Br)O			4.13				4.62	5.09
730	CAS:2592-95-2	On1nnc2c1cccc2	5.78	7.17
731	CAS:122454-29-9	N#Cc1c([nH]c(c1Br)C(F)(F)F)c1ccc(cc1)Cl			4.38				5.44
732	CAS:552-22-7	IOc1cc(C)c(cc1C(C)C)c1cc(C(C)C)c(cc1C)OI							5.1
733	CAS:3758-34-7	CCC(=O)O[C@H]1CC[C@@H]2[C@]1(C)CC[C@H]1[C@H]2CCc2c1ccc(c2)O	6.49			5.4
734	CID:11345	CC(c1ccccc1C(C)C)C				4.5
735	CAS:154-82-5	CCCc1ccc(c(c1)OC)OCC(=O)N1CCN(CC1)C(=O)COc1ccc(cc1OC)CCC			5.42			4.34
736	CAS:495-85-2	COC1=CC(=O)O[C@H](C1)/C=C/c1ccc2c(c1)OCO2					9.03	9.91	4.28
737	CAS:7585-39-9	OC[C@H]1O[C@@H]2O[C@@H]3[C@@H](CO)O[C@@H]([C@@H]([C@H]3O)O)O[C@@H]3[C@@H](CO)O[C@@H]([C@@H]([C@H]3O)O)O[C@@H]3[C@@H](CO)O[C@@H]([C@@H]([C@H]3O)O)O[C@@H]3[C@H](O[C@H](O[C@@H]4[C@H](O[C@H](O[C@@H]5[C@H](O[C@H](O[C@H]1[C@@H]([C@H]2O)O)[C@H](O)[C@H]5O)CO)[C@H](O)[C@H]4O)CO)[C@H](O)[C@H]3O)CO			3.93
738	CAS:114369-43-6	N#CC(c1ccccc1)(Cn1cncn1)CCc1ccc(cc1)Cl	4.63	4.12	4.23	4.44	10.13	9.58	5.37
739	CAS:194098-25-4	CNCc1ccc(cc1)NC(=O)c1c[nH]c2c1C(=O)CCC2	5.38					10.4
740	CAS:3622-84-2	CCCCNS(=O)(=O)c1ccccc1	4.56						4.24
741	CAS:111358-88-4	OC[C@@]1(O)C[C@H]2O[C@]1(C)n1c3c4n2c2ccccc2c4c2c(c3c3c1cccc3)CNC2=O	4.78	4.93
742	CAS:173584-44-6	COC(=O)N(C(=O)N1CO[C@@]2(C(=N1)c1ccc(cc1C2)Cl)C(=O)OC)c1ccc(cc1)OC(F)(F)F	5.08	4.93					5.12	4.68
743	CAS:13647-35-3	N#CC1=C(O)[C@@H]2[C@]3([C@@](C1)(C)[C@H]1CC[C@]4([C@H]([C@@H]1CC3)CC[C@@H]4O)C)O2	4.52		4.4	4.72			4.66
744	CAS:2634-33-5	O=c1[nH]sc2c1cccc2	4.64	4.19	5.38	4.17	5.28	4.38	4.95	4.1
745	CAS:87-17-2	O=C(c1ccccc1O)Nc1ccccc1	4.35	4.13	4.1			4.01	4.29
746	CAS:71283-80-2	CCOC(=O)[C@H](Oc1ccc(cc1)Oc1nc2c(o1)cc(cc2)Cl)C	4.08	4.38	4.74	4.18			4.49
747	CAS:58-89-9	Cl[C@@H]1[C@H](Cl)[C@@H](Cl)[C@@H]([C@@H]([C@H]1Cl)Cl)Cl							4.09
748	CAS:95-31-8	CC(NSc1nc2c(s1)cccc2)(C)C	4.32						4.4
749	CAS:129-00-0	c1cc2ccc3c4c2c(c1)ccc4ccc3							4.21
750	CAS:7005-72-3	Clc1ccc(cc1)Oc1ccccc1							8.93	4.22
751	CAS:2433-14-9	OC1CCC(CC1)C1CCCCC1								4.11
752	CAS:90-86-8	CN(C(C(c1ccccc1)O)C)C/C=C/c1ccccc1							4.24
753	CAS:79-77-6	CC(=O)/C=C/C1=C(C)CCCC1(C)C							4.38
754	CAS:1124-33-0	[O-][n+]1ccc(cc1)[N+](=O)[O-]	4.31	4.17	4.47		4.47
755	CAS:113136-77-9	Clc1ccc(c(c1)Cl)NC(=O)C1(CC1)C(=O)O	4.6	4.56	4.83			5.13	4.65
756	CAS:3736-81-0	O=C(N(c1ccc(cc1)OC(=O)c1ccco1)C)C(Cl)Cl		5.56	4.81
757	CAS:7152-80-9	CN(c1ccc(cc1)SC#N)C	3.68	4.29	4.72		4.54	4.48	4.19
758	CAS:58-46-8	COc1cc2c(cc1OC)CCN1C2CC(=O)C(C1)CC(C)C	4.43
759	CAS:84-79-7	CC(=CCC1=C(O)C(=O)c2c(C1=O)cccc2)C	5.43	6.26	5.98		6.08	6.16	5.82
760	CAS:75530-68-6	COC(=O)C1=C(C#N)NC(=C(C1c1cccc(c1)[N+](=O)[O-])C(=O)OC(C)C)C	4.56			4.71
761	CAS:50-02-2	OCC(=O)[C@@]1(O)[C@H](C)C[C@@H]2[C@]1(C)C[C@H](O)[C@]1([C@H]2CCC2=CC(=O)C=C[C@]12C)F	5.97						5.89
762	CAS:129-20-4	CCCCC1C(=O)N(N(C1=O)c1ccc(cc1)O)c1ccccc1	4.7		4.59	4.57			4.77
763	CAS:5205-11-8	O=C(c1ccccc1)OCC=C(C)C					8.92	9.05
764	CAS:49562-28-9	CC(OC(=O)C(Oc1ccc(cc1)C(=O)c1ccc(cc1)Cl)(C)C)C	4.58	4.45	4.46				4.88	4.54
765	CAS:123-30-8	Nc1ccc(cc1)O	4.89	4.46	4.57	4.6	4.27	4.06	4.11
766	CAS:53558-25-1	O=C(Nc1ccc(cc1)[N+](=O)[O-])NCc1cccnc1	4.48						4.54	3.98
767	CAS:33005-95-7	OC(=O)C(c1ccc(s1)C(=O)c1ccccc1)C			5.32			4.49
768	CAS:71868-10-5	CSc1ccc(cc1)C(=O)C(N1CCOCC1)(C)C	4.37		4.1		10.34		4.45
769	CAS:55283-68-6	CCN(c1c(cc(cc1[N+](=O)[O-])C(F)(F)F)[N+](=O)[O-])CC(=C)C								4.49
770	CAS:119-10-8	COc1ccc(cc1[N+](=O)[O-])C							4.26
771	CAS:75695-93-1	COC(=O)C1=C(C)NC(=C(C1c1cccc2c1non2)C(=O)OC(C)C)C			4.66	4.71			5.22	4.31
772	CAS:69956-77-0	OC(=O)C(c1ccc(cc1)/C=C/1\CCCCC1=O)C			4.14
773	CAS:569-57-3	COc1ccc(cc1)C(=C(c1ccc(cc1)OC)Cl)c1ccc(cc1)OC	4.64	6.27	6.13	5.07			5.35	4.94
774	CAS:59-14-3	OC[C@H]1O[C@H](C[C@@H]1O)n1cc(Br)c(=O)[nH]c1=O		4.51
775	CAS:56917-29-4	C#Cc1ccc(cc1)c1ccccc1F								3.8
776	CID:7929	Cc1cccc(c1)C							3.99
777	CAS:843-55-0	Oc1ccc(cc1)C1(CCCCC1)c1ccc(cc1)O	5.06	5.22	6.74	4.83	4.35	5.19	4.87
778	CAS:5613-46-7	CC(c1cc(C)c(c(c1)C)O)(c1cc(C)c(c(c1)C)O)C	9.11	4.95	5.38	5.37	4.31	4.44	5.12
779	CAS:626-56-2	CC1CCCNC1	4.15				4.32		4.2	4.35
780	CAS:89-82-7	C[C@@H]1CCC(=C(C)C)C(=O)C1			4.45
781	CAS:554-00-7	Clc1ccc(c(c1)Cl)N							4.08
782	CAS:201530-41-8	OC(=O)c1ccc(cc1)n1nc(nc1c1ccccc1O)c1ccccc1O	4.84	4.84	5.47	4.88	4.45	5.07	5.14	4.71
783	CAS:111011-63-3	CC1=C(C(=O)OCCN(c2ccccc2)Cc2ccccc2)C(C(=C(N1)C)P1(=O)OCC(CO1)(C)C)c1cccc(c1)[N+](=O)[O-]	4.44	4.63		5.19
784	CAS:91-66-7	CCN(c1ccccc1)CC					10.42	10.7
785	CAS:51-66-1	COc1ccc(cc1)NC(=O)C			3.65
786	CAS:65405-77-8	CC/C=C\CCOC(=O)c1ccccc1O								4.18
787	CAS:116255-48-2	BrC1COC(C1)(Cn1cncn1)c1ccc(cc1Cl)Cl	4.51	4.07	4.1	4.17			4.83	3.84
788	CAS:2772-45-4	Oc1ccc(cc1C(c1ccccc1)(C)C)C(c1ccccc1)(C)C	4.7	4.54	4.95	4.58	4.62		5.09	4.31
789	CAS:117718-60-2	COC(=O)c1c(nc(c(c1CC(C)C)C1=NCCS1)C(F)(F)F)C(F)F							4.32
790	CAS:26259-45-0	CCNc1nc(NC(CC)C)nc(n1)OC					4.17		5.35
791	CAS:808-26-4	CN([C@@H]1C(=C(C(=O)N)C(=O)[C@@]2([C@H]1C[C@@H]1Cc3cccc(c3C(=O)C1=C2O)O)O)O)C			4.66		4.58	4.67	4.64
792	CAS:53902-12-8	COc1cc(/C=C/C(=O)Nc2ccccc2C(=O)O)ccc1OC	4.49	5.1
793	CID:38037	Clc1cccc(c1)c1cc(Cl)cc(c1)Cl							4.7	4.16
794	CAS:89-69-0	Clc1cc([N+](=O)[O-])c(cc1Cl)Cl				4.6
795	CAS:4822-44-0	SCC(=O)Nc1ccccc1	10.79	11.3	4.23		9.5	5.45
796	CAS:60282-87-3	C#C[C@]1(O)C=C[C@@H]2[C@]1(CC)CC[C@H]1[C@H]2CCC2=CC(=O)CC[C@H]12	7.56		4.67	6.74
797	CAS:31127-82-9	O=C(Nc1c(I)cc(c(c1I)C(=O)O)I)CCOCCOCCOCCOCCC(=O)Nc1c(I)cc(c(c1I)C(=O)O)I							5.43
798	CAS:3737-09-5	CC(N(C(C)C)CCC(c1ccccn1)(c1ccccc1)C(=O)N)C			8.84				9.22
799	CAS:102-77-2	O1CCN(CC1)Sc1nc2c(s1)cccc2	4.4
800	CAS:791-31-1	O[Si](c1ccccc1)(c1ccccc1)c1ccccc1			4.58				4.73
801	CAS:121552-61-2	Cc1nc(Nc2ccccc2)nc(c1)C1CC1	4.24		4.01	4.35	4.2	9.84	4.6	4.04
802	CAS:24280-93-1	COc1c(C/C=C(/CCC(=O)O)\C)c(O)c2c(c1C)COC2=O	6.6	7.08	6.72		5.83	6.35	6.98
803	CAS:144701-48-4	CCCc1nc2c(n1Cc1ccc(cc1)c1ccccc1C(=O)O)cc(cc2C)c1nc2c(n1C)cccc2		4.62	4.74	4.6		4.38	4.99
804	CAS:119-84-6	O=C1CCc2c(O1)cccc2							4.06
805	CAS:14417-88-0	CCCCC/C=C\C/C=C\CCCCCCCC(=O)NC(c1ccccc1)C	5.05	4.38	4.64	4.58		4.55	4.61
806	CAS:539-21-9	NC(=N)N/N=C/1\C=C/C(=N/NC(=S)N)/C=C1	6.14	4.58
807	CAS:50-07-7	CO[C@@]12[C@H]3N[C@H]3CN2C2=C([C@H]1COC(=O)N)C(=O)C(=C(C2=O)C)N	4.97	4.74	4.76	4.57	5.1	5.29	4.65	4.52
808	CAS:120-78-5	c1ccc2c(c1)sc(n2)SSc1nc2c(s1)cccc2			4.75
809	CAS:625-86-5	Cc1ccc(o1)C			4.09				7.31
810	CAS:4221-98-1	CC1=CC[C@@H](C=C1)C(C)C	4.15	4.15	4.48	4.35		4.13	4.37
811	CAS:137975-06-5	O=C(N1CCCC(c2c1cccc2)N(C)C)c1ccc(cc1)NC(=O)c1ccccc1C						5.51	5.38
812	CAS:632-79-1	O=C1OC(=O)c2c1c(Br)c(c(c2Br)Br)Br	4.36		4.03					4.01
813	CAS:319-86-8	Cl[C@@H]1[C@H](Cl)[C@H](Cl)[C@H]([C@@H]([C@H]1Cl)Cl)Cl							4.33	4.99
814	CAS:83-07-8	Nc1c(C)n(n(c1=O)c1ccccc1)C		5.21
815	CAS:82558-50-7	CCC(c1noc(c1)NC(=O)c1c(OC)cccc1OC)(CC)C	4.23	4.38	4.39	4.36	4.52	4.31	4.25	4.29
816	CAS:3147-75-9	Oc1ccc(cc1n1nc2c(n1)cccc2)C(CC(C)(C)C)(C)C		4.47	4.3				4.73
817	CAS:64628-44-0	O=C(NC(=O)c1ccccc1Cl)Nc1ccc(cc1)OC(F)(F)F							3.63
818	CAS:34368-04-2	CC(CCc1ccc(cc1)O)NCCc1ccc(c(c1)O)O	4.44		4.34				4.55
819	CAS:84-97-9	CN1CCN(CC1)CCCN1c2ccccc2Sc2c1cccc2		4.66		4.5
820	CAS:6219-89-2	Oc1ccc(cc1)Nc1ccc(c(c1)C)N			4.38	4.58		5.16	4.26	4.15
821	CAS:91-88-3	OCCN(c1cccc(c1)C)CC							4.24
822	CAS:21834-92-4	O=CC(=CCC(C)C)c1ccccc1	4.26		4.14	4.42			4.15
823	CAS:55066-48-3	OCCC(CCc1ccccc1)C							4.21
824	CAS:68392-35-8	CCC(=C(c1ccc(cc1)O)c1ccc(cc1)OCCN(C)C)c1ccccc1	4.68	8.04	8.13	4.91	4.85	4.03	4.95
825	CAS:134-09-8	CC1CCC(C(C1)OC(=O)c1ccccc1N)C(C)C	4.52	4.12	4.99		4.32	4.14	4.73	4.38
826	CAS:10552-74-6	CC(OC(=O)c1cc(cc(c1)[N+](=O)[O-])C(=O)OC(C)C)C							4.31
827	CAS:267243-28-7	C=CC(=O)Nc1cc2c(ncnc2cc1OCCCN1CCOCC1)Nc1ccc(c(c1)Cl)F	5.4		5.24	5.56	5.11	4.82	5.06	4.26
828	CAS:27469-60-9	Fc1ccc(cc1)C(c1ccc(cc1)F)N1CCNCC1					4.39	4.53
829	CAS:23779-99-9	OCC(COC(=O)c1ccccc1Nc1ccnc2c1cccc2C(F)(F)F)O			4.68			4.65	4.5
830	CAS:3120-74-9	CSc1ccc(cc1C)O			4.29				4.43
831	CAS:127-47-9	CC(=O)OC/C=C(/C=C/C=C(/C=C/C1=C(C)CCCC1(C)C)\C)\C	4.41		4.31	4.57			4.66
832	CAS:79622-59-6	Clc1cc(cnc1Nc1c(cc(c(c1[N+](=O)[O-])Cl)C(F)(F)F)[N+](=O)[O-])C(F)(F)F	6.11	4.42	5.23	4.74	5.2	6.2	4.91	4.23
833	CAS:619-73-8	OCc1ccc(cc1)[N+](=O)[O-]			8.65
834	CAS:12771-68-5	COc1ccc(cc1)C(c1cncnc1)(C1CC1)O							9.14
835	CAS:2664-63-3	Oc1ccc(cc1)Sc1ccc(cc1)O	4.4	4.17	4.36		4.2	4.8	4.68
836	CAS:1139-30-6	C=C1CC[C@H]2O[C@@]2(CC[C@@H]2[C@@H]1CC2(C)C)C								4.1
837	CAS:133-58-4	[O-][N+](=O)c1ccc(c2c1[Hg]O2)C			5.18		5.66	5.41	5.95	4.34
838	CAS:3735-85-1	COc1ccc(cc1)OCC(=O)O[C@@H]1C[C@@H]2CN3CCc4c([C@H]3C[C@@H]2[C@@H]([C@H]1OC)C(=O)OC)[nH]c1c4ccc(c1)OC		4.72	4.74				4.61
839	CAS:49697-38-3	COC(=O)[C@@]1(C)[C@H](C)C[C@@H]2[C@]1(C)C[C@H](O)[C@H]1[C@H]2CCC2=CC(=O)C=C[C@]12C			4.98
840	CAS:131-55-5	Oc1ccc(c(c1)O)C(=O)c1ccc(cc1O)O	4.51			4.53	5.32	6.1	5
841	CAS:94-91-7	CC(/N=C/c1ccccc1O)C/N=C/c1ccccc1O								4.3
842	CAS:114899-77-3	COc1cc2c(cc1O)CCN[C@@]12CS[C@@H]2c3c(OC(=O)C)c(C)c4c(c3[C@H](COC1=O)N1[C@@H]2[C@@H]2N([C@H]([C@@H]1O)Cc1c2c(O)c(c(c1)C)OC)C)OCO4	7.78	7.47		7.52
843	CAS:3934-20-1	Clc1ccnc(n1)Cl							4.23
844	CAS:751-97-3	CN([C@@H]1C(=C(C(=O)NCN2CCCC2)C(=O)[C@@]2([C@H]1CC1C(=C2O)C(=O)c2c([C@@]1(C)O)cccc2O)O)O)C					10.34	9.31
845	CAS:42594-17-2	C=CC(=O)OCC1CC2CC1C1C2C(CC1)COC(=O)C=C	4.44		4.41	4.61	4.11	4.2	4.1	4.27
846	CAS:177036-94-1	COC([C@@H](C(=O)O)Oc1nc(C)cc(n1)C)(c1ccccc1)c1ccccc1						9.44
847	CAS:16452-01-0	COc1cc(N)ccc1C	4.4	4.77	4.86			4.91	4.2
848	CAS:56718-70-8	COCCc1ccc(cc1)OCC1OC1					10.72	8.55	7.75
849	CID:18730	S=C=Nc1ccc2c(c1)C(=O)OC12c2ccc(cc2Oc2c1ccc(c2)O)O	4.47	4.33	4.11	4.24	4.29	4.32
850	CAS:126-64-7	C=CC(OC(=O)c1ccccc1)(CCC=C(C)C)C			4.53				4.45
851	CAS:191114-48-4	CC[C@H]1OC(=O)[C@H](C)C(=O)[C@H](C)[C@@H](O[C@@H]2O[C@H](C)C[C@@H]([C@H]2O)N(C)C)[C@](C[C@H](C(=O)[C@@H]([C@@H]2[C@]1(C)OC(=O)N2CCCCn1cnc(c1)c1cccnc1)C)C)(C)OC	4.77
852	CAS:66246-88-6	CCCC(c1ccc(cc1Cl)Cl)Cn1cncn1	4.42	4.42	4.33	4.43		4.21	4.75	3.95
853	CAS:88-82-4	Ic1cc(I)c(c(c1)C(=O)O)I		4.13	4.04	4.12		4.1	4.63
854	CAS:547-91-1	Ic1cc(c2c(c1O)nccc2)S(=O)(=O)O								4.57
855	CAS:32889-48-8	N#CC(Nc1nc(NC2CC2)nc(n1)Cl)(C)C					10.62	9.56	4.45
856	CAS:84-62-8	O=C(c1ccccc1C(=O)Oc1ccccc1)Oc1ccccc1	4.43		4.44			4.89	4.63
857	CAS:3943-89-3	CCOC(=O)c1ccc(c(c1)O)O							4.56
858	CAS:103-56-0	CCC(=O)OCC=Cc1ccccc1							4.36
859	CAS:156052-68-5	CCC(C(=O)CCl)(NC(=O)c1cc(Cl)c(c(c1)Cl)C)C	5.26	4.58	4.62	4.82	4.65	6.21	4.6	4.03
860	CAS:82-86-0	O=C1C(=O)c2c3c1cccc3ccc2	4.54		4.37	6.13		4.49	4.54
861	CAS:83-05-6	OC(=O)C(c1ccc(cc1)Cl)c1ccc(cc1)Cl	4.3					4.62	4.19
862	CAS:35045-02-4	CSc1nnc(c(=O)[nH]1)C(C)(C)C			7.8
863	CAS:58306-30-2	COCC(=O)Nc1cc(ccc1N=C(NC(=O)OC)NC(=O)OC)Sc1ccccc1	4.37	4.23		4.52
864	CAS:25122-57-0	CCCC(=O)O[C@@]1([C@@H](C)C[C@@H]2[C@]1(C)CC(=O)[C@]1([C@H]2CCC2=CC(=O)C=C[C@]12C)F)C(=O)CCl	5.34		4.98					6.86
865	CAS:79-64-1	CC#C[C@]1(O)CC[C@@H]2[C@]1(C)CC[C@H]1[C@H]2C[C@@H](C2=CC(=O)CC[C@]12C)C			4.66				5.05
866	CAS:587-85-9	c1ccc(cc1)[Hg]c1ccccc1	4.37	4.52	4.38	6.5	4.13		4.45
867	CAS:17354-14-2	CCCCNc1ccc(c2c1C(=O)c1c(C2=O)cccc1)NCCCC								4.2
868	CAS:58394-64-2	CCCCC(COC(=O)CCCCC(=O)OCc1ccccc1)CC	4.68	4.57
869	CAS:493-52-7	CN(c1ccc(cc1)/N=N/c1ccccc1C(=O)O)C	4.55	4.14	4.86	4.32	5.22	4.51	4.81
870	CAS:2996-92-1	CO[Si](c1ccccc1)(OC)OC					10.97	10.05	10
871	CAS:66072-38-6	O1CC1COc1ccc(cc1)C(c1ccc(cc1)OCC1OC1)c1ccc(cc1)OCC1OC1	4.57	4.18	4.39	4.14	4.24	4.67	4.24
872	CAS:101-54-2	Nc1ccc(cc1)Nc1ccccc1	4.48		4.64				4.41
873	CID:3058839	CC(=C)C(=O)OCCOC1CC2CC1C1C2CC=C1								4.28
874	CAS:80-38-6	Clc1ccc(cc1)OS(=O)(=O)c1ccccc1	4.48		4.21				4.56
875	CAS:115-90-2	CCOP(=S)(Oc1ccc(cc1)S(=O)C)OCC							4.2
876	CAS:81406-37-3	CCCCCCC(OC(=O)COc1nc(F)c(c(c1Cl)N)Cl)C			4.51				4.37	4.07
877	CAS:41484-35-9	O=C(CCc1cc(c(c(c1)C(C)(C)C)O)C(C)(C)C)OCCSCCOC(=O)CCc1cc(c(c(c1)C(C)(C)C)O)C(C)(C)C							4.79
878	CAS:10338-51-9	OC[C@H]1O[C@@H](OCCc2ccc(cc2)O)[C@@H]([C@H]([C@@H]1O)O)O					11.24	10.86
879	CAS:79558-09-1	CCCc1c(OCCCOc2ccc(cc2)OCC(=O)O)ccc(c1O)C(=O)C		4.16	4.56	4.14		4.54	4.97	5.7
880	CAS:16673-34-0	COc1ccc(cc1C(=O)NCCc1ccc(cc1)S(=O)(=O)N)Cl							4.2
881	CAS:34413-35-9	C1CCc2c(C1)nccn2								3.57
882	CAS:123318-82-1	OC[C@H]1O[C@H]([C@H]([C@@H]1O)F)n1cnc2c1nc(Cl)nc2N	4.98	4.69	4.98			5.14
883	CAS:169590-41-4	COc1ccc(cc1F)c1cc(nn1c1ccc(cc1)S(=O)(=O)N)C(F)F			4.43				4.61
884	CAS:5331-43-1	NNC(=O)OCc1ccccc1	10.96	10.5			10.04	10.86	10
885	CAS:838-85-7	OP(=O)(Oc1ccccc1)Oc1ccccc1			9.99
886	CAS:32687-77-7	NNC(=O)CCc1cc(c(c(c1)C(C)(C)C)O)C(C)(C)C	4.1	4.46					4.21
887	CAS:134002-60-1	Fc1ccc2c(c1)nc(s2)COc1ccc2c(c1)[C@H](O)[C@@H](CO2)Cc1cccc(c1)C(=O)O				4.01
888	CAS:21416-67-1	O=C1NC(=O)CN(C1)CC(N1CC(=O)NC(=O)C1)C	9.09		4.41				3.69
889	CAS:97466-90-5	CCCN1CCC[C@H]2[C@H]1Cc1cnc(nc1C2)N					9.39	11.3
890	CAS:272451-65-7	O=C(c1cccc(c1C(=O)NC(CS(=O)(=O)C)(C)C)I)Nc1ccc(cc1C)C(C(F)(F)F)(C(F)(F)F)F	4.96	4.52	4.94				4.97
891	CAS:40601-76-1	Cc1cc(c(c(c1Cn1c(=O)n(Cc2c(C)cc(c(c2C)O)C(C)(C)C)c(=O)n(c1=O)Cc1c(C)cc(c(c1C)O)C(C)(C)C)C)O)C(C)(C)C	4.33	4.69		4.49			4.58
892	CAS:989-51-5	Oc1cc(O)c2c(c1)O[C@@H]([C@@H](C2)OC(=O)c1cc(O)c(c(c1)O)O)c1cc(O)c(c(c1)O)O	4.11	4.58	4.3				9.98
893	CAS:2275-14-1	CCOP(=S)(SCSc1cc(Cl)ccc1Cl)OCC			4.26
894	CAS:82560-54-1	CCOC(=O)CCN(C(C)C)SN(C(=O)Oc1cccc2c1OC(C2)(C)C)C	4.52	4.13	4.33		4.43	4.76	4.11
895	CAS:126-27-2	OCCN(CC(=O)N(C(Cc1ccccc1)(C)C)C)CC(=O)N(C(Cc1ccccc1)(C)C)C					9.4	9.34
896	CAS:3383-96-8	COP(=S)(Oc1ccc(cc1)Sc1ccc(cc1)OP(=S)(OC)OC)OC	4.57	4.64	4.34	4.72	4.16	4.76	4.31
897	CAS:125225-28-7	CC(C1CCC(C1(O)Cn1ncnc1)Cc1ccc(cc1)Cl)C	4.71	4.49	4.6	4.85	4.49	4.46	5.38	4.13
898	CAS:87-02-5	Nc1ccc2c(c1)cc(cc2O)S(=O)(=O)O	5.41	4.39	5.04		4.53	4.31	4.92	4.69
899	CAS:175013-18-0	COC(=O)N(c1ccccc1COc1ccn(n1)c1ccc(cc1)Cl)OC	5.91	4.36	5.85		5.3	6.17	5.44	4.22
900	CAS:3158-91-6	Clc1ccc2c(c1)NC(=O)c1c(O2)cccc1					7.61		5.45
901	CAS:52479-85-3	O=C(c1ccc(c(c1O)O)O)c1cc(O)c(c(c1)O)O	4.52	4.1	4.55			4.69	4.9
902	CAS:3775-55-1	[O-][N+](=O)c1ccc(o1)c1nnc(o1)N	4.32		4.12	4.13			4.06
903	CAS:92-68-2	O=C1CCC(CC1)C1CCCCC1				4.42		4.49
904	CAS:13080-86-9	CC(c1ccc(cc1)Oc1ccc(cc1)N)(c1ccc(cc1)Oc1ccc(cc1)N)C			4.63				4.59
905	CAS:117467-28-4	CO/N=C(/c1csc(n1)N)\C(=O)N[C@@H]1C(=O)N2[C@@H]1SCC(=C2C(=O)OCOC(=O)C(C)(C)C)/C=C\c1scnc1C		3.9
906	CAS:58846-77-8	CCCCCCCCCCO[C@@H]1O[C@H](CO)[C@H]([C@@H]([C@H]1O)O)O	4.27		4.05				4.18
907	CAS:500-42-5	Clc1ccc(cc1)Nc1ncnc(n1)N		4.72
908	CAS:485-31-4	CCC(c1cc(cc(c1OC(=O)C=C(C)C)[N+](=O)[O-])[N+](=O)[O-])C	4.94	4.86	5.25	4.67	4.68	5.37	4.95	4.03
909	CAS:5493-45-8	O=C(C1CCCCC1C(=O)OCC1OC1)OCC1OC1	4.39		4.08	4.07			4.11
910	CAS:150375-75-0	COc1ccc(cc1OC)S(=O)(=O)N1c2ccc(cc2[C@@]([C@H]1C(=O)N1CCC[C@@H]1C(=O)N)(O)c1ccccc1Cl)Cl				4.74
911	CAS:1897-45-6	N#Cc1c(Cl)c(C#N)c(c(c1Cl)Cl)Cl	6.1	4.54	5.44	6.08	6.05	6.06	5.44
912	CAS:74115-24-5	Clc1ccccc1c1nnc(nn1)c1ccccc1Cl	6.26
913	CAS:3738-06-5	CN(C(=O)CN(c1ccccc1)C(=O)C)C					9.41	10.22	9.31
914	CAS:97-02-9	[O-][N+](=O)c1ccc(c(c1)[N+](=O)[O-])N	4.46	3.71		4.61			4.3
915	CAS:1928-38-7	COC(=O)COc1ccc(cc1Cl)Cl								4.38
916	CAS:2835-95-2	Nc1ccc(c(c1)O)C			4.23			3.6
917	CAS:57609-64-0	O=C(c1ccc(cc1)N)OCCCOC(=O)c1ccc(cc1)N	4.34	4.13	4.39	4.33		4.31	4.34
918	CAS:77-23-6	CCN(CCOCCOC(=O)C1(CCCC1)c1ccccc1)CC		4.48					4.23
919	CAS:59820-43-8	OCCNc1ccc(cc1OCCO)[N+](=O)[O-]							4.33
920	CAS:243120-89-0	CCOC(=O)Cc1cccc(c1)c1cc(CCCCCCc2ccc(c(c2)c2cccc(c2)CC(=O)OCC)O[C@H]2O[C@H](COC(=O)C)[C@H]([C@@H]([C@@H]2OC(=O)C)OC(=O)C)OC(=O)C)ccc1O[C@H]1O[C@H](COC(=O)C)[C@H]([C@@H]([C@@H]1OC(=O)C)OC(=O)C)OC(=O)C		4.98
921	CAS:622-78-6	S=C=NCc1ccccc1	4.32	4.13	4.26		4.14		4.64
922	CAS:133-53-9	Clc1c(C)cc(c(c1C)Cl)O	9.08
923	CAS:92-43-3	O=C1CCN(N1)c1ccccc1	8.14	4.35	4.68			4.67	4.35
924	CAS:60719-82-6	CC(C(=O)OC(Cc1ccc(cc1)Cl)(C)C)N							4.34	3.8
925	CID:60196278	NCCC[C@@H]1NC(=O)[C@@H](NC(=O)[C@H](Cc2ccc(cc2)O)NC(=O)[C@H](CCC(=O)O)NC(=O)[C@H](CC(=O)O)NC(=O)C(NC(=O)[C@@H](NC(=O)[C@H]2N(C(=O)[C@H](NC(=O)[C@@H](NC1=O)CC(C)C)Cc1ccccc1)CCC2)Cc1ccccc1)Cc1ccccc1)C(C)C	5.92	4.4
926	CAS:58-32-2	OCCN(c1nc(N2CCCCC2)c2c(n1)c(nc(n2)N(CCO)CCO)N1CCCCC1)CCO	4.63	4.44	4.82	4.79		4.93	5.03	4.02
927	CAS:839-90-7	OCCn1c(=O)n(CCO)c(=O)n(c1=O)CCO	4.11				4.27		4.11
928	CAS:33693-04-8	CCNc1nc(OC)nc(n1)NC(C)(C)C			10				4.45
929	CAS:148-82-3	ClCCN(c1ccc(cc1)C[C@@H](C(=O)O)N)CCCl	4.15					4.61	4.6
930	CAS:1982-49-6	O=C(Nc1ccccc1)NC1CCCCC1C						4.31	4.35
931	CAS:19356-17-3	O[C@H]1CCC(=C)/C(=C\C=C\2/CCC[C@]3([C@H]2CC[C@@H]3[C@@H](CCCC(O)(C)C)C)C)/C1	4.44	4.84		5.03
932	CAS:91-76-9	Nc1nc(N)nc(n1)c1ccccc1				4.59
933	CAS:472-66-2	O=CCC1=C(C)CCCC1(C)C				4.49
934	CAS:623-07-4	Cl[Hg]c1ccc(cc1)O	5.12	4.62		6.45
935	CAS:2380-94-1	Oc1cccc2c1cc[nH]2			8.88
936	CAS:364-76-1	Nc1ccc(c(c1)[N+](=O)[O-])F			4.31				4.33
937	CAS:69409-94-5	N#CC(c1cccc(c1)Oc1ccccc1)OC(=O)C(C(C)C)Nc1ccc(cc1Cl)C(F)(F)F		4.47					4.37
938	CAS:1986-53-4	CCC(=O)O[C@H]1CCC2C(=C1)CCC1C2CCC2(C1CC[C@@H]2OC(=O)CC)C							6.74	3.8
939	CAS:154323-57-6	CN(CCc1c[nH]c2c1cc(cc2)CS(=O)(=O)N1CCCC1)C	5.56	7.26
940	CAS:79-97-0	Oc1ccc(cc1C)C(c1ccc(c(c1)C)O)(C)C	4.72	4.42	5.04	4.86	4.44	5.12	5.38
941	CAS:94-45-1	CCOc1ccc2c(c1)sc(n2)N				4.17			4.16
942	CAS:1689-99-2	CCCCCCCC(=O)Oc1c(Br)cc(cc1Br)C#N	4.65	4.37	4.42	4.13	4.52	4.49	4.22	4.35
943	CAS:84-61-7	O=C(c1ccccc1C(=O)OC1CCCCC1)OC1CCCCC1	4.22	4.29	4.62			4.15	4.68
944	CAS:41575-94-4	O=C1O[Pt](N)(N)OC(=O)C21CCC2						9.57
945	CAS:668981-02-0	Fc1ccc(c(c1)c1ncoc1c1ccc2n(c1)c(nn2)C(C)C)F	4.44	4.14	4.19		7.96	4.9	4.19
946	CAS:935-69-3	Cn1cnc2c1c(N)ncn2	8.26				9.39	10.84
947	CAS:94-26-8	CCCCOC(=O)c1ccc(cc1)O	4.46	4.21	4.71			4.41	4.57
948	CAS:69045-83-6	Clc1ncc(cc1Cl)C(Cl)(Cl)Cl				4.42				5.78
949	NOCAS_47333	Cc1ncc(cn1)[C@H](CC(=O)O)CCCCCCc1ccc2c(n1)NCCC2	8.19			5.08			7.07
950	CAS:329-89-5	Nc1ccc(cn1)C(=O)N							4.48
951	CAS:93-58-3	COC(=O)c1ccccc1		4.45
952	CAS:25564-22-1	CCCCCC1=CCCC1=O						10.67
953	CAS:1032350-13-2	O=c1[nH]nc2n1ccc1c2cc(c(n1)c1ccc(cc1)C1(N)CCC1)c1ccccc1					4.46			4.48
954	CAS:320-67-2	OC[C@H]1O[C@H]([C@@H]([C@@H]1O)O)n1cnc(nc1=O)N	5.51	5.42	5.24	6.02	4.61		4.47
955	CAS:54739-18-3	NCCO/N=C(/c1ccc(cc1)C(F)(F)F)\CCCCOC			4.5				4.69	3.8
956	CAS:122-69-0	O=C(C=Cc1ccccc1)OCC=Cc1ccccc1							4.06	4.23
957	CID:590836	CC(CCCCCCOC(=O)c1ccccc1C(=O)OCCCCCCC(C)C)C	5.09	5.68
958	CAS:637-03-6	O=[As]c1ccccc1	6.45	6.03	6.61	6.04	6.89	6.34	6.17	4.91
959	CAS:17824-83-8	N#Cc1nc(Cl)c(c(c1Cl)Cl)Cl	5.13	4.44	4.45	5.98	5.12	5.32	4.72
960	CAS:53786-45-1	CCOC(=O)N1CCC(CC1)Nc1ccc(cc1N)Cl			4.69				4.4
961	CAS:20559-55-1	CCCOc1ccc2c(c1)nc([nH]2)NC(=O)OC	6.57	6.33			6.49	6.72	6.53	4.27
962	CAS:2835-99-6	Oc1ccc(c(c1)C)N	4.15		4.38	4.24		4.51
963	CAS:124-94-7	OCC(=O)[C@@]1(O)[C@H](O)C[C@@H]2[C@]1(C)C[C@H](O)[C@]1([C@H]2CCC2=CC(=O)C=C[C@]12C)F	4.81						4.4
964	CAS:16489-90-0	CCOc1ccc2c(c1)C(C)CC(N2)(C)C							4.33
965	CAS:20830-75-5	O=C1OCC(=C1)[C@H]1CC[C@]2([C@]1(C)[C@H](O)C[C@H]1[C@H]2CC[C@H]2[C@]1(C)CC[C@@H](C2)O[C@H]1C[C@H](O)[C@@H]([C@H](O1)C)O[C@H]1C[C@H](O)[C@@H]([C@H](O1)C)O[C@H]1C[C@H](O)[C@@H]([C@H](O1)C)O)O	7.19			6.73	6.54	6.55	6.53	6.1
966	CAS:175178-82-2	COc1cc2c(ncnc2cc1OC)Nc1cccc(c1)Cl			4.8				4.95
967	CAS:943-41-9	O=NN(c1ccc(cc1)[N+](=O)[O-])C						9.96	4.22
968	CAS:131-57-7	COc1ccc(c(c1)O)C(=O)c1ccccc1	4.81						4.49
969	CAS:101463-69-8	O=C(NC(=O)c1c(F)cccc1F)Nc1ccc(cc1F)Oc1ccc(cc1Cl)C(F)(F)F	4.58						5.2	4.25
970	CAS:24219-97-4	CN1CCN2C(C1)c1ccccc1Cc1c2cccc1		5.02	4.42				4.61
971	CAS:386-17-4	O=C1C(=C/C(=C(\c2ccccc2C(=O)O)/c2cc(I)c(c(c2)I)O)/C=C1I)I	4.54	4.94		4.91
972	CAS:3380-34-5	Clc1ccc(c(c1)O)Oc1ccc(cc1Cl)Cl	4.57	4.49	4.34		4.03	4.5	4.88
973	CAS:25803-14-9	COc1ccc2c(c1)n(CC(=O)O)c(c2C(=O)c1ccc(cc1)Cl)C		4.25
974	CAS:2396-68-1	CC(c1ccc(cc1)S)(C)C			4.62	4.27			4.39
975	CAS:1126-78-9	CCCCNc1ccccc1					10.72
976	CAS:603-35-0	c1ccc(cc1)P(c1ccccc1)c1ccccc1			4.21				4.35
977	CAS:1239-29-8	C[C@]12Cc3nonc3C[C@@H]1CC[C@@H]1[C@@H]2CC[C@]2([C@H]1CC[C@]2(C)O)C	4.4	4.4	4.73	5.18			7.84
978	CAS:98-79-3	O=C1CC[C@H](N1)C(=O)O							5.67
979	CAS:534-52-1	[O-][N+](=O)c1cc(C)c(c(c1)[N+](=O)[O-])O	4.65	4.46	4.55			4.61	4.56
980	CAS:141200-24-0	O=C1NC(=O)C(S1)Cc1ccc(cc1)C(=O)CCc1nc(oc1C)c1ccccc1			4.65				4.65
981	CAS:5834-17-3	COc1cc2c(cc1N)oc1c2cccc1	4.48						4.37	4.17
982	CAS:119-47-1	Cc1cc(Cc2cc(C)cc(c2O)C(C)(C)C)c(c(c1)C(C)(C)C)O	4.75	4.63	4.65		4.57	4.63	4.67
983	CAS:52-86-8	Fc1ccc(cc1)C(=O)CCCN1CCC(CC1)(O)c1ccc(cc1)Cl			9.02		4.66		4.56
984	CAS:119-75-5	[O-][N+](=O)c1ccccc1Nc1ccccc1	4.73						4.46	4.2
985	CAS:68-23-5	C#C[C@]1(O)CC[C@@H]2[C@]1(C)CC[C@H]1[C@H]2CCC2=C1CCC(=O)C2	6.89			5.6
986	CAS:15646-46-5	CCO/C=C/1\N=C(OC1=O)c1ccccc1				4.36		4.59
987	CAS:184036-34-8	O=C(c1sccc1S(=O)(=O)Nc1onc(c1Cl)C)Cc1cc2OCOc2cc1C						4.45
988	CAS:24038-68-4	Oc1ccc(cc1c1ccccc1)C(c1ccc(c(c1)c1ccccc1)O)(C)C			4.69				4.8
989	CAS:67268-43-3	C#CCOc1ccc2c(c1)oc(=O)cc2C	4.85
990	CAS:1766-91-2	CCCCCC1Nc2cc(c(cc2S(=O)(=O)N1)S(=O)(=O)N)C(F)(F)F					5.14
991	CAS:529-33-9	OC1CCCc2c1cccc2			8.46
992	CAS:947-19-3	O=C(C1(O)CCCCC1)c1ccccc1							4.33
993	CAS:1928-47-8	CCCCC(COC(=O)COc1cc(Cl)c(cc1Cl)Cl)CC								4.39
994	CAS:71422-67-8	O=C(NC(=O)c1c(F)cccc1F)Nc1cc(Cl)c(c(c1)Cl)Oc1ncc(cc1Cl)C(F)(F)F	5.19	5.12	4.26			4.17	4.78
995	CAS:494-19-9	c1ccc2c(c1)Nc1ccccc1CC2	4.57	4.38					4.73
996	CAS:2312-35-8	C#CCOS(=O)OC1CCCCC1Oc1ccc(cc1)C(C)(C)C	5.82	5.79	5.36	4.33	4.4	4.5	4.43
997	CAS:17575-22-3	OC[C@H]1O[C@@H](O[C@@H]2[C@@H](C)O[C@H](C[C@@H]2OC(=O)C)O[C@H]2[C@@H](O)C[C@@H](O[C@@H]2C)O[C@H]2[C@@H](O)C[C@@H](O[C@@H]2C)O[C@H]2CC[C@]3([C@@H](C2)CC[C@@H]2[C@@H]3C[C@@H](O)[C@]3([C@]2(O)CC[C@@H]3C2=CC(=O)OC2)C)C)[C@@H]([C@H]([C@@H]1O)O)O	6.52			6.03
998	CAS:538-41-0	Nc1ccc(cc1)/N=N/c1ccc(cc1)N	9.26		4.79			4.79	4.48
999	CAS:117-81-7	CCCCC(COC(=O)c1ccccc1C(=O)OCC(CCCC)CC)CC	4.99	5.19	4.91
1000	CAS:96-70-8	CCc1ccc(c(c1)C(C)(C)C)O	4.36	4.12
1001	CID:16218599	CCCCCCCCCCCC(=O)OCC([C@H]1OC[C@@H]([C@H]1O)O)O		4.83
1002	CAS:527-53-7	Cc1cc(C)c(c(c1)C)C	6.85
1003	CAS:363-17-7	O=C(C(F)(F)F)Nc1ccc2-c3c(Cc2c1)cccc3		4.12	4.43				5.45
1004	CAS:98-52-2	OC1CCC(CC1)C(C)(C)C			4.05
1005	CAS:98886-44-3	CCOP(=O)(N1CCSC1=O)SC(CC)C						4.68
1006	CAS:88768-40-5	CCOC(=O)[C@@H](N[C@H]1CCCN2N(C1=O)[C@@H](CCC2)C(=O)O)CCc1ccccc1	10.93	4.82
1007	CAS:368832-42-2	CC[C@H]1CC[C@@H]([C@@H](N1)c1ccccc1)NCc1cc2N(C)C(=O)[C@H]3[C@@H](c2cc1OC)C3	5.19				4.66	5.31	4.94	4.19
1008	CAS:65-71-4	Cc1c[nH]c(=O)[nH]c1=O			4.22
1009	CAS:100-42-5	C=Cc1ccccc1								6.61
1010	CAS:15901-40-3	C[Si](NC1CCCCC1)(NC1CCCCC1)NC1CCCCC1							4.38
1011	CAS:82-28-0	O=C1c2ccccc2C(=O)c2c1ccc(c2N)C				5.5			5.02
1012	CAS:10081-67-1	CC(c1ccccc1)(c1ccc(cc1)Nc1ccc(cc1)C(c1ccccc1)(C)C)C	4.59	4.96					4.5
1013	CAS:58-73-1	CN(CCOC(c1ccccc1)c1ccccc1)C		4.3
1014	CAS:64795-35-3	CN1C[C@H](C[C@H]2[C@H]1Cc1cn(c3c1c2ccc3)C)NS(=O)(=O)N(C)C			4.82
1015	CAS:101-70-2	COc1ccc(cc1)Nc1ccc(cc1)OC	4.45					4.51	4.4
1016	CAS:853-23-6	CC(=O)O[C@H]1CC[C@]2(C(=CC[C@@H]3[C@@H]2CC[C@]2([C@H]3CCC2=O)C)C1)C	4.79		4.65	4.71			5.03	3.99
1017	CAS:101-14-4	Nc1ccc(cc1Cl)Cc1ccc(c(c1)Cl)N	4.4	4.47	4.74	4.33		4.56	4.86
1018	CAS:2901-75-9	OC(=O)C(Cc1ccccc1)NC(=O)C						10.3
1019	CAS:145-73-3	OC(=O)C1C2CCC(C1C(=O)O)O2	4.35			5.13			4.64
1020	CAS:122-68-9	O=C(C=Cc1ccccc1)OCCCc1ccccc1							4.11
1021	CAS:39236-46-9	OCN1C(=O)NC(=O)C1NC(=O)NCNC(=O)NC1C(=O)NC(=O)N1CO					10.53	10.97	6.45
1022	CAS:23674-86-4	CCCC(=O)O[C@@]1(CC[C@@H]2[C@]1(C)C[C@H](O)[C@]1([C@H]2C[C@@H](C2=CC(=O)C=C[C@]12C)F)F)C(=O)COC(=O)C	4.44
1023	CAS:66-76-2	O=c1oc2ccccc2c(c1Cc1c(=O)oc2c(c1O)cccc2)O		5.57	5.26			6.24	5.35
1024	CAS:31188-99-5	O=C(N1CCCCC1)COc1ccc(cc1)C(=O)C		4.96
1025	CAS:10397-75-8	CNC(=O)c1c(I)c(NC(=O)CCCCC(=O)Nc2c(I)c(C(=O)O)c(c(c2I)C(=O)NC)I)c(c(c1I)C(=O)O)I							6.48
1026	CAS:101-63-3	[O-][N+](=O)c1ccc(cc1)Oc1ccc(cc1)[N+](=O)[O-]	5.18						5.32
1027	CAS:75747-14-7	C=CCNC1=C2C[C@@H](C)C[C@H](OC)[C@H](O)[C@@H](C)/C=C(\C)/[C@@H]([C@H](/C=C\C=C(\C(=O)NC(=CC1=O)C2=O)/C)OC)OC(=O)N	6.73	4.42		7.19
1028	CAS:94-44-0	O=C(c1cccnc1)OCc1ccccc1	10.22	11.1
1029	CAS:68373-14-8	OC(=O)[C@@H]1N2C(=O)C[C@H]2S(=O)(=O)C1(C)C	4.98	4.81	4.76	5.95	5.45	4.82	5.39
1030	CAS:26615-21-4	CN(CCOC1=Cc2ccccc2Sc2c1cc(Cl)cc2)C	4.45	4.53	4.65	4.39	4.44	4.79	4.57	3.8
1031	CAS:30685-43-9	CO[C@H]1[C@@H](O)C[C@@H](O[C@@H]1C)O[C@H]1[C@@H](O)C[C@@H](O[C@@H]1C)O[C@H]1[C@@H](O)C[C@@H](O[C@@H]1C)O[C@H]1CC[C@]2([C@@H](C1)CC[C@@H]1[C@@H]2C[C@@H](O)[C@]2([C@]1(O)CC[C@@H]2C1=CC(=O)OC1)C)C	6.48			6.05
1032	CAS:102625-70-7	COc1c(OC)ccnc1CS(=O)c1nc2c([nH]1)ccc(c2)OC(F)F	4.46				9.66	9.34
1033	CAS:5401-94-5	[O-][N+](=O)c1ccc2c(c1)cn[nH]2	4.23			4.35			3.64
1034	CAS:5541-67-3	Cc1ccc(c2c1cccn2)O	4.58		4.35		5.92		4.74
1035	CAS:65899-73-2	Clc1ccc(c(c1)Cl)C(Cn1ccnc1)OCc1ccsc1Cl	4.61	4.46	5.05	4.51	4.39		5.38
1036	CAS:139-65-1	Nc1ccc(cc1)Sc1ccc(cc1)N	4.35	3.73	3.99	3.63		3.6	4.11
1037	CID:5748789	CCCCCCCCCCCCOC(=O)c1ccccc1C(=O)OC[C@@H]([C@H](CCC)CC)CCC	4.82	6.29	10				3.55
1038	CAS:89-33-8	CCOC(=O)C1=NN(C(=O)C1)c1ccccc1							4.41
1039	CAS:65141-46-0	[O-][N+](=O)OCCNC(=O)c1cccnc1							4.61
1040	CAS:28721-07-5	O=C1Cc2ccccc2N(c2c1cccc2)C(=O)N					7.05
1041	CAS:22224-92-6	CCOP(=O)(Oc1ccc(c(c1)C)SC)NC(C)C	4.02		3.99				4.24
1042	CAS:630-56-8	CCCCCC(=O)O[C@@]1(CC[C@@H]2[C@]1(C)CC[C@H]1[C@H]2CCC2=CC(=O)CC[C@]12C)C(=O)C	5.01	4.66	5.03	6.92	4.42	4.57	4.71	3.93
1043	CAS:13360-45-7	CON(C(=O)Nc1ccc(c(c1)Cl)Br)C	4.41		4.11			4.41	4.37
1044	CAS:2423-66-7	[O-][n+]1cc[n+](c2c1cccc2)[O-]	5.38
1045	CAS:101-27-9	ClCC#CCOC(=O)Nc1cccc(c1)Cl	5	4.48	4.74	5.03	4.92	5.6	4.61
1046	CAS:87771-40-2	OCCN(c1c(I)c(C(=O)NCC(CO)O)c(c(c1I)C(=O)NCC(CO)O)I)C(=O)CO					9.34	10.87
1047	CAS:976-71-6	O=C1CC[C@]2(C(=C1)C=C[C@@H]1[C@@H]2CC[C@]2([C@H]1CC[C@]12CCC(=O)O1)C)C	6.21			4.77	9.9	8.38	6.85
1048	CAS:103177-37-3	O=C(c1ccc(cc1)OCCCCc1ccccc1)Nc1cccc2c1oc(cc2=O)c1[nH]nnn1		5.12	4.2			5.46	4.29
1049	CAS:610-39-9	Cc1ccc(c(c1)[N+](=O)[O-])[N+](=O)[O-]	4.24		4.04	4.22	4.09	4.62	4.28
1050	CAS:120068-37-3	N#Cc1nn(c(c1S(=O)C(F)(F)F)N)c1c(Cl)cc(cc1Cl)C(F)(F)F	4.83	4.67	4.7	4.16	4.61		5.25	4.35
1051	CAS:67-20-9	O=C1NC(=O)N(C1)N=Cc1ccc(o1)[N+](=O)[O-]	4.77	4.5	4.42
1052	CAS:745-65-3	CCCCC[C@@H](/C=C/[C@H]1[C@H](O)CC(=O)[C@@H]1CCCCCCC(=O)O)O	4.74
1053	CAS:84371-65-3	CC#C[C@]1(O)CC[C@@H]2[C@]1(C)C[C@H](c1ccc(cc1)N(C)C)C1=C3CCC(=O)C=C3CC[C@@H]21	6.48	5.48	6.8	9.08	5.42	6.17	9.1
1054	CAS:3131-60-0	OC[C@H]1O[C@H]([C@@H]([C@@H]1O)O)n1ncc(nc1=O)N	4.43		4.09		8.87	9.13	4.62
1055	CAS:4376-18-5	COC(=O)c1ccccc1C(=O)O							8.9
1056	CAS:6898-97-1	CCC(=C(c1ccc(cc1)O)CC)c1ccc(cc1)O	5.18			4.63	10.86	5.01	5.12
1057	CAS:89-63-4	Clc1ccc(c(c1)[N+](=O)[O-])N	4.58		4.09			3.86	4.3
1058	CAS:90-54-0	CCN(CCOc1ccccc1C(=O)CCc1ccccc1)CC			4.57				4.36
1059	CAS:85-68-7	CCCCOC(=O)c1ccccc1C(=O)OCc1ccccc1			5.02				4.7
1060	CAS:144-79-6	C[Si](c1ccccc1)(c1ccccc1)Cl	3.9		4.29				4.4
1061	CAS:121-87-9	[O-][N+](=O)c1ccc(c(c1)Cl)N			8.84				4.29
1062	CAS:645-49-8	c1ccc(cc1)/C=C\c1ccccc1								4
1063	CAS:43119-47-7	C[C@@H](CCC[C@]1(C)CCc2c(O1)c(C)c(c(c2C)OC(=O)c1cccnc1)C)CCC[C@@H](CCCC(C)C)C		5.61					7.21
1064	CAS:17692-39-6	O1CCN(CC1)CCCc1ccc(cc1)COc1ccccc1	4.48		4.39				4.59
1065	CAS:117337-19-6	COC(=O)CSc1cc(/N=c/2\sc(=O)n3n2CCCC3)c(cc1Cl)F					10.99	9.08
1066	CAS:555-16-8	O=Cc1ccc(cc1)[N+](=O)[O-]	5.39
1067	CAS:911-65-9	CCOc1ccc(cc1)Cc1nc2c(n1CCN(CC)CC)ccc(c2)[N+](=O)[O-]	4.3		4.22	4.2	4.15	4.07	4.88
1068	CAS:21540-35-2	Cc1cccc(c1)NC(=S)N(C)C			4.25		11	7.61	4.24
1069	CAS:81098-60-4	COC1CN(CCCOc2ccc(cc2)F)CCC1NC(=O)c1cc(Cl)c(cc1OC)N	4.2		4.66				4.41	4.54
1070	CAS:25122-46-7	CCC(=O)O[C@@]1([C@@H](C)C[C@@H]2[C@]1(C)C[C@H](O)[C@]1([C@H]2CCC2=CC(=O)C=C[C@]12C)F)C(=O)CCl	5		4.56					4.87
1071	CAS:1504-74-1	O=CC=Cc1ccccc1OC	4.07		4.28				4.11
1072	CAS:35575-96-3	COP(=O)(SCn1c(=O)oc2c1ncc(c2)Cl)OC	4.17		4.34	4.14	4.47	4.35	4.3
1073	CAS:52-85-7	COP(=S)(Oc1ccc(cc1)S(=O)(=O)N(C)C)OC		8.36					4.55
1074	CAS:215-58-7	c1ccc2c(c1)cc1c(c2)c2ccccc2c2c1cccc2				8.33				5.99
1075	CAS:112192-04-8	Oc1ccc2c(c1)c(CCCCN1CCC(=CC1)c1ccccc1)c[nH]2			4.43				4.75
1076	CAS:119-40-4	Oc1cc(cc2c1ccc(c2)Nc1ccccc1)S(=O)(=O)O	4.41		4.13				4.09	4.05
1077	CAS:934-00-9	COc1cccc(c1O)O	4.14			4.14	3.6
1078	CAS:52645-53-1	ClC(=CC1C(C1(C)C)C(=O)OCc1cccc(c1)Oc1ccccc1)Cl							4.84	4.46
1079	CAS:25812-30-0	Cc1ccc(c(c1)OCCCC(C(=O)O)(C)C)C						9.23
1080	CAS:1024-57-3	ClC1C2OC2C2C1C1(Cl)C(=C(C2(C1(Cl)Cl)Cl)Cl)Cl	4.18	4.15	4.04	4.21			4.39
1081	CAS:51-65-0	NC(C(=O)O)Cc1ccc(cc1)F				6.08
1082	CAS:42779-82-8	OC(=O)Cc1cc(n(c1C)c1ccc(cc1)Cl)C		4.66	4.59	4.45		4.68	4.4
1083	CAS:84449-90-1	Oc1ccc2c(c1)sc(c2C(=O)c1ccc(cc1)OCCN1CCCCC1)c1ccc(cc1)O	4.59	7.73	7.24		4.22	3.98	4.47	3.98
1084	CAS:616-86-4	CCOc1ccc(c(c1)[N+](=O)[O-])N				4.12			4.34
1085	CAS:501027-49-2	OC(=O)CCn1ccc2c1cccc2OCCc1nc(oc1C)c1ccccc1	4.14	4.16	4.47	4.12		4.39	4.36
1086	CAS:744-80-9	CCC1(C(=O)NC(=O)N(C1=O)C(=O)c1ccccc1)c1ccccc1	3.9			4.78
1087	CAS:52918-63-5	N#C[C@H](c1cccc(c1)Oc1ccccc1)OC(=O)[C@@H]1[C@@H](C1(C)C)C=C(Br)Br					10.4	8.8	4.82
1088	CAS:2683-43-4	Clc1cc(Cl)c(c(c1)[N+](=O)[O-])N	5.02
1089	CAS:96829-58-2	CCCCCCCCCCC[C@@H](C[C@@H]1OC(=O)[C@H]1CCCCCC)OC(=O)[C@H](CC(C)C)NC=O	4.97	5.8	5.69	6.24		5.27	5.78
1090	CAS:886-50-0	CCNc1nc(SC)nc(n1)NC(C)(C)C	4.37	4.37	4.31		4.16	4.16	4.25
1091	CAS:2050-47-7	Brc1ccc(cc1)Oc1ccc(cc1)Br							4.53	3.59
1092	CAS:873-94-9	CC1CC(=O)CC(C1)(C)C					10.52
1093	CAS:112887-68-0	OC(=O)CC[C@@H](C(=O)O)NC(=O)c1ccc(s1)N(Cc1ccc2c(c1)c(=O)[nH]c(n2)C)C		5.89	6				6.36
1094	CAS:2122-70-5	CCOC(=O)Cc1cccc2c1cccc2							4.09
1095	CAS:70693-59-3	Nc1ccccc1S(=O)(=O)N(C1CCCCC1)C	4.3		4.55	4.28			4.67
1096	CAS:139149-55-6	NC(=O)N([C@@H]1COc2c1ccc(c2)OCc1ccccc1)O	4.04	9.69	4.55		4.61		4.58
1097	CAS:5486-77-1	C=CCOc1cc(Cl)ccc1C(=O)NCCN(CC)CC		11.3
1098	CAS:92146-82-2	Nc1cccc(c1)C(=O)OC(C)(C)C							4.63
1099	CAS:1166-52-5	CCCCCCCCCCCCOC(=O)c1cc(O)c(c(c1)O)O	6.17	4.68	5.14	5.11	4.48	4.72	4.85
1100	CAS:101-61-1	CN(c1ccc(cc1)Cc1ccc(cc1)N(C)C)C							4.32
1101	CAS:105-05-5	CCc1ccc(cc1)CC		10.36	9.08				9.95
1102	CAS:2402-79-1	Clc1nc(Cl)c(cc1Cl)Cl			6.59				7.31
1103	CAS:49864-70-2	Clc1ccc2c(c1)N(C(=O)CCN1CCN3C(C1)CCC3)c1c(S2)cccc1				4.28			5.03
1104	CAS:145742-28-5	COc1ccc(cc1CN[C@H]1CCCN[C@H]1c1ccccc1)OC(F)(F)F	4.41		4.21		4.51		4.23	4.05
1105	CAS:1744-22-5	Nc1nc2c(s1)cc(cc2)OC(F)(F)F	4.63	10.15		4.93			4.68
1106	CAS:17804-35-2	CCCCNC(=O)n1c(NC(=O)OC)nc2c1cccc2	5.45	5.29					4.31
1107	CAS:107534-96-3	Clc1ccc(cc1)CCC(C(C)(C)C)(Cn1cncn1)O	4.51	4.12	4.44	4.48			4.62
1108	CAS:487-06-9	COc1cc(OC)c2c(c1)oc(=O)cc2	4.57						4.27
1109	CAS:3445-11-2	OCCN1CCCC1=O							4.4
1110	CID:131750181	NCCCC[C@@H](C(=O)N[C@H](C(=O)N[C@H](C(=O)NCC(=O)N[C@H](C(=O)N[C@H](C(=O)N[C@H](C(=O)N[C@H](C(=O)N[C@H](C(=O)NCC(=O)N[C@H](C(=O)N[C@H](C(=O)N[C@H](C(=O)NCC(=O)N[C@H](C(=O)O)CC(=O)N)CC(C)C)CO)Cc1ccc(cc1)O)CCCNC(=N)N)Cc1ccc(cc1)O)CC(=O)N)CC(=O)O)CC(C)C)Cc1[nH]cnc1)CCCNC(=N)N)NC(=O)[C@@H](NC(=O)[C@@H](NC(=O)[C@@H](NC(=O)[C@@H](NC(=O)[C@@H](NC(=O)[C@@H](NC(=O)[C@@H](NC(=O)[C@@H](NC(=O)CNC(=O)[C@@H](NC…					9.46	10.75
1111	CAS:95-69-2	Clc1ccc(c(c1)C)N		4.57
1112	CAS:13311-84-7	O=C(C(C)C)Nc1ccc(c(c1)C(F)(F)F)[N+](=O)[O-]	4.85	4.25	4.31				4.85
1113	CAS:553-17-3	COc1ccccc1OC(=O)Oc1ccccc1OC	5.57		4.38			4.55	4.6
1114	CAS:1393-48-2	C/C=C/1\NC(=O)C(NC(=O)c2csc(n2)[C@]23CCC(=N[C@@H]3c3csc(n3)[C@@H](NC(=O)c3nc([C@@H](NC(=O)[C@@H]4N=C1SC4)[C@@]([C@H](O)C)(O)C)sc3)[C@@H](C)OC(=O)c1cc([C@@H](O)C)c3c(n1)C(O)C(C=C3)NC(C(=O)N[C@H](C(=O)NC(=C)C(=O)N[C@H](C(=O)N2)C)C)[C@H](CC)C)c1scc(n1)C(=O)NC(=C)C(=O)NC(=C)C(=O)N)[C@H](O)C	4.7			5.13
1115	CAS:349495-42-7	CCn1nc(c2c1C(=O)NCC(=N2)c1ccc(cc1)O)C	4.19			4.35			4.09
1116	CAS:2176-62-7	Clc1nc(Cl)c(c(c1Cl)Cl)Cl				4.77
1117	CAS:95-76-1	Nc1ccc(c(c1)Cl)Cl		4.67	5.17			5.62	4.4
1118	CAS:27591-97-5	CCN(CCOc1ccc2-c3c(C(=O)c2c1)cc(cc3)OCCN(CC)CC)CC			4.37		4.62			4.56
1119	CAS:2693-46-1	Nc1ccc2-c3c(-c4c2c1ccc4)cccc3	5.28	5.94	5.09	4.94	4.97	5.34	5.31
1120	CAS:491-59-8	Cc1cc2cc3cccc(c3c(c2c(c1)O)O)O			4.65	4.57		5.37	4.42
1121	CAS:50-33-9	CCCCC1C(=O)N(N(C1=O)c1ccccc1)c1ccccc1			4.04
1122	CAS:22694-96-8	CC1OC(C(=N1)C)C				4.52
1123	CAS:80-05-7	CC(c1ccc(cc1)O)(c1ccc(cc1)O)C	4.54	4.36	5.4	4.32	4.43	4.41	4.95
1124	CAS:300-39-0	OC(=O)[C@H](Cc1cc(I)c(c(c1)I)O)N								9.18
1125	CAS:55721-11-4	O[C@H]1CCC(=C)/C(=C\C=C\2/CCC[C@]3([C@H]2CC[C@@H]3[C@@H](CC[C@H](C(O)(C)C)O)C)C)/C1	4.61	4.65		4.67
1126	CAS:81103-11-9	CC[C@H]1OC(=O)[C@H](C)[C@@H](O[C@H]2C[C@@](C)(OC)[C@H]([C@@H](O2)C)O)[C@H](C)[C@@H](O[C@@H]2O[C@H](C)C[C@@H]([C@H]2O)N(C)C)[C@](C[C@H](C(=O)[C@@H]([C@H]([C@]1(C)O)O)C)C)(C)OC						5.58
1127	CAS:1085-12-7	CCCCCCCOC(=O)c1ccc(cc1)O	4.37	4.3	4.63		4.46	4.47	4.6
1128	CAS:749-02-0	Fc1ccc(cc1)C(=O)CCCN1CCC2(CC1)C(=O)NCN2c1ccccc1	4.65	4.85	5.48		4.51		4.49
1129	CAS:33765-68-3	CC[C@H]1C[C@@H]2[C@]([C@H]1O)(C)CC[C@H]1[C@H]2CCC2=CC(=O)CC[C@H]12	6.5		4.57	4.68			7.92
1130	CAS:131-16-8	CCCOC(=O)c1ccccc1C(=O)OCCC							4.41
1131	CAS:68-96-2	O=C1CC[C@]2(C(=C1)CC[C@@H]1[C@@H]2CC[C@]2([C@H]1CC[C@]2(O)C(=O)C)C)C				6.38			6.59
1132	CAS:3105-97-3	CCN(CCNc1ccc(c2c1c(=O)c1c(s2)cccc1)CO)CC	4.68	4.48	4.73		4.58	4.66	4.34	4.16
1133	CAS:68367-52-2	Fc1cc2[C@]3(CCOc2cc1)NC(=O)NC3=O	4.45
1134	CAS:16219-75-3	CC=C1CC2CC1C=C2	4.39			4.27
1135	CAS:827-94-1	[O-][N+](=O)c1cc(Br)c(c(c1)Br)N							4.84
1136	CAS:58-00-4	CN1CCc2c3[C@H]1Cc1ccc(c(c1-c3ccc2)O)O	4.45		4.49		4.52		4.52
1137	CAS:144-68-3	O[C@@H]1CC(=C(C(C1)(C)C)/C=C/C(=C/C=C/C(=C/C=C/C=C(/C=C/C=C(/C=C/C1=C(C)C[C@H](CC1(C)C)O)\C)\C)/C)/C)C	4.39			4.54
1138	CAS:791-28-6	O=P(c1ccccc1)(c1ccccc1)c1ccccc1	4.15		4.29	4.39		4.14	4.32
1139	CAS:67915-31-5	Clc1ccc(c(c1)Cl)[C@]1(OC[C@@H](O1)COc1ccc(cc1)N1CCN(CC1)C(C)C)Cn1cncn1	11.48	11.68
1140	CAS:155270-99-8	COc1cc(/C=C/c2nc3c(n2C)c(=O)n(c(=O)n3CC)CC)ccc1OC						4.64
1141	CAS:70458-96-7	CCn1cc(C(=O)O)c(=O)c2c1cc(N1CCNCC1)c(c2)F					10.12	11.09
1142	CAS:118409-58-8	N#CC(=Cc1cc(O)c(c(c1)O)O)C#N				4.47
1143	CAS:54-36-4	O=C(C(c1cccnc1)(C)C)c1cccnc1	6.05
1144	CAS:120116-88-3	N#Cc1nc(c(n1S(=O)(=O)N(C)C)c1ccc(cc1)C)Cl	4.53	4.51	4.89		4.56	4.54	5.14
1145	CAS:604-75-1	O=C1Nc2ccc(cc2C(=NC1O)c1ccccc1)Cl	4.39	5.18	4.35			4.44	4.38
1146	CAS:826-62-0	O=C1OC(=O)C2C1C1C=CC2C1					8.99	9.9
1147	CAS:144-67-2	CCCCCCCCCCCCCCCC(=O)O[C@@H]1CC(=C(C(C1)(C)C)/C=C/C(=C/C=C/C(=C/C=C/C=C(/C=C/C=C(/C=C/C1=C(C)C[C@H](CC1(C)C)OC(=O)CCCCCCCCCCCCCCC)\C)\C)/C)/C)C		4.63		4.41
1148	CAS:103-16-2	Oc1ccc(cc1)OCc1ccccc1	4.52	4.15	4.73			4.7	4.73
1149	CAS:141-94-6	CCCCC(CN1CN(CC(CCCC)CC)CC(C1)(C)N)CC						4.44		4.58
1150	CAS:384-22-5	[O-][N+](=O)c1ccccc1C(F)(F)F		8.69
1151	CAS:16969-10-1	C=CC(=O)OCC(COc1ccccc1)O	4.16		4.01	4.58	4.13	3.68	4.26
1152	CID:2879	Cc1ccc(cc1)O		3.9
1153	CID:688628	COc1cc(OC)ccc1C(=O)c1ccc(cc1)O	4.39	4.12	4.41		10.1	9.13	4.17
1154	CAS:361-37-5	CC[C@H](NC(=O)[C@H]1CN(C)[C@H]2C(=C1)c1cccc3c1c(C2)cn3C)CO	9.47	11.22		7.75				4.68
1155	CAS:13466-78-9	CC1=CCC2C(C1)C2(C)C				4.51
1156	CAS:40188-45-2	CCCC(=O)Nc1ccc(c(c1)C(=O)C)O							4.46
1157	CAS:933-75-5	Clc1ccc(c(c1Cl)O)Cl	4.32					4.41
1158	CAS:262376-75-0	Clc1ccc2c(c1)CC1C2(O)N=C(S1)c1ccccc1	4.29	4.09	4.33	4.15		5.11	4.38
1159	CAS:840-65-3	COC(=O)c1ccc2c(c1)ccc(c2)C(=O)OC					4.77		4.76
1160	CAS:110235-47-7	CC#Cc1nc(Nc2ccccc2)nc(c1)C	4.35		4.1	4.3		4.2	4.49
1161	CAS:496-72-0	Cc1ccc(c(c1)N)N		4.13	4.37				4.22
1162	CAS:162881-26-7	Cc1cc(C)c(c(c1)C)C(=O)P(=O)(C(=O)c1c(C)cc(cc1C)C)c1ccccc1							3.91
1163	CAS:54350-48-0	CCOC(=O)/C=C(/C=C/C=C(/C=C/c1c(C)cc(c(c1C)C)OC)\C)\C	4.42	4.93					4.78
1164	CAS:21145-77-7	CC1CC(C)(C)c2c(C1(C)C)cc(c(c2)C(=O)C)C			4.36				5.09	4.64
1165	CAS:153168-05-9	Cc1noc(c1)CCCOc1c(C)cc(cc1C)c1noc(n1)C(F)(F)F							4.58	4.59
1166	CAS:100-41-4	CCc1ccccc1			8.65
1167	CAS:5131-58-8	Nc1ccc(c(c1)N)[N+](=O)[O-]							4.35
1168	CAS:58-08-2	Cn1cnc2c1c(=O)n(C)c(=O)n2C	4.75
1169	CAS:1470-94-6	Oc1ccc2c(c1)CCC2							4.38
1170	CAS:112281-77-3	Clc1ccc(c(c1)Cl)C(Cn1cncn1)COC(C(F)F)(F)F	4.71	4.32	4.3	4.14	4.45	10.91	4.72	4.26
1171	CAS:564-20-5	O=C1C[C@H]2[C@@](O1)(C)CC[C@@H]1[C@]2(C)CCCC1(C)C	4.11						4.56
1172	CID:158629	Brc1c(Br)ccc(c1Br)c1cc(Br)c(c(c1)Br)Br		3.9		4.73			5.1	4.25
1173	CAS:4196-89-8	O=C(c1ccccc1)OCC(COC(=O)c1ccccc1)(C)C			5.18				4.38
1174	CAS:69806-34-4	OC(=O)C(Oc1ccc(cc1)Oc1ncc(cc1Cl)C(F)(F)F)C	4.44	4.88	5	5.52		5.11	4.56
1175	CAS:2417-72-3	BrCc1ccc(cc1)C(=O)OC							4.44
1176	CAS:104-53-0	O=CCCc1ccccc1			7.98
1177	CAS:87818-31-3	CC([C@@]12CC[C@](O2)([C@@H](C1)OCc1ccccc1C)C)C							4.54	4.19
1178	CAS:150824-47-8	CCN(/C(=C/[N+](=O)[O-])/NC)Cc1ccc(nc1)Cl	4.5	5.43
1179	CAS:73590-85-9	COc1ccc2c(c1)nc([nH]2)SCc1ncc(c(c1C)OC)C						4.47	4.48
1180	CAS:5466-77-3	CCCCC(COC(=O)C=Cc1ccc(cc1)OC)CC	4.62						4.6
1181	CAS:92-91-1	CC(=O)c1ccc(cc1)c1ccccc1							4.51
1182	CAS:149413-74-1	OC(=O)Cc1ccccc1COc1ccc2c(c1)cc(o2)c1scc(n1)C(C)(C)C	4.62	4.71	4.96	5.11	4.38	5.21	4.22	4.26
1183	CAS:59-49-4	O=c1oc2c([nH]1)cccc2						7.67
1184	CID:104635	CC(CCCCCCOC(=O)c1cc(ccc1C(=O)OCCCCCCC(C)C)C(=O)OCCCCCCC(C)C)C	5	5.43	4.56
1185	CAS:338-98-7	CC(=O)OCC(=O)[C@@]1(O)CC[C@@H]2[C@]1(C)C[C@H](O)[C@]1([C@H]2CCC2=CC(=O)C=C[C@]12C)F			4.39				5.62
1186	CAS:467-85-6	CCC(=O)C(c1ccccc1)(c1ccccc1)CCN(C)C			4.32				4.35
1187	CAS:59-58-5	OCCC(=C(N(Cc1cnc(nc1N)C)C=O)C)SSCCC	4.4		4.36		4.38		4.58
1188	CAS:1038-59-1	O=C(NS(=O)(=O)c1ccc(cc1)C)NC1CCCCCCC1						4.51
1189	CAS:4956-37-0	CCCCCCC(=O)O[C@H]1CC[C@@H]2[C@]1(C)CC[C@H]1[C@H]2CCc2c1ccc(c2)O	5.95			5.13
1190	CAS:53-06-5	OCC(=O)[C@@]1(O)CC[C@@H]2[C@]1(C)CC(=O)[C@H]1[C@H]2CCC2=CC(=O)CC[C@]12C	7.04			5.09			5.02
1191	CAS:29767-20-2	COc1cc(cc(c1O)OC)[C@H]1[C@H]2C(=O)OCC2C(c2c1cc1OCOc1c2)O[C@@H]1O[C@@H]2COC(O[C@H]2[C@@H]([C@H]1O)O)c1cccs1	6.61	5.91
1192	CAS:693-95-8	Cc1cscn1			6.66
1193	CAS:5259-88-1	O=C(C1=C(C)OCCS1(=O)=O)Nc1ccccc1	5.16	4.24	4.66	4.47	4.77	5.65	4.12
1194	CAS:1597-82-6	CC(=O)OCC(=O)[C@@]1(O)[C@H](C)C[C@@H]2[C@]1(C)C[C@H](O)[C@H]1[C@H]2C[C@@H](C2=CC(=O)C=C[C@]12C)F	4.91
1195	CAS:5003-48-5	CC(=O)Nc1ccc(cc1)OC(=O)c1ccccc1OC(=O)C			4.87				4.34
1196	CAS:29122-68-7	OC(COc1ccc(cc1)CC(=O)N)CNC(C)C							8.76
1197	CAS:1679-64-7	COC(=O)c1ccc(cc1)C(=O)O	8.65				10.1	9.1
1198	CAS:50594-66-6	Clc1cc(ccc1Oc1ccc(c(c1)C(=O)O)[N+](=O)[O-])C(F)(F)F	4.49	4.67	4.34	4.47		5.61	4.3
1199	CAS:886-08-8	Oc1ccccc1C=NCc1ccccc1							8.42	4.44
1200	CAS:101-72-4	CC(Nc1ccc(cc1)Nc1ccccc1)C	4.95	4.43	4.69		4.55	4.17	4.41
1201	CAS:68767-14-6	OC(=O)C(c1ccc(cc1)CC1CCCC1=O)C					9.32	9.37
1202	CAS:53-34-9	OCC(=O)[C@@]1(O)CC[C@@H]2[C@]1(C)C[C@H](O)[C@H]1[C@H]2C[C@@H](C2=CC(=O)C=C[C@]12C)F							5.23
1203	CAS:2687-96-9	CCCCCCCCCCCCN1CCCC1=O	4.59	4.54	4.27		10.34	10.7	4.39	4.15
1204	CAS:100-53-8	SCc1ccccc1	4.2		3.95			4.52	4.33
1205	CAS:91-68-9	CCN(c1cccc(c1)O)CC							4.09
1206	CAS:51-48-9	OC(=O)[C@H](Cc1cc(I)c(c(c1)I)Oc1cc(I)c(c(c1)I)O)N				4.45		4.54
1207	CAS:700-13-0	Oc1cc(C)c(c(c1C)C)O					7.65	7.65
1208	CAS:2420-87-3	O=C1OC(=O)c2c1cc(cc2)c1ccc2c(c1)C(=O)OC2=O	4.1						4.38
1209	CAS:1247-42-3	OCC(=O)[C@@]1(O)[C@@H](C)C[C@@H]2[C@]1(C)CC(=O)[C@H]1[C@H]2CCC2=CC(=O)C=C[C@]12C	7.14			5.65	9.18
1210	CAS:114-83-0	CC(=O)NNc1ccccc1		5.8	5.57	4.98		5.63	5.14
1211	CAS:5711-40-0	COc1ccc(cc1)C(=O)/C(=C\C(=O)O)/Br	4.4
1212	CAS:131983-72-7	OC1(Cn2ncnc2)C(=Cc2ccc(cc2)Cl)CCC1(C)C	4.44		4.26				4.35	3.91
1213	CAS:4564-87-8	O=CC[C@H]1C[C@@H](C)C(=O)/C=C/C2OC2C[C@H](OC(=O)C[C@H]([C@@H]([C@H]1O[C@@H]1O[C@H](C)[C@H]([C@@H]([C@H]1O)N(C)C)O[C@@H]1O[C@@H](C)[C@@H]([C@](C1)(C)O)OC(=O)CC(C)C)OC)OC(=O)C)C	5.02	4.58		4.7
1214	CAS:23110-15-8	CO[C@@H]1[C@@H](CC[C@@]2([C@H]1[C@@]1(C)O[C@@H]1CC=C(C)C)CO2)OC(=O)/C=C/C=C/C=C/C=C/C(=O)O	8.32	7.88	8.23	4.61			4.05
1215	CAS:1478-61-1	FC(C(C(F)(F)F)(c1ccc(cc1)O)c1ccc(cc1)O)(F)F	4.61	4.33	6.52	4.56	4.53	4.98	4.94
1216	CAS:963-14-4	CCOc1ccc(nn1)NS(=O)(=O)c1ccc(cc1)N	4.81
1217	CAS:3010-96-6	OC1C(C)(C)C(C1(C)C)O		8.44
1218	CAS:2871-01-4	OCCNc1ccc(cc1[N+](=O)[O-])N								4.19
1219	CAS:99607-70-2	CCCCCC(OC(=O)COc1ccc(c2c1nccc2)Cl)C	4.17	4.1	4.41	4.44	4.13	4.48	4.35	4.4
1220	CAS:100-11-8	BrCc1ccc(cc1)[N+](=O)[O-]	4.41					5.29
1221	CAS:478-43-3	Oc1cc(cc2c1C(=O)c1c(C2=O)cccc1O)C(=O)O	5.42
1222	CAS:61379-65-5	CO[C@H]1/C=C/O[C@@]2(C)Oc3c(C2=O)c2c(O)c(/C=N/N4CCN(CC4)C4CCCC4)c(c(c2c(c3C)O)O)NC(=O)/C(=C\C=C\[C@@H]([C@@H]([C@H]([C@H]([C@H]([C@@H]([C@@H]1C)OC(=O)C)C)O)C)O)C)/C	4.34	4.66		4.59
1223	CAS:614-18-6	CCOC(=O)c1cccnc1							8.84
1224	CAS:59-96-1	ClCCN(C(COc1ccccc1)C)Cc1ccccc1			4.34	4.47			4.64
1225	CAS:477-30-5	CN[C@H]1CCc2c(-c3c1cc(=O)c(cc3)OC)c(OC)c(c(c2)OC)OC	7.13	6.79
1226	CAS:602-87-9	[O-][N+](=O)c1ccc2c3c1cccc3CC2	4.57			4.37			4.48
1227	CAS:75887-54-6	CCO[C@H]1O[C@@H]2OC3(C)CC[C@@H]4[C@]2([C@H]([C@H]1C)CC[C@H]4C)OO3			4.45			4.78	4.53
1228	CAS:3810-35-3	O=C(c1cccs1)Nc1ncc(s1)[N+](=O)[O-]	4.52	4.42	4.48		10.47	10.98	4.66	7.08
1229	CID:6537506	Brc1cc(Oc2cc(Br)c(c(c2Br)Br)Br)c(c(c1Br)Br)Br	4.18				4.17		4.63
1230	CAS:156-10-5	O=Nc1ccc(cc1)Nc1ccccc1	4.69	4.13	4.53	4.13	4.55	4.57	4.44
1231	CAS:4098-71-9	O=C=NCC1(C)CC(N=C=O)CC(C1)(C)C		4.2
1232	CAS:907169-79-3	COc1cc(ccc1OC)C1NC(=S)N2N1C(=S)NC2c1ccc(c(c1)OC)OC	7.11	7.53
1233	CAS:84-75-3	CCCCCCOC(=O)c1ccccc1C(=O)OCCCCCC		5.25	4.98				4.68
1234	CAS:101-67-7	CCCCCCCCc1ccc(cc1)Nc1ccc(cc1)CCCCCCCC							4.3
1235	CAS:12192-57-3	OC[C@H]1OC2[SH-][Au+]O[C@@H]2[C@H]([C@@H]1O)O	4.87	7.28		5.44
1236	CAS:73963-72-1	O=C1CCc2c(N1)ccc(c2)OCCCCc1nnnn1C1CCCCC1			4.63				4.51
1237	CAS:58-63-9	OC[C@H]1O[C@H]([C@@H]([C@@H]1O)O)n1cnc2c1ncnc2O		8.05
1238	CAS:65-86-1	Oc1nc(O)nc(c1)C(=O)O							4.67
1239	CAS:134-32-7	Nc1cccc2c1cccc2			5.8	5.86			4.35
1240	CAS:16679-58-6	NC(=O)C[C@@H]1NC(=O)[C@H](CCC(=O)N)NC(=O)[C@H](Cc2ccccc2)NC(=O)[C@@H](NC(=O)CCSSC[C@H](NC1=O)C(=O)N1CCC[C@H]1C(=O)N[C@H](C(=O)NCC(=O)N)CCCNC(=N)N)Cc1ccc(cc1)O		4.03
1241	CAS:5232-99-5	CCOC(=O)C(=C(c1ccccc1)c1ccccc1)C#N	4.49		5.34			4.21	5.08	3.8
1242	CAS:122-04-3	ClC(=O)c1ccc(cc1)[N+](=O)[O-]			7.16
1243	CAS:109826-26-8	O=c1[nH]c2c(n1C1CCN(CC1)CC1(C)OCc3c(-n4c1ccc4)cccc3)cccc2	4.39	4.47	4.74	4.46	4.52	4.47	4.55	4.75
1244	CAS:77-47-4	ClC1=C(Cl)C(C(=C1Cl)Cl)(Cl)Cl	4.15			4.45		6.08
1245	CAS:313-06-4	O=C(O[C@H]1CC[C@@H]2[C@]1(C)CC[C@H]1[C@H]2CCc2c1ccc(c2)O)CCC1CCCC1	6.62			5.23			6.43
1246	CAS:2104-09-8	Nc1scc(n1)c1ccc(cc1)[N+](=O)[O-]	5.42	4.53					5.09
1247	CAS:789-02-6	Clc1ccc(cc1)C(C(Cl)(Cl)Cl)c1ccccc1Cl	4.44	3.6	5.27	4.54			5.43
1248	CAS:68302-57-8	CC(c1ccc2c(c1)c(=O)c1c(o2)nc(c(c1)C(=O)O)N)C			9.33
1249	CAS:103725-47-9	O=C(NCC(=O)NCC(=O)O)CNC(=O)CSC(=O)c1ccccc1			6.16
1250	CAS:19248-13-6	NCCN(c1cccc(c1)C)CC		4.12	4.24				4.24
1251	CID:11524680	CC(CCCCCCOC(=O)C1CCCCC1C(=O)OCCCCCCC(C)C)C		8.4
1252	CAS:105624-86-0	Oc1ccc2c(c1)C(=O)N(C2=O)c1c(cccc1C(C)C)C(C)C	4.81	4.55	6.18	4.48	4.44	4.81	5.27
1253	CAS:122-11-2	COc1nc(OC)nc(c1)NS(=O)(=O)c1ccc(cc1)N					9.36	8.93
1254	CAS:500-66-3	CCCCCc1cc(O)cc(c1)O	4.54	4.11	4.18	4.5	4.21	4.28	4.43
1255	CAS:56-54-2	C=C[C@H]1C[N@@]2CC[C@H]1C[C@@H]2[C@H](c1ccnc2c1cc(OC)cc2)O			3.55
1256	CAS:521-18-6	O=C1CC[C@]2([C@H](C1)CC[C@@H]1[C@@H]2CC[C@]2([C@H]1CC[C@@H]2O)C)C				5.45			6.51
1257	CAS:59973-80-7	OC(=O)CC1=C(C)/C(=C/c2ccc(cc2)S(=O)(=O)C)/c2c1cc(F)cc2		7.51
1258	CAS:32222-06-3	O[C@H]1C[C@H](O)C(=C)/C(=C\C=C\2/CCC[C@]3([C@H]2CC[C@@H]3[C@@H](CCCC(O)(C)C)C)C)/C1	4.65	4.7		4.91
1259	CAS:78755-81-4	CCOC(=O)c1ncn2-c3ccc(cc3C(=O)N(Cc12)C)F							4.29
1260	CAS:2104-64-5	CCOP(=S)(c1ccccc1)Oc1ccc(cc1)[N+](=O)[O-]					9.75	9.12	5.79
1261	CAS:101-48-4	COC(Cc1ccccc1)OC							9.09
1262	CAS:1034-01-1	CCCCCCCCOC(=O)c1cc(O)c(c(c1)O)O	5.52	4.13	4.72	4.9	4.42	4.71	4.44
1263	CAS:55134-13-9	CC[C@H]([C@H]1O[C@]2(C=C[C@H]([C@@]3(O2)CC[C@@](O3)(C)[C@H]2CC[C@]([C@@H](O2)C)(O)CC)O)[C@@H](C[C@@H]1C)C)C(=O)[C@H]([C@H]([C@@H]([C@@H]1O[C@H]([C@H](C[C@@H]1C)C)[C@H](C(=O)O)CC)C)O)C	6.12	4.64
1264	CAS:14007-64-8	CCC(c1ccccc1)C(=O)OCCN(CC)CC	11.21	9.53
1265	CAS:130-16-5	Clc1ccc(c2c1cccn2)O	4.73		4.68		5.84		5.34
1266	CAS:94-37-1	S=C(N1CCCCC1)SSC(=S)N1CCCCC1	5.29		6.24		6.98		6.29
1267	CAS:97-17-6	CCOP(=S)(Oc1ccc(cc1Cl)Cl)OCC							4.89	4.46
1268	CAS:55453-87-7	OC(=O)Cc1ccc2c(c1)C(=O)c1ccccc1CO2						4.94
1269	CAS:7059-24-7	CO[C@@H]([C@@H]1Cc2cc3cc(O[C@H]4C[C@@H](O[C@@H]5C[C@@H](O)[C@H]([C@H](O5)C)OC)[C@H]([C@H](O4)C)OC(=O)O)c(c(c3c(c2C(=O)[C@H]1O[C@H]1C[C@@H](O[C@H]2C[C@@H](O[C@@H]3O[C@@H](C)[C@@H]([C@@](C3)(C)O)OC(=O)C)[C@@H]([C@H](O2)C)O)[C@@H]([C@H](O1)C)O)O)O)C)C(=O)[C@H]([C@H](O)C)O	6.35	7.04		7.03
1270	CAS:525-82-6	O=c1cc(oc2c1cccc2)c1ccccc1	4.21		4.36	4.81			4.32
1271	CAS:102121-60-8	O=C(c1ccc2c(c1)C(C)(C)CCC2(C)C)Nc1ccc(cc1)C(=O)O	4.4	4.17	4.45	4.55	10.9		4.62	4.22
1272	CAS:56507-37-0	CC(c1n[nH]c(=O)n(c1=O)N)(C)C			9.93
1273	CAS:473289-62-2	CC(=O)S[C@H](C(=O)N[C@H]1Cc2ccccc2[C@@H]2N(C1=O)[C@@H](CCC2)C(=O)O)C(C)C					11	10.99
1274	CAS:98-94-2	CN(C1CCCCC1)C		7.97				4.13
1275	CAS:620-40-6	c1ccc(cc1)CN(Cc1ccccc1)Cc1ccccc1			4.95	5.26			4.7
1276	CAS:479-13-0	Oc1ccc2c(c1)oc(=O)c1c2oc2c1ccc(c2)O	4.22						4.21
1277	CAS:501-36-0	Oc1ccc(cc1)/C=C/c1cc(O)cc(c1)O	4.55	4.36	4.78			4.23	5.25
1278	CAS:58-22-0	O=C1CC[C@]2(C(=C1)CC[C@@H]1[C@@H]2CC[C@]2([C@H]1CC[C@@H]2O)C)C	4.11			5.79			6.45
1279	CAS:126-00-1	OC(=O)CCC(c1ccc(cc1)O)(c1ccc(cc1)O)C			4.26
1280	CAS:141505-33-1	N#CC(=NNc1ccc(cc1)C1=NNC(=O)C[C@H]1C)C#N	5.29		5.31	4.46	5.76	4.7	5.3
1281	CAS:15950-66-0	Oc1ccc(c(c1Cl)Cl)Cl	4.27	4.14					4.46
1282	CAS:7364-25-2	O=c1[nH][nH]c2c1cccc2	4.88		4.42			4.37
1283	CAS:95-54-5	Nc1ccccc1N	3.81		4.18				3.85
1284	CAS:90779-69-4	NCCC[C@@H](C(=O)NCC(=O)N)NC(=O)[C@@H]1CCCN1C(=O)[C@@H]1CSSCCC(=O)N[C@H](Cc2ccc(cc2)OCC)C(=O)N[C@H](C(=O)N[C@H](C(=O)N[C@H](C(=O)N1)CC(=O)N)[C@H](O)C)[C@H](CC)C		4.64
1285	CAS:553-53-7	NNC(=O)c1cccnc1							4.3
1286	CAS:709-98-8	CCC(=O)Nc1ccc(c(c1)Cl)Cl	4.55		4.36				4.46
1287	CAS:5153-67-3	[O-][N+](=O)/C=C/c1ccccc1			4.19	4.7	4.66	4.56	4.38	4.66
1288	CAS:140-57-8	ClCCOS(=O)OC(COc1ccc(cc1)C(C)(C)C)C		8.75
1289	CAS:37693-01-9	Clc1ccc(c(c1)Cl)Cc1cc(ccc1O)C(CC(C)(C)C)(C)C		4.71	5.08	11.15	4.83		5
1290	CAS:70-11-1	BrCC(=O)c1ccccc1						9.08
1291	CAS:86-50-0	COP(=S)(SCn1nnc2c(c1=O)cccc2)OC	4.05	4.2	4.37		4.44	4.47	4.29
1292	CAS:119-27-7	COc1ccc(cc1[N+](=O)[O-])[N+](=O)[O-]		9.19
1293	CAS:86-20-4	CCn1c2ccc(cc2c2c1cccc2)[N+](=O)[O-]	5.02			5.92			5.76	4.5
1294	CAS:72496-41-4	OCC(=O)[C@@]1(O)C[C@H](O[C@H]2C[C@H](N)[C@@H]([C@@H](O2)C)O[C@@H]2CCCCO2)c2c(C1)c(O)c1c(c2O)C(=O)c2c(C1=O)cccc2OC	4.75	4.45	4.86	4.46	5.02	5.36	4.82
1295	CAS:3012-37-1	N#CSCc1ccccc1		4.15			10.95	5	4.33
1296	CAS:40666-16-8	OC(=O)CCC/C=C\C[C@H]1[C@@H](O)C[C@H]([C@@H]1/C=C/[C@H](COc1cccc(c1)C(F)(F)F)O)O		11.28
1297	CAS:129-03-3	CN1CCC(=C2c3ccccc3C=Cc3c2cccc3)CC1		4.8	4.44				4.65
1298	CAS:88495-63-0	OC(=O)CCC(=O)O[C@H]1O[C@@H]2O[C@@]3(C)CC[C@@H]4[C@]2([C@H]([C@H]1C)CC[C@H]4C)OO3	5.94	6.33		4.84
1299	CAS:77-09-8	Oc1ccc(cc1)C1(OC(=O)c2c1cccc2)c1ccc(cc1)O	4.49	4.66	5.34	4.6	4.48	5.12	4.59
1300	CAS:4658-28-0	[N-]=[N+]=Nc1nc(NC(C)C)nc(n1)SC	4.46		4.32			4.49	4.37
1301	CAS:68085-85-8	N#CC(c1cccc(c1)Oc1ccccc1)OC(=O)C1C(C1(C)C)/C=C(/C(F)(F)F)\Cl	5.2	4.7				5.14	4.59
1302	CAS:179465-71-5	Fc1ccc(cc1)Oc1cccc(c1)O[C@H]1C=C[C@H](C1)N(C(=O)N)O	4.34	4.14	4.15	4.3		4.1	4.46
1303	CAS:112665-43-7	OC(=O)CCCCCC(C1=C(C)C(=O)C(=C(C1=O)C)C)c1ccccc1	4.68		4.42			4.37	4.5
1304	CAS:88-23-3	Clc1cc(N)c(c(c1)S(=O)(=O)O)O	4.81						4.71
1305	CAS:83-26-1	O=C(C(C)(C)C)C1C(=O)c2c(C1=O)cccc2	4.5	4.4	4.42	4.48		4.72	4.29
1306	CAS:611-99-4	O=C(c1ccc(cc1)O)c1ccc(cc1)O	4.51	4.36	4.24		9.97	9.17	4.31
1307	CAS:22881-35-2	CC(N(Cc1c(C(C)C)c(=O)n(n1C)c1ccccc1)C)Cc1ccccc1			4.55	4.95		3.93	4.86
1308	CAS:1942-71-8	OC1CCCCC1Oc1ccc(cc1)C(C)(C)C			4.34				4.39
1309	CAS:68-22-4	C#C[C@]1(O)CC[C@@H]2[C@]1(C)CC[C@H]1[C@H]2CCC2=CC(=O)CC[C@H]12	7.85			6.09
1310	CAS:10262-69-8	CNCCCC12CCC(c3c1cccc3)c1c2cccc1		4.43	4.34		4.43	4.82	4.36
1311	CAS:119169-78-7	OC(=O)C1=CC2=CC[C@@H]3[C@@H]([C@]2(CC1)C)CC[C@]1([C@H]3CC[C@@H]1C(=O)NC(C)(C)C)C				4.53
1312	CAS:2463-84-5	COP(=S)(Oc1ccc(cc1Cl)[N+](=O)[O-])OC	4.15
1313	CAS:198904-31-3	COC(=O)N[C@@H](C(C)(C)C)C(=O)NN(Cc1ccc(cc1)c1ccccn1)C[C@@H]([C@H](Cc1ccccc1)NC(=O)[C@H](C(C)(C)C)NC(=O)OC)O	4.57		8.37				4.63
1314	CAS:13710-19-5	OC(=O)c1ccccc1Nc1cccc(c1C)Cl		4.69	4.82	4.6		5.01	4.7
1315	CAS:16066-35-6	CC(c1ccc(cc1)S(=O)(=O)O)C		4.29
1316	CAS:31127-54-5	Oc1ccc(cc1)C(=O)c1ccc(c(c1O)O)O	4.88			4.27		4.43	4.38
1317	CAS:778-22-3	CC(c1ccccc1)(c1ccccc1)C								4.07
1318	CAS:27959-26-8	OC1C(CCCC1(COC(=O)c1cccnc1)COC(=O)c1cccnc1)(COC(=O)c1cccnc1)COC(=O)c1cccnc1								6.47
1319	CAS:167820-10-2	O=C(c1cc2c([nH]1)cccc2)N[C@@H]1N=C(c2ccccc2F)c2c3N(C1=O)CCc3ccc2	4.78	4.69	5.98	5.33	5.28	9.36	10.22
1320	CAS:3319-31-1	CCCCC(COC(=O)c1cc(ccc1C(=O)OCC(CCCC)CC)C(=O)OCC(CCCC)CC)CC	5.18	4.06
1321	CAS:40796-97-2	CN1[C@@H]2CC[C@H]1C[C@H](C2)OC(=O)c1cc(Cl)cc(c1)Cl							4.41	4.63
1322	CAS:35065-27-1	Clc1cc(Cl)c(cc1c1cc(Cl)c(cc1Cl)Cl)Cl							4.72	4.35
1323	CAS:2144-08-3	O=Cc1ccc(c(c1O)O)O			4.37		4.46		4.53
1324	CAS:51-12-7	O=C(NCc1ccccc1)CCNNC(=O)c1ccncc1	9.35
1325	CAS:123-91-1	O1CCOCC1							4.42
1326	CAS:538-74-9	S(Cc1ccccc1)Cc1ccccc1							4.56	4.42
1327	CAS:4015-32-1	COc1cc2c(CC)ncnc2cc1OC	9.03
1328	CAS:19780-11-1	CCCCCCCCCC=CCC1CC(=O)OC1=O	4.43	4.54	4.23	4.6		4.19
1329	CAS:102-09-0	O=C(Oc1ccccc1)Oc1ccccc1			4.17				3.85	4.26
1330	CAS:86487-64-1	Fc1ccc(cc1)C(=O)C1CCN(CC1)CCc1c(C)nc2n(c1=O)CCS2					9.21	9.3
1331	CID:338733	CC(CCCCCCc1ccc(cc1)O)C	4.57		5.77				4.95
1332	CAS:25122-41-2	ClCC(=O)[C@@]1(O)[C@@H](C)C[C@@H]2[C@]1(C)C[C@H](O)[C@]1([C@H]2CCC2=CC(=O)C=C[C@]12C)F	4.75
1333	CAS:1948-33-0	Oc1ccc(c(c1)C(C)(C)C)O	4.72		4.33	5.03	4.18		4.38
1334	CAS:484-20-8	COc1c2ccc(=O)oc2cc2c1cco2	5.44						4.9
1335	CAS:100-10-7	O=Cc1ccc(cc1)N(C)C							4.34
1336	CAS:65576-45-6	Clc1ccc2c(c1)[C@@H]1CN(C[C@H]1c1c(O2)cccc1)C				4.66			4.34
1337	CAS:69-23-8	OCCN1CCN(CC1)CCCN1c2ccccc2Sc2c1cc(cc2)C(F)(F)F	4.49	4.37	4.6	4.49	4.51	3.91	4.28	4.31
1338	CAS:82-99-5	CCN(CCSC(=O)C(c1ccccc1)c1ccccc1)CC			4.74	4.73			4.57
1339	CAS:70831-56-0	O=C(O[C@H]([C@H](C(=O)O)OC(=O)/C=C/c1ccc(c(c1)O)O)C(=O)O)/C=C/c1ccc(c(c1)O)O					8.88	10.38
1340	CAS:220991-20-8	OC(=O)Cc1cc(C)ccc1Nc1c(F)cccc1Cl	4.64	4.7	4.54			5.74	4.56
1341	CAS:380315-80-0	CC(=O)Nc1ccc(cc1)NC(=S)NC(=O)c1ccc(cc1)C(C)(C)C	6.43	6.66
1342	CAS:1458-18-0	COC(=O)c1nc(Cl)c(nc1N)Cl							4.42
1343	CAS:29091-21-2	CCCN(c1c(cc(c(c1[N+](=O)[O-])N)C(F)(F)F)[N+](=O)[O-])CCC	4.65	4.49	5	6.11	4.61	4.48	5.25	4
1344	CAS:88-74-4	[O-][N+](=O)c1ccccc1N		10.5					8.68
1345	CAS:146939-27-7	O=C1Nc2c(C1)cc(c(c2)Cl)CCN1CCN(CC1)c1nsc2c1cccc2	4.68	4.52	4.63		4.41
1346	CAS:67-73-2	OCC(=O)[C@@]12OC(O[C@@H]1C[C@@H]1[C@]2(C)C[C@H](O)[C@]2([C@H]1C[C@@H](C1=CC(=O)C=C[C@]21C)F)F)(C)C	4.65
1347	CAS:106-02-5	O=C1CCCCCCCCCCCCCCO1								4.18
1348	CAS:23495-12-7	CCC(=O)OCCOc1ccccc1					8.67	10.38
1349	CAS:128-95-0	Nc1ccc(c2c1C(=O)c1ccccc1C2=O)N	3.66		5.06					4.35
1350	CAS:113712-98-4	COc1ccc2c(n1)nc([nH]2)S(=O)Cc1ncc(c(c1C)OC)C	4.37		4.51				4.42
1351	CAS:6961-46-2	OCCNC(=O)C=Cc1ccccc1					8.62	10.96
1352	CAS:511-45-5	OC(c1ccccc1)(c1ccccc1)CCN1CCCCC1	10.81	10.73
1353	CAS:19952-47-7	Nc1sc2c(n1)c(Cl)ccc2				4.52		4.38	4.28
1354	CAS:80443-63-6	CC(C1(CCc2ccc(cc2)Cl)OC1)(C)C							4.56	4.38
1355	CAS:741-58-2	CC(OP(=S)(OC(C)C)SCCNS(=O)(=O)c1ccccc1)C	4.51	4.13	4.37	4.48	4.05	4.48	4.96
1356	CAS:29676-71-9	Nc1nc(cs1)CC(=O)O		10.98	5.11				3.85
1357	CAS:134-85-0	Clc1ccc(cc1)C(=O)c1ccccc1							4.09	4.41
1358	CAS:23564-06-9	CCOC(=O)NC(=S)Nc1ccccc1NC(=S)NC(=O)OCC	4.11			4.3	10.76	8.65	4.26
1359	CAS:465-73-6	ClC1=C(Cl)[C@@]2(C([C@@]1(Cl)[C@H]1[C@@H]2[C@@H]2C[C@@H]1C=C2)(Cl)Cl)Cl	4.45	4.1	4.65	4.38			4.76
1360	CAS:117-18-0	Clc1cc(Cl)c(c(c1Cl)[N+](=O)[O-])Cl						5.67		3.91
1361	CAS:605-71-0	[O-][N+](=O)c1cccc2c1cccc2[N+](=O)[O-]							5.32
1362	CAS:150408-73-4	O=C(c1cc2c([nH]1)cccc2)N[C@H]1N=C(c2ccccc2F)c2c3N(C1=O)CCc3ccc2	4.49	4.92	4.76
1363	CAS:55079-83-9	COc1cc(C)c(c(c1C)C)/C=C/C(=C/C=C/C(=C/C(=O)O)/C)/C				4.55
1364	CAS:10319-14-9	Oc1c(nc2c(c1Br)cccc2)C1C(=O)c2c(C1=O)cccc2				7.04		5.44		4.09
1365	CAS:547-44-4	NC(=O)NS(=O)(=O)c1ccc(cc1)N		11.3
1366	CAS:91-95-2	Nc1ccc(cc1N)c1ccc(c(c1)N)N			4.72				4.06	4.18
1367	CAS:17289-49-5	CNc1n(C)nc2c1CCCC2					9.35	9.41
1368	CAS:97-23-4	Oc1ccc(cc1Cc1cc(Cl)ccc1O)Cl	4.76	4.47	4.64		4.1	5.06	4.93
1369	CAS:24650-42-8	COC(C(=O)c1ccccc1)(c1ccccc1)OC	4.21		4.39				4.31
1370	CAS:22733-60-4	Cc1cc(O)c2c(c1)O[C@@]1([C@@H]3[C@H]2OCC23CCCC([C@@H]2CC1)(C)C)C	4.5	4.58
1371	CAS:135-19-3	Oc1ccc2c(c1)cccc2	4.33		4.37				4.38
1372	CAS:2122-86-3	[O-][N+](=O)c1ccc(o1)c1nnc(o1)O	5.31
1373	CAS:1841-19-6	Fc1ccc(cc1)C(c1ccc(cc1)F)CCCN1CCC2(CC1)C(=O)NCN2c1ccccc1	11.29	4.63	4.73	4.86	4.53	4.68	4.59	4.35
1374	CAS:14261-75-7	CCOC(=O)NC(Cc1ccc(cc1)Cl)(C)C							4.55
1375	CAS:440-58-4	CC(=O)NCc1c(I)c(NC(=O)C)c(c(c1I)C(=O)O)I	9.45	10.74
1376	CAS:79-74-3	CCC(c1cc(O)c(cc1O)C(CC)(C)C)(C)C	4.42	4.48	4.13	4.46		4.66	4.06	3.97
1377	CAS:92-87-5	Nc1ccc(cc1)c1ccc(cc1)N							4.16	4.67
1378	CAS:85509-19-9	Fc1ccc(cc1)[Si](c1ccc(cc1)F)(Cn1cncn1)C	4.4	4.32	4.32	4.44	4.33		4.91
1379	CAS:868540-17-4	CC(C[C@@H](C(=O)N[C@H](C(=O)N[C@H](C(=O)[C@@]1(C)CO1)CC(C)C)Cc1ccccc1)NC(=O)[C@@H](NC(=O)CN1CCOCC1)CCc1ccccc1)C	7.37	7.23	7.71		6.48	7.21	6.6
1380	CAS:66441-23-4	CCOC(=O)C(Oc1ccc(cc1)Oc1nc2c(o1)cc(cc2)Cl)C	4.13	4.53	4.39	4.55		4.08	4.36
1381	CAS:50-45-3	OC(=O)c1cccc(c1Cl)Cl								8.41
1382	CAS:90-00-6	CCc1ccccc1O							4.28
1383	CAS:117-84-0	CCCCCCCCOC(=O)c1ccccc1C(=O)OCCCCCCCC	4.71	4.82
1384	CAS:115-33-3	CC(=O)Oc1ccc(cc1)C1(c2ccc(cc2)OC(=O)C)C(=O)Nc2c1cccc2	4.49		4.66	4.64		4.63	4.36	5.32
1385	CAS:92-06-8	c1cc(cc(c1)c1ccccc1)c1ccccc1	4.48						4.82	4.1
1386	CAS:1088-11-5	O=C1CN=C(c2c(N1)ccc(c2)Cl)c1ccccc1	4.67	4.34		4.59
1387	CAS:97-16-5	Clc1ccc(c(c1)Cl)OS(=O)(=O)c1ccccc1	4.31		4.28				4.9	5.36
1388	CAS:156601-79-5	COc1ccnc2c1CCCCC2S(=O)c1nc2c([nH]1)cccc2			4.74			4.49	4.5
1389	CAS:25526-93-6	OC[C@H]1O[C@H](C[C@@H]1F)n1cc(C)c(=O)[nH]c1=O	4.85
1390	CAS:478149-53-0	O=C(c1ncc2c(c1)cco2)N[C@H]1CN2CCC1CC2	10.99				9.11	8.97
1391	CAS:27589-33-9	Clc1cc(NCc2cccs2)c(cc1S(=O)(=O)N)c1nnn[nH]1						4.42		4.56
1392	CAS:96-91-3	[O-][N+](=O)c1cc(N)c(c(c1)[N+](=O)[O-])O	4.28						4.02	4.2
1393	CAS:13609-67-1	CCCC(=O)O[C@@]1(CC[C@@H]2[C@]1(C)C[C@H](O)[C@H]1[C@H]2CCC2=CC(=O)CC[C@]12C)C(=O)CO	4.96					10.26	6.74
1394	CAS:24237-54-5	CCOC(=O)c1c(N)sc2c1CCN(C2)Cc1ccccc1					9.83	8.81
1395	CAS:485-89-2	OC(=O)c1c(O)c(nc2c1cccc2)c1ccccc1			4.68		4.39	4.89	4.66
1396	CAS:161814-49-9	CC(CN(S(=O)(=O)c1ccc(cc1)N)C[C@H]([C@H](Cc1ccccc1)NC(=O)O[C@@H]1CCOC1)O)C	4.53	11.14
1397	CAS:177785-47-6	CC[C@@H]([C@H](n1sc2c(c1=O)cccc2)C(=O)O)C						4.99
1398	CAS:609-20-1	Nc1cc(Cl)c(c(c1)Cl)N	4.52						4.36
1399	CAS:261947-38-0	CC[C@@H]1C[C@H](N(C(=O)C)Cc2cc(cc(c2)C(F)(F)F)C(F)(F)F)c2c(N1C(=O)OC(C)C)ccc(c2)C(F)(F)F	4.76						5.37
1400	CAS:4093-31-6	COC(=O)c1cc(Cl)c(cc1OC)NC(=O)C							4.69
1401	NOCAS_47366	Fc1ccc2c(c1)cc(n2Cc1cccc(c1)F)C(=O)Nc1ccc2c(c1)cc[nH]2	4.96		4.72	4.66	4.33	4.67	5.01	4.6
1402	CAS:103775-14-0	COc1cc2C[C@@H](C(=O)O)N(Cc2cc1OC)C(=O)[C@@H](N[C@H](C(=O)O)CCc1ccccc1)C					9.37	10.51	8.57
1403	CAS:893-01-6	O=C1C(=Cc2cccs2)CCCC1=Cc1cccs1				4.57
1404	CAS:89-04-3	CCCCCCCCOC(=O)c1cc(ccc1C(=O)OCCCCCCCC)C(=O)OCCCCCCCC	4.77	5.06
1405	CAS:912-57-2	O=C(O[C@H]1CC[C@@H]2[C@]1(C)CC[C@H]1[C@H]2CCC2=CC(=O)CC[C@H]12)CCC1CCCCC1							6.69
1406	CAS:2785-87-7	CCCc1ccc(c(c1)OC)O					9.11	10.96
1407	CAS:577-91-3	OC(=O)C(c1ccccc1)Cc1cc(I)c(c(c1)I)O					10.63	5.83
1408	CAS:3030-53-3	ClCC(=O)c1ccc(cc1)Oc1ccc(cc1)C(=O)CCl				4.45
1409	CAS:842-07-9	Oc1ccc2c(c1N=Nc1ccccc1)cccc2				8.29			4.72
1410	CAS:108-98-5	Sc1ccccc1							4.15
1411	CAS:2631-40-5	CNC(=O)Oc1ccccc1C(C)C							9.99
1412	CAS:18339-16-7	O=C1CC[C@]2([C@H](C1)CC[C@@H]1[C@@H]2CC[C@]2([C@H]1CC=C2)C)C	4.9
1413	CAS:15905-32-5	O=C1OC2(c3c1cccc3)c1cc(I)c(c(c1Oc1c2cc(I)c(c1I)O)I)O	4.45		3.79		10.25		3.72	4.95
1414	CAS:58493-49-5	CCCCCCCC/C=C\CCCCCCCC(=O)NCc1ccc(c(c1)OC)O	5.29	4.4			10.17	4.45	4.35
1415	CAS:2104-96-3	COP(=S)(Oc1cc(Cl)c(cc1Cl)Br)OC	4.1	4.12	4.37	4.16		4.36	4.53	4.36
1416	CAS:444610-91-7	CCc1cc(SCc2sc(nc2CN2CCN(CC2)c2ccc(cc2)OC)c2ccc(cc2)C(F)(F)F)ccc1OCC(=O)O	4.96	4.79	4.97	4.66	5.32	5.06	4.49	4.1
1417	CAS:88485-37-4	FC(C(=NOCC1OCCO1)c1ccc(cc1)Cl)(F)F								4.09
1418	CAS:7320-37-8	CCCCCCCCCCCCCCC1OC1			8.49
1419	CAS:2235-90-7	CCC(Cc1c[nH]c2c1cccc2)N	4.51
1420	CAS:102-07-8	O=C(Nc1ccccc1)Nc1ccccc1	4.63	4.42	4.38			4.21	4.51
1421	CAS:7665-72-7	CC(OCC1OC1)(C)C	8.98
1422	CAS:50-24-8	OCC(=O)[C@@]1(O)CC[C@@H]2[C@]1(C)C[C@H](O)[C@H]1[C@H]2CCC2=CC(=O)C=C[C@]12C							4.98
1423	CAS:122-14-5	COP(=S)(Oc1ccc(c(c1)C)[N+](=O)[O-])OC	4.46	4.05	4.33	4.39			5.07
1424	CAS:98-53-3	CC(C1CCC(=O)CC1)(C)C					4.14		4.09
1425	CAS:553-26-4	n1ccc(cc1)c1ccncc1							4.18
1426	CAS:54-62-6	OC(=O)CC[C@@H](C(=O)O)NC(=O)c1ccc(cc1)NCc1cnc2c(n1)c(N)nc(n2)N						7.51	6.88
1427	CAS:1562-94-3	COc1ccc(cc1)N=[N+](c1ccc(cc1)OC)[O-]							4.57
1428	CAS:51707-55-2	O=C(Nc1cnns1)Nc1ccccc1	4.39	4.54	4.43				4.31
1429	CAS:109543-76-2	Clc1ccc(cc1)c1nc(c(o1)COC(C(=O)O)(C)C)C	4.46		4.87
1430	CAS:51-61-6	NCCc1ccc(c(c1)O)O					9.39	9.33	6.72
1431	CAS:91-21-4	N1CCc2c(C1)cccc2					8.8
1432	CAS:520-85-4	O=C1CC[C@]2(C(=C1)[C@@H](C)C[C@@H]1[C@@H]2CC[C@]2([C@H]1CC[C@]2(O)C(=O)C)C)C				6.67			7.03
1433	CAS:361343-19-3	CN1CCN(CC1)c1ccccc1/C=C/1\SCCN(C1=O)c1ccc(c(c1)Cl)Cl	4.7	4.43	4.65	4.1	4.61	4.7	4.47	4.18
1434	CAS:101831-37-2	N#CC(c1c(Cl)cc(cc1Cl)n1ncc(=O)[nH]c1=O)c1ccc(cc1)Cl	4.43	4.65		4.59
1435	CAS:244-63-3	c1ccc2c(c1)[nH]c1c2ccnc1					10.25	10.97	4.38
1436	CAS:3567-62-2	CNC(=O)Nc1ccc(c(c1)Cl)Cl	4.41					4.15	4.29
1437	CAS:536-90-3	COc1cccc(c1)N	4.37	4.71	4.68	4.2		5.53	4.53
1438	CAS:41653-21-8	CCOC(=O)c1ccc(cc1)NC(=O)CN1CCCCC1							4.58
1439	CAS:841-73-6	CCCCC1C(=O)NC(=O)N(C1=O)C1CCCCC1				4.45
1440	CAS:96-76-4	Oc1ccc(cc1C(C)(C)C)C(C)(C)C	4.62	4.72					4.31
1441	CAS:2169-64-4	CC(=O)O[C@@H]1[C@H](OC(=O)C)[C@H](O[C@H]1n1ncc(=O)[nH]c1=O)COC(=O)C	5.62	5.55	5.81		5.16	6.12	6.36
1442	CAS:71526-07-3	O=C(N1CCOC21CCCCC2)C(Cl)Cl							4.22
1443	CAS:98-73-7	OC(=O)c1ccc(cc1)C(C)(C)C			5.12	4.03
1444	CAS:101530-10-3	N#C/C(=C/1\SCC(S1)c1ccccc1Cl)/n1cncc1				4.37		4.49	4.61
1445	CAS:439-14-5	Clc1ccc2c(c1)C(=NCC(=O)N2C)c1ccccc1	4.46	5.17	4.57	4.73			4.32
1446	CAS:4638-48-6	Clc1ccc(c(c1)C(=O)Nc1ccccc1)O	4.99	5.2	5.29		4.59		4.68
1447	CAS:4162-45-2	OCCOc1c(Br)cc(cc1Br)C(c1cc(Br)c(c(c1)Br)OCCO)(C)C	5	4.85	5.29	4.85	3.72	5.41	5.26
1448	CAS:47739-98-0	Clc1ccc2c(c1)N(CCCN1CCC(CC1)(C(=O)N)N1CCCCC1)c1ccccc1CC2			4.87		4.54	4.19	4.72	4.43
1449	CAS:135158-54-2	CSC(=O)c1cccc2c1snn2	4.24		4.05	4.49			4.36
1450	CAS:52-76-6	C#C[C@@]1(O)CC[C@@H]2[C@]1(C)CC[C@H]1[C@H]2CCC2=CCCC[C@H]12	6.28	4.12	4.11	5.14			6.57
1451	CAS:606-37-1	[O-][N+](=O)c1cc(cc2c1cccc2)[N+](=O)[O-]	3.74			5.76			4.4
1452	CAS:88-27-7	CN(Cc1cc(c(c(c1)C(C)(C)C)O)C(C)(C)C)C	4.1		4.27	4.62			4.3
1453	CAS:808-48-0	O=C1CC[C@]2(C(=C1)CC[C@@H]1[C@@H]2CC[C@]2([C@H]1CC[C@@H]2C(=O)COC(=O)C(C)(C)C)C)C				5.63
1454	CAS:1584-62-9	BrCC(=O)Nc1ccc(cc1C(=O)c1ccccc1F)Cl			4.14				4.62
1455	CAS:1649-18-9	Fc1ccc(cc1)C(=O)CCCN1CCN(CC1)c1ccccn1					10.82	9.71	5.53
1456	CAS:972-02-1	OC(c1ccccc1)(c1ccccc1)CCCN1CCCCC1					10.47	9.34	9.67
1457	CAS:40054-69-1	CCc1cc2c(-n3c(CN=C2c2ccccc2Cl)nnc3C)s1	4.42	4.6	3.8	4.61			4.3
1458	CAS:31868-18-5	O=C1Nc2ccc(cc2C2(N(C1)C(C)CO2)c1ccccc1Cl)Cl			4.55				4.74
1459	CAS:643-79-8	O=Cc1ccccc1C=O	4.61	4.1	4.35	4.58	4.57	4.44	4.28
1460	CAS:58186-27-9	OCCCCCCCCCCC1=C(C)C(=O)C(=C(C1=O)OC)OC	4.57	4.45	4.69	4.62	4.43	4.47	4.64
1461	CAS:4759-48-2	C/C(=C\C=C\C(=C/C(=O)O)\C)/C=C/C1=C(C)CCCC1(C)C	4.16		4.45			4.48	4.33
1462	CAS:51627-14-6	O=C([C@@H](c1ccc(cc1)O)N)N[C@@H]1C(=O)N2[C@@H]1SCC(=C2C(=O)O)CSc1c[nH]nn1		4.89
1463	CAS:5610-40-2	O=C1C=C2[C@@]3(O1)C[C@@H](C=C2)N1[C@@H]3CCCC1	5.27	4.93		5.28
1464	CAS:77-40-7	CCC(c1ccc(cc1)O)(c1ccc(cc1)O)C	4.6	5.31	6.61	4.41	4.54	5.05	5.23
1465	CAS:143-50-0	O=C1C2(Cl)C3(C4(C1(Cl)C1(C2(C3(Cl)C(C41Cl)(Cl)Cl)Cl)Cl)Cl)Cl	4.58	4.38	5.44	4.99	4.48		4.54	4.01
1466	CAS:1219-38-1	CCCCCCCCOC(=O)c1ccc(cc1)O	4.53	4.31	4.64		4.11	4.48	4.63
1467	CAS:573-20-6	CC(=O)Oc1cc(C)c(c2c1cccc2)OC(=O)C	4.44
1468	CAS:603-50-9	CC(=O)Oc1ccc(cc1)C(c1ccccn1)c1ccc(cc1)OC(=O)C	4.19	4.85	5.35				4.31	5.53
1469	CAS:54187-04-1	C1CN=C(O1)NC(C1CC1)C1CC1	4.39	10		4.69			10.19
1470	CAS:3209-22-1	[O-][N+](=O)c1cccc(c1Cl)Cl							8.83
1471	CAS:97-52-9	COc1cc(ccc1N)[N+](=O)[O-]		4.34	4.15			5.64	4.42
1472	CAS:1072-67-9	Nc1noc(c1)C							8.88	7.57
1473	CAS:2905-65-9	COC(=O)c1cccc(c1)Cl					10.33	9.08	10
1474	CAS:1470-79-7	Oc1ccc(cc1)C(=O)c1ccc(cc1O)O	4.57	4.12	4.07	4.35	6.93	5.08	4.91
1475	NOCAS_47346	N#C[C@@H]1CC(CN1C(=O)CNC1CC2CCC(C1)N2c1ncccn1)(F)F					9.2	10.99	5.6
1476	CAS:7756-96-9	CCCCOC(=O)c1ccccc1N	4.15		4.59				3.55	4.08
1477	CAS:58-18-4	O=C1CC[C@]2(C(=C1)CC[C@@H]1[C@@H]2CC[C@]2([C@H]1CC[C@]2(C)O)C)C				5.41			7.02
1478	CAS:104-43-8	CCCCCCCCCCCCc1ccc(cc1)O	4.79	4.55	6.08		4.55		4.77
1479	CAS:39025-23-5	C/C=C/1\C(=O)C[C@@H]2[C@]1(C)CC[C@H]1[C@H]2CCC2=CC(=O)CC[C@]12C	4.82	4.56	4.57	4.8			6.46
1480	CAS:53179-11-6	Clc1ccc(cc1)C1(O)CCN(CC1)CCC(C(=O)N(C)C)(c1ccccc1)c1ccccc1	4.44	4.51	4.61		4.54	5.48	4.58
1481	CID:313325	OCc1cc(O)c2c(c1)C(C1OC(CO)C(C(C1O)O)O)c1c(C2=O)c(O)ccc1	10.98	9.42
1482	CAS:101-20-2	O=C(Nc1ccc(c(c1)Cl)Cl)Nc1ccc(cc1)Cl	5.47	5.44	5.27		5.07		5.17	4.51
1483	CAS:13473-26-2	Oc1c(Br)cc2c(c1Br)Oc1c(C32OC(=O)c2c3c(Cl)c(Cl)c(c2Cl)Cl)cc(c(c1Br)O)Br	3.6	4.14	4.28	4.42		4.38	4.39
1484	CAS:94-18-8	Oc1ccc(cc1)C(=O)OCc1ccccc1	4.1	4.13	4.73		4.18	4.52	4.54
1485	CAS:587-63-3	COC1=CC(=O)OC(C1)CCc1ccccc1	3.6				10.36	9.18	4.24
1486	CAS:113-73-5	NCCC[C@@H]1NC(=O)[C@@H](NC(=O)[C@@H]2CCCN2C(=O)[C@@H](Cc2ccccc2)NC(=O)[C@H](CC(C)C)NC(=O)[C@@H](NC(=O)[C@@H](NC(=O)[C@H]2N(C(=O)[C@H](NC(=O)[C@@H](NC1=O)CC(C)C)Cc1ccccc1)CCC2)C(C)C)CCCN)C(C)C	5.94	5.26		4.46
1487	CAS:53016-31-2	O/N=C/1\CC[C@H]2C(=C1)CC[C@@H]1[C@@H]2CC[C@]2([C@H]1CC[C@@]2(O)C#C)CC	7.55	4.43		6.57
1488	CAS:103-45-7	CC(=O)OCCc1ccccc1					10.65	10.99
1489	CAS:3696-28-4	[O-][n+]1ccccc1SSc1cccc[n+]1[O-]	7.11	4.82	7.08	4.85	7.43	9.7	6.99
1490	CAS:1564-64-3	Brc1c2ccccc2cc2c1cccc2							4.45
1491	CAS:36431-72-8	CC1CCC2(O1)C(=CCCC2(C)C)C				4.29
1492	CAS:133-11-9	Nc1ccc(c(c1)O)C(=O)Oc1ccccc1			4.67				4.63	4.28
1493	CAS:6707-60-4	O=C1CCCCCCCCCCOCCCCO1	4.15							4.49
1494	CAS:1582-09-8	CCCN(c1c(cc(cc1[N+](=O)[O-])C(F)(F)F)[N+](=O)[O-])CCC		4.48
1495	CAS:42019-78-3	Oc1ccc(cc1)C(=O)c1ccc(cc1)Cl	4.47	4.14	4.71	4.09		4.44	5.05
1496	CAS:2353-33-5	OC[C@H]1O[C@H](C[C@@H]1O)n1cnc(nc1=O)N	5.63	6.18	6.4				4.93
1497	CAS:4938-72-1	CC(COC(=O)COc1cc(Cl)c(cc1Cl)Cl)C								4.22
1498	CAS:112809-51-5	N#Cc1ccc(cc1)C(n1cncn1)c1ccc(cc1)C#N	4.55						4.39
1499	CAS:63-05-8	O=C1CC[C@]2(C(=C1)CC[C@@H]1[C@@H]2CC[C@]2([C@H]1CCC2=O)C)C				4.58			5.59
1500	CAS:98319-26-7	O=C1C=C[C@]2([C@H](N1)CC[C@@H]1[C@@H]2CC[C@]2([C@H]1CC[C@@H]2C(=O)NC(C)(C)C)C)C	4.58						4.36
1501	CAS:28981-97-7	Clc1ccc2-n3c(CN=C(c2c1)c1ccccc1)nnc3C	5.44	5.1		5.12
1502	CAS:542-02-9	Cc1nc(N)nc(n1)N	8.02				10.07	8.95	8.93
1503	CAS:146464-95-1	C#CCC(c1ccc(cc1)C(=O)N[C@H](C(=O)O)CCC(=O)O)Cc1cnc2c(n1)c(N)nc(n2)N		6.02
1504	CAS:119-36-8	COC(=O)c1ccccc1O							4.19
1505	CAS:29876-14-0	O=C(c1cccnc1)NCCc1c[nH]c2c1cccc2		4.46
1506	CAS:106-92-3	C=CCOCC1CO1	4.49
1507	CAS:84-36-6	CCOC(=O)Oc1c(OC)cc(cc1OC)C(=O)O[C@@H]1C[C@@H]2CN3CCc4c([C@H]3C[C@@H]2[C@@H]([C@H]1OC)C(=O)OC)[nH]c1c4ccc(c1)OC	4.95	4.91
1508	CAS:55-56-1	N=C(NC(=N)Nc1ccc(cc1)Cl)NCCCCCCNC(=N)NC(=N)Nc1ccc(cc1)Cl	5.3	5.18	4.79	4.7	4.57		4.1
1509	CAS:67-97-0	CC(CCC[C@H]([C@H]1CC[C@@H]2[C@]1(C)CCC/C/2=C\C=C/1\C[C@@H](O)CCC1=C)C)C	4.65	4.5	4.54	4.72	4.39	4.32	4.34
1510	CAS:82854-37-3	OC[C@H]1O[C@@H](OC[C@H]2O[C@@H](OCCc3ccc(c(c3)O)O)[C@@H]([C@H]([C@@H]2OC(=O)/C=C/c2ccc(c(c2)O)O)O[C@@H]2O[C@@H](C)[C@@H]([C@H]([C@H]2O)O)O)O)[C@@H]([C@H]([C@@H]1O)O)O				4.41	8.99
1511	CAS:40807-61-2	OC1(CCNCC1)c1ccccc1								8.9
1512	CAS:5436-43-1	Brc1ccc(c(c1)Br)Oc1ccc(cc1Br)Br	4.11	4.11	4.1				4.95	3.96
1513	CAS:211915-06-9	CCCCCCOC(=O)/N=C(\c1ccc(cc1)NCc1nc2c(n1C)ccc(c2)C(=O)N(c1ccccn1)CCC(=O)OCC)/N			4.5		4.77	4.56	4.53	4.17
1514	CID:5284469	ClCC1(CCl)C(=C)C2(C(C1(Cl)C(C2Cl)Cl)(Cl)Cl)Cl	4.62	5.37	4.56	4.96	4.15	4.17	5.06
1515	CAS:120-32-1	Clc1ccc(c(c1)Cc1ccccc1)O	4.62	4.48	4.55			4.93	5.15
1516	CAS:30319-05-2	Brc1ccsc1C							7.96
1517	CAS:504-29-0	Nc1ccccn1	9.12	4.32			10.77	8.42	4.36
1518	CAS:50438-75-0	OCCc1ccc(cc1)N(C)C			8.43
1519	CAS:10457-90-6	Fc1ccc(cc1)C(=O)CCCN1CCC(CC1)(O)c1ccc(cc1)Br			4.55		4.37	4.92	4.64
1520	CAS:29450-45-1	CCCCC(COC(=O)COc1ccc(cc1C)Cl)CC	4.6	4.12		10.17				4.26
1521	CAS:1068967-96-3	Fc1ccc2c(c1)c(C)cn2NC(=O)c1cnc(nc1C)c1ccccn1	4.47	4.13	4.53		9.89	8.57	4.97
1522	CAS:100-61-8	CNc1ccccc1	10.88	11
1523	CAS:574-25-4	OC[C@H]1O[C@H]([C@@H]([C@@H]1O)O)n1cnc2c1ncnc2S		5.15	5.25			5.11	5.05
1524	CAS:90-94-8	CN(c1ccc(cc1)C(=O)c1ccc(cc1)N(C)C)C	6.12	4.25	4.24			4.34	5.21
1525	CAS:2973-80-0	O=Cc1cc(O)ccc1Br	4.47	4.56	4.36	4.23		4.21	4.29
1526	CAS:138729-47-2	CN1CCN(CC1)C(=O)O[C@H]1c2nccnc2C(=O)N1c1ccc(cn1)Cl					6.01	10.93
1527	CAS:1565-94-2	OC(COC(=O)C(=C)C)COc1ccc(cc1)C(c1ccc(cc1)OCC(COC(=O)C(=C)C)O)(C)C	4.8		4.04	4.51	5.56	5.57	4.58
1528	CAS:215297-27-1	CCCOc1ccc(cc1c1[nH]c(=O)c2c(n1)c(CC)n(n2)Cc1ccccn1)S(=O)(=O)N1CCN(CC1)CC	4.13	4.13	4.23			3.93	9.81
1529	CAS:469-61-4	CC1=CC[C@@]23C[C@@H]1C(C)(C)[C@@H]2CC[C@H]3C		5.32
1530	CAS:3737-41-5	ClC1(Cl)CS(=O)(=O)CC1(Cl)Cl	5.57	4.7	5.38	5.37	5.57	5.51	5.35	4.36
1531	CAS:2481-94-9	CCN(c1ccc(cc1)/N=N/c1ccccc1)CC							4.58	4.14
1532	CAS:105431-72-9	O=C1N(c2ccccc2)c2c(C1(Cc1ccncc1)Cc1ccncc1)cccc2	3.9						4.45
1533	CAS:109-06-8	Cc1ccccn1					9.12	9.05
1534	CAS:84379-13-5	O=C(c1ncn2-c3cccc(c3C(=O)N3[C@H](c12)CCC3)Br)OC(C)(C)C	4.4						4.37
1535	CAS:451-40-1	O=C(c1ccccc1)Cc1ccccc1							4.27	4.07
1536	CAS:101-96-2	CCC(Nc1ccc(cc1)NC(CC)C)C	5.04	5.09	5.19	4.83	4.92	4.74	4.38	4.22
1537	CAS:93-00-5	Nc1ccc2c(c1)ccc(c2)S(=O)(=O)O								3.96
1538	CAS:3093-35-4	ClCC(=O)[C@@]12OC(O[C@@H]1C[C@@H]1[C@]2(C)C[C@H](O)[C@]2([C@H]1CCC1=CC(=O)CC[C@]21C)F)(C)C	5.11		4.53
1539	CAS:98730-04-2	CC1COc2c(N1C(=O)C(Cl)Cl)cccc2	4.7	6.9	4.44			4.63	4.54
1540	CAS:609-54-1	Cc1ccc(c(c1)S(=O)(=O)O)C		8.63
1541	CAS:57-83-0	O=C1CC[C@]2(C(=C1)CC[C@@H]1[C@@H]2CC[C@]2([C@H]1CC[C@@H]2C(=O)C)C)C	4.48	4.86	4.52	6.05		4.07	4.35
1542	CAS:34580-13-7	CN1CCC(=C2c3ccccc3CC(=O)c3c2ccs3)CC1			4.32				4.56
1543	CAS:874-90-8	COc1ccc(cc1)C#N							9.02
1544	CAS:2898-12-6	Clc1ccc2c(c1)C(=NCCN2C)c1ccccc1	9.45			4.63
1545	CAS:22248-79-9	Cl/C=C(/c1cc(Cl)c(cc1Cl)Cl)\OP(=O)(OC)OC	4.68	4.66	4.77	4.48	11	4.84	4.84	4.22
1546	CAS:112965-21-6	O[C@H]1C[C@H](O)C(=C)/C(=C\C=C\2/CCC[C@]3([C@H]2CC[C@@H]3[C@@H](/C=C/[C@H](C2CC2)O)C)C)/C1	4.53	4.64	5.23	4.62	4.47	4.9	4.8
1547	CAS:979-02-2	CC(=O)O[C@H]1CC[C@]2(C(=CC[C@@H]3[C@@H]2CC[C@]2([C@H]3CC=C2C(=O)C)C)C1)C			5.63				5.45	4.31
1548	CAS:489-84-9	CC(c1ccc(c2-c(c1)c(C)cc2)C)C				4.82		4.54	4.26
1549	CAS:483-84-1	[O-][N+](=O)c1cc([N+](=O)[O-])c2c(c1O)cc(cc2)S(=O)(=O)O								4.24
1550	CAS:96-84-4	CCC(C(=O)O)Cc1c(I)cc(c(c1I)O)I		4.41
1551	CAS:131-89-5	[O-][N+](=O)c1cc(C2CCCCC2)c(c(c1)[N+](=O)[O-])O	5.51	5.9	5.29	4.37	4.34	6.35	4.67
1552	CAS:21609-90-5	COP(=S)(c1ccccc1)Oc1cc(Cl)c(cc1Cl)Br	4.12	4.11	4.36	4.32	4.35	4.49	4.95	4.38
1553	CAS:83783-69-1	Fc1ccc(cc1)Cn1c(N)nc2c1cccc2			4.2				4.59
1554	CAS:60-57-1	ClC1=C(Cl)[C@@]2(C([C@@]1(Cl)[C@H]1[C@@H]2[C@H]2C[C@@H]1[C@H]1[C@@H]2O1)(Cl)Cl)Cl	4.46		4.92	4.1		4.09	4.82
1555	CAS:87-66-1	Oc1c(O)cccc1O							4.1
1556	CAS:40828-46-4	OC(=O)C(c1ccc(cc1)C(=O)c1cccs1)C						9.38		4.89
1557	CAS:2094-98-6	N#CC1(CCCCC1)N=NC1(CCCCC1)C#N							4.46	4.43
1558	CAS:17692-51-2	O=C(OCc1ccccc1)NC[C@H]1CN(C)[C@H]2[C@H](C1)c1cccc3c1c(C2)cn3C	4.37	4.58	4.64	4.63	8.56
1559	CAS:504-02-9	O=C1CCCC(=O)C1		4.5
1560	CAS:49763-96-4	OC(C(C)(C)C)/C=C/c1ccc2c(c1)OCO2	4.63		4.79				4.65
1561	CAS:14008-48-1	CC(=O)Oc1ccc(cc1)C1(Oc2ccccc2NC1=O)c1ccc(cc1)OC(=O)C		4.59	5.77	4.65	5.57	9.13	4.67
1562	CAS:104632-26-0	CCCN[C@H]1CCc2c(C1)sc(n2)N	10.66	11.29
1563	CAS:607-35-2	[O-][N+](=O)c1cccc2c1nccc2							4.06
1564	NOCAS_48505	Clc1ccccc1C1=Nc2c(Nc3c1cc(cc3)[N+](=O)[O-])n[nH]c2C	4.82	7.09	6.77	6.87	4.62	5.98	5.23	3.94
1565	CAS:68844-77-9	COc1ccc(cc1)CCN1CCC(CC1)Nc1nc2c(n1Cc1ccc(cc1)F)cccc2	5.14	4.99	5.18		5.15	5.23	4.75	4.51
1566	CAS:99665-00-6	OCCn1nnnc1SCC1=C(C(=O)O)N2[C@@H](OC1)[C@@](C2=O)(OC)NC(=O)CSC(F)F					11.12	11.26
1567	CAS:101973-77-7	CC(=O)SCC(C(=O)O)CC(=O)c1ccc(cc1)C		4.38
1568	NOCAS_48166	O=Cc1cc(OC)c2c(c1)N1C[C@H]3[C@@H]([C@]([C@H]2COC(=O)N)(O1)OC(=O)C)N3C(=O)C	5.93	5.21	5.04	6.37	6.36	5.78	5.59
1569	CAS:1009-93-4	C[Si]1(C)N[Si](C)(C)N[Si](N1)(C)C	5.91	6.87		5.48
1570	CAS:81-20-9	[O-][N+](=O)c1c(C)cccc1C				10
1571	CAS:85-79-0	CCCCOc1nc2ccccc2c(c1)C(=O)NCCN(CC)CC			4.7				4.51
1572	CAS:366-18-7	c1ccc(nc1)c1ccccn1	4.15		4.19				4.53
1573	CAS:107724-20-9	COC(=O)[C@@H]1CC2=CC(=O)CC[C@@]2([C@@]23[C@@H]1[C@@H]1CC[C@]4([C@@]1(C)C[C@H]3O2)CCC(=O)O4)C	4.78			4.56			4.83
1574	CAS:39219-28-8	CCCOc1ccc2c(c1)CC[C@@H]1[C@@H]2CC[C@]2([C@H]1CCC2OC)C							4.73
1575	CAS:5522-43-0	[O-][N+](=O)c1ccc2c3c1ccc1c3c(cc2)ccc1	8.97	10.99		4.86	10.94	5.92	5.38
1576	CAS:52196-74-4	CCOc1ccc(c(c1)Cl)OCC					9.4	10.26		4.19
1577	CAS:6521-29-5	CCCCCOC(=O)c1ccc(cc1)O	4.38	4.15	4.6	4.4		4.57	4.57
1578	CAS:37561-27-6	O=C(N1c2ccccc2Sc2c1cccc2)CN1CCN(CC1)Cc1ccc2c(c1)OCO2	4.39	4.45	4.69	4.5			4.38
1579	CAS:92-69-3	Oc1ccc(cc1)c1ccccc1	4.47		4.6	3.94		4.56	4.81
1580	CAS:103-29-7	c1ccc(cc1)CCc1ccccc1								4.61
1581	CAS:22662-39-1	Clc1ccc(cc1)Oc1ccc(cc1Cl)NC(=O)c1cc(I)cc(c1O)I	4.47	4.47	5.25	4.41	4.47		4.7
1582	CAS:59-85-8	Cl[Hg]c1ccc(cc1)C(=O)O	4.75		4.14	4.15	4.66	4.13	4.72
1583	CAS:18378-89-7	CO[C@@H](C1Cc2cc3cc(O[C@@H]4O[C@H](C)[C@@H]([C@@H](C4)O[C@H]4C[C@@H](O)[C@@H]([C@H](O4)C)O)O)c(c(c3c(c2C(=O)[C@H]1O[C@@H]1O[C@H](C)[C@H]([C@@H](C1)O[C@@H]1O[C@H](C)[C@H]([C@@H](C1)O[C@@H]1O[C@H](C)[C@H]([C@@](C1)(C)O)O)O)O)O)O)C)C(=O)[C@H]([C@H](O)C)O	6.97	6.78		6.3
1584	CAS:148081-72-5	CCCCCCOc1cc(C)c(c(c1C)C)O	4.46		4.27		4.39		4.94	4.32
1585	CAS:56326-98-8	N#CC1(CCC(=O)CC1)c1ccc(cc1)F							4.5
1586	CAS:27994-11-2	O[C@H]1[C@H](O)CO[C@H]([C@@H]1O)O[C@H]1CC[C@]23[C@H](C1(C)C)CC[C@@H]1[C@@]3(C2)CC[C@]2([C@@]1(C)[C@@H](O)[C@@]13[C@@H]2[C@H](C)C[C@@H](O1)[C@H](O3)C(O)(C)C)C			4.64	5.29			4.3
1587	CAS:60875-16-3	OC(=O)c1ccc(cc1)N1N=C(CC1=O)C			4.65			4.4
1588	CAS:6088-51-3	Oc1ccc2c(c1)ccc(c2)SSc1ccc2c(c1)ccc(c2)O	4.61	4.41	4.59		4.39	4.82	4.38
1589	CAS:83121-18-0	O=C(NC(=O)c1c(F)cccc1F)Nc1cc(Cl)c(c(c1F)Cl)F							4.18
1590	CAS:43076-61-5	ClCCCC(=O)c1ccc(cc1)C(C)(C)C							4.61
1591	CAS:6804-07-5	COC(=O)N/N=C/c1c[n+]([O-])c2c([n+]1[O-])cccc2					11.03	10.28
1592	CAS:1255-49-8	O=C(O[C@H]1CC[C@@H]2[C@]1(C)CC[C@H]1[C@H]2CCC2=CC(=O)CC[C@]12C)CCc1ccccc1				5.22
1593	CAS:2236-31-9	CCC(=O)Oc1ccc2c(c1)CC[C@@H]1[C@@H]2CC[C@]2([C@H]1C[C@H]([C@@H]2OC(=O)CC)OC(=O)CC)C							6
1594	CAS:91-63-4	Cc1ccc2c(n1)cccc2					10.21	6.89
1595	CAS:2062-84-2	Fc1ccc(cc1)C(=O)CCCN1CCC(CC1)n1c(=O)[nH]c2c1cccc2			4.75
1596	CAS:239110-15-7	Clc1cc(cnc1CNC(=O)c1c(Cl)cccc1Cl)C(F)(F)F			4.27				4.46	4.28
1597	CAS:292618-32-7	CC[C@@]1(O)C(=O)OCc2c1cc1-c3nc4ccccc4c(c3Cn1c2=O)/C=N/OC(C)(C)C			7.23		6.15	6.95	6.56	4.25
1598	CAS:72-56-0	CCc1ccc(cc1)C(c1ccc(cc1)CC)C(Cl)Cl	4.53	4.45		5.25			4.74	4.18
1599	CAS:89-40-7	O=C1NC(=O)c2c1cc(cc2)[N+](=O)[O-]						4.56
1600	CAS:3562-84-3	CCc1oc2c(c1C(=O)c1cc(Br)c(c(c1)Br)O)cccc2		4.86	4.98	4.78	4.65	5.64	4.7
1601	CAS:84-76-4	CCCCCCCCCOC(=O)c1ccccc1C(=O)OCCCCCCCCC	5.47	5.88		5.07
1602	CAS:2110-18-1	c1ccc(cc1)CCCc1ccccn1					11	9.13	7.32	4.06
1603	CAS:203-64-5	c1cc2Cc3c4c2c(c1)ccc4ccc3							4.29
1604	CAS:5915-41-3	CCNc1nc(Cl)nc(n1)NC(C)(C)C	4.32			4.42			4.33
1605	CAS:89-75-8	Clc1ccc(c(c1)Cl)C(=O)Cl			9.98				8.77	4.28
1606	CAS:15721-02-5	Clc1cc(N)c(cc1c1cc(Cl)c(cc1Cl)N)Cl	4.67	5.13	4.7	4.73	4.5	4.41	5.39	4.31
1607	NOCAS_47248	Cc1cc2CCN3c2c(c1)C(=N[C@H](C3=O)NC(=O)c1ccncc1)c1ccccc1	4.35		3.9	4.16
1608	CAS:2135-17-3	OCC(=O)[C@@]1(O)[C@H](C)C[C@@H]2[C@]1(C)C[C@H](O)[C@]1([C@H]2C[C@@H](C2=CC(=O)C=C[C@]12C)F)F			3.8				6.23
1609	CAS:695-53-4	O=C1NC(=O)C(O1)(C)C	4.42
1610	CAS:6285-05-8	CCC(=O)c1ccc(cc1)Cl		10.56
1611	CAS:43210-67-9	COC(=O)Nc1[nH]c2c(n1)cc(cc2)Sc1ccccc1	6.37				7.02	7.51	6.38
1612	CAS:63041-77-0	Cc1cccc2c1cc1ccc3c4c1c2ccc4ccc3					10.42		4.07
1613	CAS:137-19-9	Clc1cc(Cl)c(cc1O)O						10.1	4.33
1614	CAS:638-94-8	OCC(=O)[C@@]12OC(O[C@@H]1C[C@@H]1[C@]2(C)C[C@H](O)[C@H]2[C@H]1CCC1=CC(=O)C=C[C@]21C)(C)C							6.7
1615	CAS:4901-51-3	Clc1c(O)cc(c(c1Cl)Cl)Cl	4.48	4.91	4.84		4.48	5.07	4.65
1616	CAS:19562-30-2	CCn1cc(C(=O)O)c(=O)c2c1nc(nc2)N1CCCC1	10.92	10.87
1617	CAS:121-61-9	CC(=O)Nc1ccc(cc1)S(=O)(=O)N					10.54	8.1
1618	CAS:320-72-9	Clc1cc(Cl)c(c(c1)C(=O)O)O					10.07	10.96
1619	CAS:27955-94-8	CC(c1ccc(cc1)O)(c1ccc(cc1)O)c1ccc(cc1)O	4.59	5.03	5.45	4.71	5.38	4.7	4.62
1620	CAS:72-33-3	C#C[C@]1(O)CC[C@@H]2[C@]1(C)CC[C@H]1[C@H]2CCc2c1ccc(c2)OC	5.46			5.17			6.88
1621	CAS:15686-72-3	Brc1ccc(cc1)NC(=O)c1sc(c(c1)Br)Br	4.4	4.78		9.25
1622	CAS:486-67-9	O[Hg]CC(CNC(=O)c1ccccc1OCC(=O)O)OC	4.76
1623	CAS:71-58-9	O=C1CC[C@]2(C(=C1)[C@@H](C)C[C@@H]1[C@@H]2CC[C@]2([C@H]1CC[C@]2(OC(=O)C)C(=O)C)C)C	7.12		4.29	7.04			4.58
1624	CAS:305-85-1	[O-][N+](=O)c1cc(I)c(c(c1)I)O		4.72
1625	CAS:76-57-3	COc1ccc2c3c1O[C@@H]1[C@@]43CCN([C@H](C2)[C@@H]4C=C[C@@H]1O)C			5.97
1626	CAS:122341-38-2	Oc1cccc(c1)/C/1=C/2\CCC(=N2)/C(=c\2/cc/c(=C(/C3=N/C(=C(\c4[nH]c1cc4)/c1cccc(c1)O)/C=C3)\c1cccc(c1)O)/[nH]2)/c1cccc(c1)O	4.43	4.59	4.79			4.93	4.82	4.83
1627	CAS:117-39-5	Oc1cc(O)c2c(c1)oc(c(c2=O)O)c1ccc(c(c1)O)O	4.46	4.12	4.6	4.29			4.92
1628	CAS:3819-00-9	OCCC1CCN(CC1)CCCN1c2ccccc2Sc2c1cc(cc2)C(=O)C			4.69		4.56		4.55	3.8
1629	CAS:79983-71-4	CCCCC(c1ccc(cc1Cl)Cl)(Cn1cncn1)O	4.6	4.38	4.28	4.41	4.22		4.62	3.91
1630	CAS:1210-39-5	O=CC=C(c1ccccc1)c1ccccc1	5.16	4.59	5.11		4.49	4.36	4.35	4.57
1631	CAS:18046-21-4	OC(=O)Cc1sc(nc1c1ccc(cc1)Cl)c1ccccc1	4.58	4.61	4.56			4.69	4.45
1632	CAS:145701-21-9	CCOc1nc(F)cc2n1nc(n2)S(=O)(=O)Nc1c(Cl)cccc1Cl			4.25		4.46	4.47	7.28
1633	CAS:2825-82-3	C1C[C@@H]2[C@H](C1)[C@@H]1C[C@H]2CC1						4.19
1634	CAS:76578-14-8	CCOC(=O)C(Oc1ccc(cc1)Oc1cnc2c(n1)ccc(c2)Cl)C		5.33	4.31	4.76			4.33	3.91
1635	CAS:94-12-2	CCCOC(=O)c1ccc(cc1)N		4.41	4.49				4.57
1636	CAS:171866-31-2	Fc1ccc(cc1)C1(O)CCN(CC1)[C@@H]1COc2c([C@@H]1O)ccc(c2)O							4.71
1637	CAS:54767-75-8	CCCCCCCCNC(C(c1ccc(cc1)SC(C)C)O)C	4.61	4.7	4.88		5.01		4.57
1638	CAS:15356-60-2	C[C@H]1CC[C@@H]([C@H](C1)O)C(C)C			9
1639	CAS:121032-29-9	OC[C@H]1O[C@H]([C@H]([C@@H]1O)O)n1cnc2c1nc(N)nc2OC					8.66	9.4
1640	CAS:94-71-3	CCOc1ccccc1O						10.06
1641	CAS:77501-63-4	CCOC(=O)C(OC(=O)c1cc(ccc1[N+](=O)[O-])Oc1ccc(cc1Cl)C(F)(F)F)C	4.56	4.38	4.29			4.53	4.4
1642	CAS:481-72-1	OCc1cc(O)c2c(c1)C(=O)c1c(C2=O)c(O)ccc1			4.53
1643	CAS:10402-33-2	C=CCc1ccc(c(c1)OC)OC(=O)Cc1ccccc1	9.89							4.26
1644	CAS:148-87-8	N#CCCN(c1ccccc1)CC							4.33
1645	CAS:594-30-9	Cl[Bi](c1ccccc1)(c1ccccc1)(c1ccccc1)Cl	5.61	4.5	5.77	6.55	6.21	5.99	6.75
1646	CAS:101001-34-7	CCOC(=O)Cn1cccc1c1nc(c(s1)c1ccc(cc1)OC)c1ccc(cc1)OC							5.23
1647	CAS:525-79-1	c1coc(c1)CNc1[nH]cnc2-c1ncn2	3.85		4.49
1648	CAS:96182-53-5	CCOP(=S)(Oc1cnc(nc1)C(C)(C)C)OC(C)C	4.33	4.23						4.57
1649	CAS:481-49-2	COc1cc2CCN([C@H]3c2cc1Oc1c2c(CCN([C@H]2Cc2ccc(Oc4cc(C3)ccc4OC)cc2)C)cc2c1OCO2)C			5.03		4.69	4.42	4.33	4.47
1650	CAS:18127-01-0	O=CCCc1ccc(cc1)C(C)(C)C								4.44
1651	CAS:612-23-7	ClCc1ccccc1[N+](=O)[O-]	10.32		10	9.51			10
1652	CAS:319-89-1	OC1=C(O)C(=O)C(=C(C1=O)O)O							10.22
1653	CAS:620-92-8	Oc1ccc(cc1)Cc1ccc(cc1)O	4.4	4.12	4.35			4.56	4.34
1654	CAS:130-26-7	Ic1cc(Cl)c2c(c1O)nccc2	4.72	4.66	5.12	4.94	4.79	4.68	5.11
1655	CAS:39515-51-0	O=Cc1cccc(c1)Oc1ccccc1			8.82
1656	CID:5354626	CCCCCCCCCCCCCCCC/C=C/C1CC(=O)OC1=O	6.58			4.61
1657	CAS:90-15-3	Oc1cccc2c1cccc2	4.17		4.4	6.09			4.41
1658	CAS:122-64-5	CC(C(=O)O[Hg]c1ccccc1)O	6.36	5.82	5.34	7.96	4.14	6.23	5.5	4.37
1659	CAS:65055-17-6	ClC(=O)c1ccc(c(c1)Cl)F	5.01				9.31	10.99
1660	CAS:4245-41-4	CC(=O)Oc1ccc2c(c1)CC[C@@H]1[C@@H]2CC[C@]2([C@H]1CC[C@@H]2O)C	6.62			5.19			6.83	4.48
1661	CAS:24448-94-0	O=C1NC(=O)NC(=O)C1(C)C							3.96
1662	CAS:28768-32-3	O1CC1CN(c1ccc(cc1)Cc1ccc(cc1)N(CC1OC1)CC1OC1)CC1OC1	4.93	4.17	4.57	4.2	4.62	4.51	4.44	4.1
1663	CAS:100-19-6	CC(=O)c1ccc(cc1)[N+](=O)[O-]	4.18
1664	CAS:7753-60-8	CC(=O)OCC(=O)[C@@]1(O)CC[C@@H]2[C@]1(C)CC=C1[C@H]2CCC2=CC(=O)CC[C@]12C				5.44
1665	CAS:80-43-3	CC(c1ccccc1)(OOC(c1ccccc1)(C)C)C			5.02				4.68	4.37
1666	CAS:68694-11-1	CCCOC/C(=N\c1ccc(cc1C(F)(F)F)Cl)/n1cncc1	4.82	4.32	4.73	4.79	4.22	6.25	4.97
1667	CAS:4501-58-0	O=CC[C@H]1CC=C(C1(C)C)C				4.19
1668	CAS:15262-86-9	CC(CCC(=O)O[C@H]1CC[C@@H]2[C@]1(C)CC[C@H]1[C@H]2CCC2=CC(=O)CC[C@]12C)C				5.17
1669	CAS:82-68-8	Clc1c(Cl)c([N+](=O)[O-])c(c(c1Cl)Cl)Cl				4.13		6.49		4.12
1670	CAS:13029-08-8	Clc1ccccc1c1ccccc1Cl			4.76		11	9.11	3.5	4.94
1671	CAS:108612-45-9	Fc1ccc(cc1)Cn1c(nc2c1cccc2)N1CCC(CC1)N(c1nccc(=O)[nH]1)C							4.64
1672	CAS:61213-25-0	ClCC1CN(C(=O)C1Cl)c1cccc(c1)C(F)(F)F	4.71		4.35			4.72	4.44
1673	CAS:61931-82-6	CC(CC(N(c1ccccc1)c1ccc(cc1)N)C)C	4.63	4.41	4.61			3.98	4.53
1674	CAS:120-97-8	Clc1cc(cc(c1Cl)S(=O)(=O)N)S(=O)(=O)N	4.95
1675	CAS:1062243-51-9	COc1cc(ccc1Nc1ncc2c(n1)N(CC(C(=O)N2C)(F)F)C1CCCC1)C(=O)NC1CCN(CC1)C	7.8	7.89	6.18	6.12	4.67	4.47	4.24	4.9
1676	CAS:523-27-3	Brc1c2ccccc2c(c2c1cccc2)Br	8.95
1677	CAS:879-39-0	Clc1cc([N+](=O)[O-])c(c(c1Cl)Cl)Cl				4.9			3.63
1678	CAS:95-96-5	CC1OC(=O)C(OC1=O)C							9.97
1679	CID:460	COc1ccccc1O								8.84
1680	CAS:6981-18-6	COc1cc(Cc2cnc(nc2N)N)c(cc1OC)C	8.02						4.34
1681	CAS:69648-38-0	CCCC1(CCC1)[C@@H](C/C=C/[C@H]1[C@H](O)CC(=O)[C@@H]1CCCCCCC(=O)OC)O	4.59			4.49
1682	CAS:53-36-1	CC(=O)OCC(=O)[C@@]1(O)CC[C@@H]2[C@]1(C)C[C@H](O)[C@H]1[C@H]2C[C@@H](C2=CC(=O)C=C[C@]12C)C	5.6
1683	CAS:128517-07-7	C/C=C/1\NC(=O)[C@H]2CSSCC/C=C/[C@@H](OC(=O)C(NC1=O)C(C)C)CC(=O)N[C@@H](C(=O)N2)C(C)C	5.35			8.43
1684	CAS:7786-61-0	COc1cc(C=C)ccc1O							4.24
1685	CAS:50-32-8	c1ccc2c(c1)c1ccc3c4c1c(c2)ccc4ccc3							4.66
1686	CAS:434-07-1	O/C=C\1/C[C@@]2(C)[C@H](CC1=O)CC[C@@H]1[C@@H]2CC[C@]2([C@H]1CC[C@]2(C)O)C	4.53		5.09	4.31	4.13	4.27	5.66
1687	CAS:121-00-6	COc1ccc(c(c1)C(C)(C)C)O	4.35						4.27
1688	CAS:17109-49-8	CCOP(=O)(Sc1ccccc1)Sc1ccccc1	4.47	4.42	4.41	4.53		4.23	4.21
1689	CAS:671-16-9	CNNCc1ccc(cc1)C(=O)NC(C)C							4.28
1690	CAS:6379-73-3	COc1cc(ccc1C)C(C)C							4.77
1691	CAS:16079-88-2	ClN1C(=O)N(C(C1=O)(C)C)Br		5.71
1692	CAS:563-04-2	Cc1cccc(c1)OP(=O)(Oc1cccc(c1)C)Oc1cccc(c1)C							4.36
1693	CAS:5579-78-2	CCCCC1CCCCC(=O)O1							9.99
1694	CAS:2622-26-6	N#Cc1ccc2c(c1)N(CCCN1CCC(CC1)O)c1c(S2)cccc1		3.9
1695	CAS:2735-04-8	COc1ccc(c(c1)OC)N			4.25		4.13	4.51	4.03
1696	CAS:55-38-9	CSc1ccc(cc1C)OP(=S)(OC)OC	4.43						4.92	4.49
1697	CAS:108-74-7	CN1CN(C)CN(C1)C			4.05
1698	CAS:33743-96-3	O=C(c1ccc2c(c1)OCCO2)CCN1CCC(C1)c1ccccc1	8.34			4.58		4.39
1699	CAS:2664-60-0	CCCCCCCCCCCCOC(=O)c1ccc(cc1)O		4.01	4.91	4.59		4.18	4.5
1700	CAS:32809-16-8	O=C1N(c2cc(Cl)cc(c2)Cl)C(=O)C2(C1(C)C2)C	5.01						4.44	4.08
1701	CAS:2030-63-9	Clc1ccc(cc1)Nc1cc2-c(c/c/1=N/C(C)C)n(c1c(n2)cccc1)c1ccc(cc1)Cl				4.96
1702	CAS:608-73-1	ClC1C(Cl)C(Cl)C(C(C1Cl)Cl)Cl							4.5
1703	CAS:146-48-5	COC(=O)[C@H]1[C@@H](O)CC[C@@H]2[C@@H]1C[C@@H]1N(C2)CCc2c1[nH]c1c2cccc1								4.29
1704	CAS:103577-45-3	O=S(c1nc2c([nH]1)cccc2)Cc1nccc(c1C)OCC(F)(F)F	4.46	4.12	4.07			4.29	4.28
1705	CAS:3686-58-6	CCN(CC(=O)Nc1c(C)cccc1C(=O)OC)CC			9.25
1706	CAS:63133-74-4	N#CCN(c1cccc(c1)C)CC							4.18
1707	CAS:110-88-3	O1COCOC1		6.58
1708	CAS:7779-31-9	CC1CC(OC(=O)C(=C)C)CC(C1)(C)C					9.12	10.94
1709	CAS:76738-62-0	O[C@H](C(C)(C)C)[C@H](n1ncnc1)Cc1ccc(cc1)Cl	4.39				10.96		4.31
1710	CAS:83150-76-9	NCCCC[C@@H]1NC(=O)[C@H](NC(=O)[C@H](Cc2ccccc2)NC(=O)[C@H](CSSC[C@H](NC(=O)[C@@H](NC1=O)C(O)C)C(=O)N[C@@H]([C@H](O)C)CO)NC(=O)[C@@H](Cc1ccccc1)N)Cc1c[nH]c2c1cccc2		5
1711	CAS:100-06-1	COc1ccc(cc1)C(=O)C					10.35	10.33
1712	CAS:4376-20-9	CCCCC(COC(=O)c1ccccc1C(=O)O)CC	4.41	4.45	4.21	4.45		4.87	4.05
1713	CAS:23930-19-0	O[C@@H]1CC[C@]2([C@H](C1)CC[C@@H]1[C@@H]2C(=O)C[C@]2([C@H]1CC[C@@H]2C(=O)C)C)C	4.63						4.67
1714	CAS:725228-45-5	NCc1cccc(c1)C1CCN(CC1)C(=O)c1ccc(o1)C#Cc1ccccc1F	4.56	4.38	4.23		9.13	9.06	4.21	4.12
1715	CAS:947-04-6	O=C1CCCCCCCCCCCN1							4.33
1716	CAS:1987-50-4	CCCCCCCc1ccc(cc1)O	4.29	4.12	4.35		4.4		4.59
1717	CAS:67375-30-8	N#C[C@@H](c1cccc(c1)Oc1ccccc1)OC(=O)[C@H]1[C@H](C1(C)C)C=C(Cl)Cl	4.19	4.63					4.6	4.32
1718	CAS:51338-27-3	COC(=O)C(Oc1ccc(cc1)Oc1ccc(cc1Cl)Cl)C	4.61	5.21	4.08	4.54	7.71	10.16	4.4	4.32
1719	CAS:19881-18-6	S=C=Nc1ccc(cc1)Oc1ccc(cc1)[N+](=O)[O-]	4.59	4.75
1720	CAS:2265-64-7	O=C1C=C[C@]2(C(=C1)CC[C@@H]1[C@]2(F)[C@@H](O)C[C@]2([C@H]1C[C@H]([C@]2(O)C(=O)COC(=O)c1ccncc1)C)C)C					10.23	10.22	6.15	4.47
1721	CAS:3194-55-6	BrC1CCC(Br)C(Br)CCC(C(CCC1Br)Br)Br	4.44		4.35				5.22	4.11
1722	CID:20478723	CCCCCCCCCCCCCCCS(=O)(=O)Oc1ccccc1	5.11	5.06		6.18			4.73
1723	CAS:131-11-3	COC(=O)c1ccccc1C(=O)OC							6.1
1724	CAS:121-60-8	CC(=O)Nc1ccc(cc1)S(=O)(=O)Cl		11
1725	CAS:41483-43-6	CCCCc1c(C)nc(nc1OS(=O)(=O)N(C)C)NCC	4.47	4.11	4.28	4.33		4.29	4.6
1726	CAS:29461-14-1	O=C1CCC([C@@]23[C@H]1C(C)(C)[C@@H](C3)CC2)(C)C				4.15
1727	CAS:2971-90-6	Cc1nc(C)c(c(c1Cl)O)Cl			8.97
1728	CAS:99-09-2	Nc1cccc(c1)[N+](=O)[O-]							9.32
1729	CAS:485-72-3	COc1ccc(cc1)c1coc2c(c1=O)ccc(c2)O			4.8				4.22
1730	CAS:95-32-9	O1CCN(CC1)SSc1nc2c(s1)cccc2	4.95		4.42			4.51	4.25	3.99
1731	CAS:2759-71-9	O=C(C1CC1)Nc1ccc(c(c1)Cl)Cl	4.74	4.57	4.3			4.57	4.94
1732	CAS:321-60-8	Fc1ccccc1c1ccccc1								4.08
1733	CAS:3896-11-5	Clc1ccc2c(c1)nn(n2)c1cc(C)cc(c1O)C(C)(C)C								5.15
1734	CAS:6807-17-6	CC(CC(c1ccc(cc1)O)(c1ccc(cc1)O)C)C	4.76	6.88	7.14	4.89		4.74	5.33
1735	CAS:155213-67-5	O=C(N[C@H]([C@H](C[C@H](Cc1ccccc1)NC(=O)[C@H](C(C)C)NC(=O)N(Cc1csc(n1)C(C)C)C)O)Cc1ccccc1)OCc1cncs1	4.5	4.57	4.67	4.55		4.59	4.54	4.42
1736	CAS:27314-13-2	CNc1cnn(c(=O)c1Cl)c1cccc(c1)C(F)(F)F	4.11						4.18
1737	CAS:33414-36-7	OCCN1CCN(CC1)CCC(=O)N1c2ccccc2Sc2c1cc(cc2)C(F)(F)F			4.3	4.43
1738	CAS:87333-19-5	CCOC(=O)[C@@H](N[C@H](C(=O)N1[C@H]2CCC[C@H]2C[C@H]1C(=O)O)C)CCc1ccccc1					9.39	9.2
1739	CAS:21829-25-4	COC(=O)C1=C(C)NC(=C(C1c1ccccc1[N+](=O)[O-])C(=O)OC)C	4.3		4.32	4.66	4.5		4.46
1740	CAS:99-30-9	[O-][N+](=O)c1cc(Cl)c(c(c1)Cl)N	4.65						4.57
1741	CAS:127-31-1	OCC(=O)[C@@]1(O)CC[C@@H]2[C@]1(C)C[C@H](O)[C@]1([C@H]2CCC2=CC(=O)CC[C@]12C)F						10.54	6.41
1742	CAS:3060-89-7	CON(C(=O)Nc1ccc(cc1)Br)C							4.18
1743	CAS:5466-84-2	O=C1OC(=O)c2c1cc(cc2)[N+](=O)[O-]							8.66
1744	CAS:626-60-8	Clc1cccnc1			4.21
1745	CAS:965-90-2	CC[C@]1(O)CC[C@@H]2[C@]1(C)CC[C@H]1[C@H]2CCC2=CCCC[C@H]12	5.71			5.93	4.26		7.74
1746	CAS:4995-43-1	Oc1ccc2c(c1)CC[C@@H]1[C@@H]2CC[C@]2([C@H]1CC[C@@H]2OP(=O)(O)O)C	5.13
1747	CAS:7654-03-7	CC(c1ccccc1)NNC(=O)c1ccccc1	9.42	10.89
1748	CAS:120-46-7	O=C(c1ccccc1)CC(=O)c1ccccc1	4.34	4.1	4.26				4.18
1749	CAS:7227-91-0	CN(N=Nc1ccccc1)C					11	9.63
1750	CAS:14938-35-3	CCCCCc1ccc(cc1)O							4.32
1751	CAS:60607-34-3	O=c1[nH]c2c(n1CCCN1CCN(CC1)C(c1ccccc1)c1ccccc1)cccc2	4.6	4.48	4.63	4.44		4.41	4.5
1752	CID:24107	Clc1ccc2c(c1)C1N(CCc3c1cccc3)CC(=O)N2C				5.18
1753	CAS:17924-92-4	C[C@H]1CCCC(=O)CCC/C=C/c2c(C(=O)O1)c(O)cc(c2)O	4.78	4.87	6.73	4.8	4.93	4.21	5.38
1754	CAS:128312-51-6	CCC(C(=O)O)(CC(=O)Nc1cccc(c1)/C=C/c1scc(n1)C1CCC1)CC		4.47	4.87			4.58	4.35
1755	CAS:144060-53-7	N#Cc1cc(ccc1OCC(C)C)c1nc(c(s1)C(=O)O)C			4.51				4.41
1756	CAS:17557-23-2	CC(COCC1OC1)(COCC1OC1)C							4.11
1757	CAS:489-01-0	COc1cc(c(c(c1)C(C)(C)C)O)C(C)(C)C	4.42
1758	CAS:55981-09-4	CC(=O)Oc1ccccc1C(=O)Nc1ncc(s1)[N+](=O)[O-]	5.2	5.2	4.74		4.46	5.15	4.45
1759	CID:38018	Clc1c(ccc(c1Cl)Cl)c1ccc(c(c1Cl)Cl)Cl		3.65	10	4.57			5.35	4.33
1760	CAS:2011-67-8	CN1C(=O)CN=C(c2c1ccc(c2)[N+](=O)[O-])c1ccccc1	4.56
1761	CAS:31477-60-8	COc1ccc2c(c1)OC([C@H]([C@@H]2c1ccc(cc1)OCCN1CCCC1)c1ccccc1)(C)C	4.33	4.47		4.44
1762	CAS:1338-43-8	CCCCCCCC/C=C\CCCCCCCC(=O)OC[C@H]([C@H]1OC[C@@H]([C@H]1O)O)O		5.22
1763	CAS:63134-33-8	Oc1ccccc1S(=O)(=O)c1ccc(cc1)OCc1ccccc1			4.34				4.34	4.17
1764	CAS:4696-76-8	OC[C@H]1O[C@H](O[C@H]2[C@H](N)C[C@@H]([C@H]([C@@H]2O)O[C@H]2O[C@H](CN)[C@H]([C@@H]([C@H]2N)O)O)N)[C@@H]([C@H]([C@@H]1O)N)O	10.36	9.42
1765	CAS:2226-96-2	OC1CC(C)(C)N(C(C1)(C)C)[O]		5.7
1766	CAS:603-36-1	c1ccc(cc1)[Sb](c1ccccc1)c1ccccc1			5.65				5.58	3.84
1767	CAS:72-43-5	COc1ccc(cc1)C(C(Cl)(Cl)Cl)c1ccc(cc1)OC	4.44	4.4	4.86	4.2	4		4.93	3.83
1768	CAS:139-40-2	CC(Nc1nc(NC(C)C)nc(n1)Cl)C							4.79
1769	CAS:148477-71-8	CCC(C(=O)OC1=C(C(=O)OC21CCCCC2)c1ccc(cc1Cl)Cl)(C)C							4.05
1770	CAS:1134-23-2	CCN(C(=O)SCC)C1CCCCC1					8.93	7.25		4
1771	CAS:133-18-6	O=C(c1ccccc1N)OCCc1ccccc1	4.66	4.53	4.82	4.62		4.42	4.76	4.1
1772	CAS:115-46-8	OC(c1ccccc1)(c1ccccc1)C1CCNCC1			4.66				4.65
1773	CAS:139481-59-7	CCOc1nc2c(n1Cc1ccc(cc1)c1ccccc1c1nnn[nH]1)c(ccc2)C(=O)O		6.94		5.16	9.17	9.56	6.3
1774	CAS:610-15-1	[O-][N+](=O)c1ccccc1C(=O)N			4.37
1775	CAS:1907-65-9	CCCCNS(=O)(=O)c1ccc(cc1)C	3.6						4.4
1776	CAS:55541-30-5	CCC(=O)O[C@@]1([C@H](C)C[C@@H]2[C@]1(C)C[C@H](O)[C@]1([C@H]2CCC2=CC(=O)C=C[C@]12C)F)C(=O)COC(=O)CC	4.42
1777	CAS:154598-52-4	FC([C@@]1(C#CC2CC2)OC(=O)Nc2c1cc(Cl)cc2)(F)F	4.47	4.45	4.53	4.51		4.6	5.12
1778	CAS:5663-71-8	CC(=O)NC(=O)c1ccccc1O					9.31	9.39
1779	CAS:13608-87-2	CC(=O)c1ccc(c(c1Cl)Cl)Cl							4.35
1780	CAS:6338-41-6	OCc1ccc(o1)C(=O)O							10
1781	CAS:97-56-3	Cc1cc(ccc1N)N=Nc1ccccc1C	4.92	4.77	4.9	5.46	4.27	4.46	5.17	4.14
1782	CAS:70568-60-4	CCCCC1CCC(CC1)O			7.14
1783	CAS:116-49-4	O=[Bi]O[As](=O)(c1ccc(cc1)NC(=O)CO)O		3.9
1784	CAS:91161-71-6	CN(Cc1cccc2c1cccc2)C/C=C/C#CC(C)(C)C			4.32				4.63	4.17
1785	CAS:480-22-8	Oc1cccc2c1c(O)c1c(c2)cccc1O	9.28			9.39			9.85
1786	CAS:106685-40-9	COc1ccc(cc1C12CC3CC(C2)CC(C1)C3)c1ccc2c(c1)ccc(c2)C(=O)O		5	5.36	5.14		4.86	5.39	5.64
1787	CAS:357-57-3	COc1cc2c(cc1OC)N1[C@@H]3[C@@]42CCN2[C@H]4C[C@@H]4[C@H]3[C@H](CC1=O)OCC=C4C2			10
1788	CAS:133-06-2	ClC(SN1C(=O)C2C(C1=O)CC=CC2)(Cl)Cl	5.42	4.48	4.99	4.68	4.92	5.13	4.44	4.31
1789	CAS:123013-22-9	COCC(=O)[C@@]1(OC(=O)CC)[C@@H](C)C[C@@H]2[C@]1(C)C[C@H](O)C1([C@H]2CCC2=CC(=O)C=C[C@]12C)F			4.12				7.2
1790	CAS:204005-46-9	O=C1Nc2c(C1=Cc1[nH]c(cc1C)C)cccc2		4.38	4.7	4.45	4.51	4.53	5.02
1791	CAS:23049-93-6	OC(=O)c1ccccc1NCCc1ccccc1			4.47			4.51	4.37
1792	CAS:31519-22-9	OC(=O)c1cc(O)c2c(c1O)cccc2	4.18		4.11	3.96	4.46	4.36	4.13
1793	CAS:120958-90-9	CCNC(=O)NCCCOc1cccc(c1)CN1CCCCC1	4.19				9.43	9.4	9.2
1794	CAS:106-50-3	Nc1ccc(cc1)N	4.44		4.43
1795	CAS:1014-70-6	CCNc1nc(NCC)nc(n1)SC	4.46			4.3			4.08
1796	CAS:1698-60-8	Nc1cnn(c(=O)c1Cl)c1ccccc1					10.37	10.29
1797	CAS:700-06-1	OCc1c[nH]c2c1cccc2	4.57	3.87	4.14	3.75		4.11	4.3
1798	CAS:77-04-3	CCC1(CC)C(=O)NC=CC1=O					9.67	11.3
1799	CAS:14233-37-5	CC(Nc1ccc(c2c1C(=O)c1c(C2=O)cccc1)NC(C)C)C								4.24
1800	CAS:75706-12-6	O=C(c1cnoc1C)Nc1ccc(cc1)C(F)(F)F	4.48				4.48		4.49
1801	CAS:695-34-1	Cc1ccnc(c1)N	10.33				6.67
1802	CAS:555-30-6	OC(=O)[C@](Cc1ccc(c(c1)O)O)(N)C			4.5
1803	CAS:589-18-4	OCc1ccc(cc1)C			6.18
1804	CAS:1806-26-4	CCCCCCCCc1ccc(cc1)O	4.29	4.54	4.34		4.6		4.45
1805	CAS:574-06-1	CC(=O)OC(C(=O)c1ccccc1)c1ccccc1							4.25
1806	CAS:446-35-5	Fc1ccc(c(c1)F)[N+](=O)[O-]		9.23
1807	CAS:50673-97-7	CC(CCC[C@H]([C@H]1CC(=O)C2=C3[C@H](CC[C@]12C)[C@@]1(C)CC[C@@H](C[C@@H]1CC3)O)C)C		4.77
1808	CAS:3777-69-3	CCCCCc1ccco1	4.58	4.44	4.55	4.57		4.88	4.3
1809	CAS:378-44-9	OCC(=O)[C@@]1(O)[C@@H](C)C[C@@H]2[C@]1(C)C[C@H](O)[C@]1([C@H]2CCC2=CC(=O)C=C[C@]12C)F	6.8						5.63
1810	CAS:75980-60-8	Cc1cc(C)c(c(c1)C)C(=O)P(=O)(c1ccccc1)c1ccccc1			4.45				4.65	4.16
1811	CAS:54504-70-0	Clc1ccc(cc1)OC(C(=O)OCCn1cnc2c1c(=O)n(C)c(=O)n2C)(C)C	4.63	4.49
1812	CAS:15687-27-1	CC(Cc1ccc(cc1)C(C(=O)O)C)C						4.49
1813	CAS:10469-09-7	OC(=O)c1nc(Cl)c(c(c1Cl)Cl)Cl	4.54		4.4	4.4		4.88	4.1
1814	CAS:521-11-9	O=C1CC[C@]2([C@H](C1)CC[C@@H]1[C@@H]2CC[C@]2([C@H]1CC[C@]2(C)O)C)C				4.88
1815	CAS:76-43-7	O=C1CC[C@]2(C(=C1)CC[C@@H]1[C@]2(F)[C@@H](O)C[C@]2([C@H]1CC[C@]2(C)O)C)C			4.1	6.07			6.84
1816	CAS:1972-08-3	CCCCCc1cc(O)c2c(c1)OC([C@H]1[C@H]2C=C(C)CC1)(C)C	5.12	4.25		5.61
1817	CAS:6190-65-4	CC(Nc1nc(N)nc(n1)Cl)C			9.91
1818	CAS:21312-10-7	CC(=O)Nc1ccc(cc1)S(=O)(=O)Nc1noc(c1)C		4.41
1819	CAS:97-24-5	Oc1ccc(cc1Sc1cc(Cl)ccc1O)Cl	4.79	4.83	4.74	4.7	4.59	5.08	5.06
1820	CAS:96686-51-0	ClCC(=O)Nc1ccc(cc1C)Br	4.96	4.59	4.95	4.19	4.72	5.67	4.65
1821	CAS:2593-15-9	CCOc1snc(n1)C(Cl)(Cl)Cl					8.85	9.02		4.09
1822	CAS:130-80-3	CC/C(=C(\c1ccc(cc1)OC(=O)CC)/CC)/c1ccc(cc1)OC(=O)CC		4.13		4.64	4.78	4.47	5.05
1823	CAS:152-43-2	C#C[C@]1(O)CC[C@@H]2[C@]1(C)CC[C@H]1[C@H]2CCc2c1ccc(c2)OC1CCCC1	5.01		4.54	4.77		4.35	5.44	4.63
1824	CAS:42971-09-5	CCOC(=O)C1=C[C@]2(CC)CCCN3[C@@H]2c2n1c1ccccc1c2CC3	4.54		4.54				4.51
1825	CAS:4460-86-0	COc1cc(C=O)c(cc1OC)OC	3.6						4.06
1826	CAS:41294-56-8	CC(CCC[C@H]([C@H]1CC[C@@H]2[C@]1(C)CCC/C/2=C\C=C/1\C[C@@H](O)C[C@@H](C1=C)O)C)C	5.01	4.47		5.05
1827	CAS:96-83-3	CCC(C(=O)O)Cc1c(I)cc(c(c1I)N)I		4.43	4.56	4.47		4.6	4.4
1828	CAS:133855-98-8	Fc1ccc(cc1)C1(Cn2cncn2)OC1c1ccccc1Cl	4.38	4.16	4.38				4.64	4.28
1829	CAS:96568-04-6	CCOC(=O)CC(=O)c1cc(F)c(nc1Cl)Cl	8.78				10.14	9.26		3.86
1830	CAS:10238-21-8	COc1ccc(cc1C(=O)NCCc1ccc(cc1)S(=O)(=O)NC(=O)NC1CCCCC1)Cl	4.45		4.17	4		6.12	8.88
1831	CAS:78967-07-4	COc1ccc(cc1)c1c(onc1c1ccc(cc1)OC)CC(=O)O		8.03
1832	CAS:826-36-8	O=C1CC(C)(C)NC(C1)(C)C					9.98	10.62
1833	CAS:66230-04-4	N#C[C@H](c1cccc(c1)Oc1ccccc1)OC(=O)[C@H](c1ccc(cc1)Cl)C(C)C	4.29			5.17	4.49		4.82	5.87
1834	CAS:14556-46-8	OC(COc1cc(C)ccc1Cl)CNC(C)(C)C			4.6
1835	CAS:87-33-2	[O-][N+](=O)O[C@@H]1CO[C@H]2[C@@H]1OC[C@@H]2O[N+](=O)[O-]							4.55
1836	CID:5362420	COC(=O)CCc1/c/2=C/C3=N/C(=C\c4[nH]c(/C=C/5\N=C(/C=c(/c1C)\[nH]2)[C@]1(C)[C@H](C(=O)OC)C(=CC=C51)C(=O)OC)c(c4C=C)C)/C(=C3CCC(=O)O)C		4.45		4.71
1837	CAS:18691-97-9	CNC(=O)N(c1nc2c(s1)cccc2)C	4.3		4.21	4.55			4.24
1838	CAS:485-47-2	O=C1c2ccccc2C(=O)C1(O)O	4.62		4.35
1839	CAS:118244-44-3	C/C(=C\C(=O)OCC(=O)[C@@]1(O)CC[C@@H]2[C@]1(C)C[C@H](O)[C@H]1[C@H]2CCC2=CC(=O)C=C[C@]12C)/CC/C=C(/CCC=C(C)C)\C			5.22		4.41		4.67
1840	CAS:119168-77-3	CCc1nn(c(c1Cl)C(=O)NCc1ccc(cc1)C(C)(C)C)C	5.3	4.6	4.55	4.5	4.55	4.59	4.77	4.05
1841	CAS:719-22-2	O=C1C=C(C(=O)C(=C1)C(C)(C)C)C(C)(C)C		10.81
1842	CAS:80-35-3	COc1ccc(nn1)NS(=O)(=O)c1ccc(cc1)N					11.3	10.91
1843	CAS:578-54-1	CCc1ccccc1N								9.9
1844	CAS:210826-40-7	O=C(NS(=O)(=O)c1occ(c1)C(O)(C)C)Nc1c2CCCc2cc2c1CCC2					8.82
1845	CAS:60719-84-8	O=c1[nH]cc(cc1N)c1ccncc1				4.4
1846	CAS:54574-82-2	CCCCN(c1ccc(c(c1)O)C(=O)c1ccccc1C(=O)O)CCCC	4.47	4.61	4.66	4.63	4.28	5.04	4.14
1847	CAS:108-90-7	Clc1ccccc1	7.85						9.3
1848	CAS:2624-43-3	CC(=O)Oc1ccc(cc1)C(=C1CCCCC1)c1ccc(cc1)OC(=O)C			7.94			4.46	4.8
1849	CAS:99-51-4	[O-][N+](=O)c1ccc(c(c1)C)C		4.38	4.43
1850	CAS:51632-16-7	BrCc1cccc(c1)Oc1ccccc1	5.74		4.26				4.29
1851	CAS:83-73-8	Ic1cc(I)c2c(c1O)nccc2		4.45	5.1	4.99	4.69	4.87	5.06
1852	CAS:105-06-6	C=Cc1ccc(cc1)C=C						4.95
1853	CAS:133-32-4	OC(=O)CCCc1c[nH]c2c1cccc2					10.88	9.98
1854	CAS:94497-51-5	O=C(c1ccc(cc1)C(=O)O)Nc1ccc2c(c1)C(C)(C)CCC2(C)C			4.66	4.45			4.71	4.19
1855	CAS:95-55-6	Nc1ccccc1O	4.48		4.41	4.63		4.61	4.22
1856	CAS:340-57-8	Cc1nc2ccccc2c(=O)n1c1ccccc1Cl	4.41						4.3
1857	CAS:1918-11-2	CNC(=O)Oc1c(cc(cc1C(C)(C)C)C)C(C)(C)C	9.08	11		3.95			4.42
1858	CAS:13183-79-4	Cn1[nH]nnc1=S							4.08
1859	CAS:491-80-5	COc1ccc(cc1)c1coc2c(c1=O)c(O)cc(c2)O	4.46	4.44	4.85		4.52	4.64	5.21	4.15
1860	CAS:3689-76-7	Clc1ccc(cc1)Cn1c(C)nc2c1cccc2	5.11	5.7	4.3			4.4	4.89
1861	CAS:59227-89-3	CCCCCCCCCCCCN1CCCCCC1=O	4.25	5.19	4.3				4.39	4.19
1862	CAS:91-19-0	c1ccc2c(c1)nccn2			7.53				6.43
1863	CAS:1212-29-9	S=C(NC1CCCCC1)NC1CCCCC1	4.71	4.57	5.1		4.8		5.4	4.22
1864	CAS:23184-66-9	CCCCOCN(c1c(CC)cccc1CC)C(=O)CCl	4.81	4.29	4.65	4.62	4.67	4.93	4.67	3.82
1865	CAS:67874-72-0	CCC(C1CCCCC1OC(=O)C)(C)C							4.13
1866	CAS:1480-19-9	COc1ccccc1N1CCN(CC1)CCCC(=O)c1ccc(cc1)F	4.55
1867	CAS:465-39-4	O[C@H]1CC[C@]2([C@@H](C1)CC[C@@H]1[C@@H]2CC[C@]2([C@]31O[C@@H]3C[C@@H]2c1ccc(=O)oc1)C)C	5.32			5.25
1868	CAS:321-55-1	ClCCOP(=O)(Oc1ccc2c(c1)oc(=O)c(c2C)Cl)OCCCl			4.43				5.07	4.37
1869	CAS:61-78-9	O=C(c1ccc(cc1)N)NCC(=O)O							7.58
1870	CAS:4097-22-7	OC[C@@H]1CC[C@@H](O1)n1cnc2c1ncnc2N					10.86	9.35
1871	CAS:2491-38-5	BrCC(=O)c1ccc(cc1)O	4.34						4.06
1872	CAS:84-77-5	CCCCCCCCCCOC(=O)c1ccccc1C(=O)OCCCCCCCCCC	4.76	4.72
1873	CAS:4419-39-0	OCC(=O)[C@@]1(O)[C@@H](C)C[C@@H]2[C@]1(C)C[C@H](O)[C@]1([C@H]2CCC2=CC(=O)C=C[C@]12C)Cl	3.9		4.59				7.27	4.67
1874	CAS:86-00-0	[O-][N+](=O)c1ccccc1c1ccccc1							4.64	4.17
1875	CAS:83-34-1	Cc1c[nH]c2c1cccc2	10.06		5.29
1876	CAS:13181-17-4	Brc1cc(C=NOc2ccc(cc2[N+](=O)[O-])[N+](=O)[O-])cc(c1O)Br	4.36	4.88	4.72	4.6		5.51
1877	CAS:330-54-1	O=C(N(C)C)Nc1ccc(c(c1)Cl)Cl							4.36
1878	CAS:2461-18-9	CCCCCCCCCCCCOCC1OC1				4.61
1879	CAS:133-07-3	ClC(SN1C(=O)c2c(C1=O)cccc2)(Cl)Cl	5.44	4.43	4.74	4.71	4.46	5.16	4.39
1880	CAS:51333-22-3	CCCC1O[C@H]2[C@](O1)(C(=O)CO)[C@@]1([C@@H](C2)[C@@H]2CCC3=CC(=O)C=C[C@@]3([C@H]2[C@H](C1)O)C)C	5.03		4.51
1881	CAS:4433-79-8	COc1cc(Cl)c(cc1NC(=O)CC(=O)C)OC						4.42	4.32
1882	CAS:6358-53-8	COc1ccc(c(c1)/N=N/c1c(O)ccc2c1cccc2)OC							5.06	4.32
1883	CAS:76674-21-0	Fc1ccc(cc1)C(c1ccccc1F)(Cn1cncn1)O							4.25
1884	CAS:129453-61-8	O=S(CCCC(C(F)(F)F)(F)F)CCCCCCCCC[C@@H]1Cc2cc(O)ccc2[C@@H]2[C@@H]1[C@@H]1CC[C@@H]([C@]1(CC2)C)O	5.28	7.6	7.96	5.93			6.06
1885	CAS:55814-41-0	CC(Oc1cccc(c1)NC(=O)c1ccccc1C)C	4.34		4.18		8.84	4.39	4.43	4.32
1886	CAS:20554-84-1	C/C/1=C/CC[C@@]2(C)O[C@H]2[C@@H]2[C@@H](CC1)C(=C)C(=O)O2	4.6			4.13
1887	CAS:56-53-1	CC/C(=C(\c1ccc(cc1)O)/CC)/c1ccc(cc1)O	4.58	4.55	4.29	4.76		4.8	5.14
1888	CAS:63-25-2	CNC(=O)Oc1cccc2c1cccc2			4.22				4.46
1889	CAS:520-18-3	Oc1ccc(cc1)c1oc2cc(O)cc(c2c(=O)c1O)O	4.65	4.54	4.6	4.67			5.3
1890	CAS:2438-72-4	CCCCOc1ccc(cc1)CC(=O)NO	4.96	5.05	5.08		11.04	10.86	3.8
1891	CAS:289716-94-5	CNCc1cc(F)ccc1Oc1ccc(c(c1)Cl)Cl	4.11		4.31	4.12			4.31
1892	CAS:333-41-5	CCOP(=S)(Oc1cc(C)nc(n1)C(C)C)OCC							4.68
1893	CID:443315	OCCOC(C1OCC(C1OCCO)OCCO)COCCOC(=O)CCCCCCCC=CCCCCCCCC	5.2	5.08		5.22
1894	CAS:112410-23-8	CCc1ccc(cc1)C(=O)NN(C(C)(C)C)C(=O)c1cc(C)cc(c1)C	4.45	4.13	4.32			4.18	4.45
1895	CAS:101-53-1	Oc1ccc(cc1)Cc1ccccc1	4.33	4.21	4.43	4.25		4.17	4.57
1896	CAS:4880-88-0	CC[C@]12CCCN3[C@@H]2c2n(C(=O)C1)c1c(c2CC3)cccc1	4.61	5.42				5.52	4.72
1897	CAS:24157-81-1	CC(c1ccc2c(c1)ccc(c2)C(C)C)C							9.8	4.5
1898	CAS:34176-52-8	NNc1scc(n1)c1ccccc1	4.2	4.17	5.3	4.39		6.53	4.58
1899	CAS:73771-04-7	CCOC(=O)O[C@@]1(CC[C@@H]2[C@]1(C)C[C@H](O)[C@H]1[C@H]2CCC2=CC(=O)C=C[C@]12C)C(=O)COC(=O)CC	5.77
1900	CAS:38398-32-2	CC(=O)[C@H]1CC[C@@H]2[C@]1(C)CC[C@H]1[C@H]2CC[C@@H]2[C@]1(C)CC[C@@](C2)(C)O			5.62				5.51
1901	CAS:793-24-8	CC(CC(Nc1ccc(cc1)Nc1ccccc1)C)C	4.7	4.44	4.48		4.66	4.22	4.4
1902	CAS:100-56-1	Cl[Hg]c1ccccc1	6.21	5.2	5.73	8.18	6.18	5.75	5.87	4.14
1903	CAS:38713-56-3	CCCCCCCCCOC(=O)c1ccc(cc1)O	4.64	4.49	5.26		4.63		4.56
1904	CAS:111406-87-2	ON(C(c1cc2c(s1)cccc2)C)C(=O)N							4.35
1905	CAS:10605-21-7	COC(=O)Nc1nc2c([nH]1)cccc2	5.34	5.14				5.78	5.34
1906	CAS:577-59-3	[O-][N+](=O)c1ccccc1C(=O)C							5.21
1907	CAS:22457-89-2	O=CN(C(=C(SC(=O)c1ccccc1)CCOP(=O)(O)O)C)Cc1cnc(nc1N)C		8.35
1908	CAS:15676-16-1	CCN1CCCC1CNC(=O)c1cc(ccc1OC)S(=O)(=O)N	6.23						3.55
1909	CAS:117-08-8	O=C1OC(=O)c2c1c(Cl)c(c(c2Cl)Cl)Cl							8.05
1910	CAS:326-06-7	O=C(c1ccccc1)CC(=O)C(F)(F)F	4.09	5.67	4.28	4.13		4.41
1911	CAS:616202-92-7	Clc1ccc2c(c1)[C@@H](C)CNCC2			4.35				4.53
1912	CAS:10016-20-3	OC[C@H]1O[C@@H]2O[C@@H]3[C@@H](CO)O[C@@H]([C@@H]([C@H]3O)O)O[C@@H]3[C@@H](CO)O[C@@H]([C@@H]([C@H]3O)O)O[C@@H]3[C@H](O[C@H](O[C@@H]4[C@H](O[C@H](O[C@@H]5[C@H](O[C@H](O[C@H]1[C@@H]([C@H]2O)O)[C@H](O)[C@H]5O)CO)[C@H](O)[C@H]4O)CO)[C@@H]([C@H]3O)O)CO							4.1
1913	CID:9938056	OCCOC(=O)CCC(=O)Oc1c(C)c(C)c2c(c1C)CC[C@@](O2)(C)CCC[C@@H](CCC[C@@H](CCCC(C)C)C)C	4.61	4.93	4.69	4.72	10.5	5.32	4.52
1914	CAS:330-55-2	CON(C(=O)Nc1ccc(c(c1)Cl)Cl)C	4.23		4.34			4.35	4.38
1915	CAS:138112-76-2	COc1ccc2c(c1)c(CCNC(=O)C)ccc2							4.48
1916	CAS:5593-20-4	CCC(=O)O[C@@]1([C@@H](C)C[C@@H]2[C@]1(C)C[C@H](O)[C@]1([C@H]2CCC2=CC(=O)C=C[C@]12C)F)C(=O)COC(=O)CC	4.65
1917	CAS:1143-72-2	O=C(c1ccc(c(c1O)O)O)c1ccccc1			4.56			4.48	4.3
1918	CAS:85-69-8	CCCCOC(=O)c1ccccc1C(=O)OCC(CCCC)CC	5.28	5.23	4.8			4.43	4.37
1919	CAS:114311-32-9	COCc1cnc(c(c1)C(=O)O)C1=NC(C(=O)N1)(C)C(C)C							6.94
1920	CAS:500-38-9	CC(C(Cc1ccc(c(c1)O)O)C)Cc1ccc(c(c1)O)O	4.5	4.16	4.42	4.53		4.56	4.25
1921	CAS:56124-62-0	CCCCC(=O)OCC(=O)[C@@]1(O)C[C@H](O[C@H]2C[C@H](NC(=O)C(F)(F)F)[C@@H]([C@@H](O2)C)O)c2c(C1)c(O)c1c(c2O)C(=O)c2c(C1=O)cccc2OC	5.32	4.42
1922	CAS:6533-00-2	C#C[C@]1(O)CC[C@@H]2[C@]1(CC)CC[C@H]1[C@H]2CCC2=CC(=O)CC[C@H]12	7.08	4.13	4.33	6.13		4.44	4.27	4.08
1923	CAS:254877-67-3	Clc1ccc(c(c1)C(=O)Nc1ccc(cc1)S(=O)(=O)N1CCOCC1)NS(=O)(=O)c1ccc(s1)Cl	3.9	4.52	4.62	4.26		4.96	4.54
1924	CAS:2381-21-7	Cc1ccc2c3c1ccc1c3c(cc2)ccc1		9	4.26				4.55	6.07
1925	CAS:1397-89-3	O[C@@H]1CC[C@@H](O)[C@H](O)C[C@H](O)C[C@]2(O)C[C@H](O)[C@H]([C@@H](O2)C[C@H](/C=C/C=C/C=C/C=C/C=C/C=C/C=C/[C@@H]([C@H]([C@H]([C@@H](OC(=O)C[C@@H](C1)O)C)C)O)C)O[C@@H]1O[C@H](C)[C@H]([C@@H]([C@@H]1O)N)O)C(=O)O	4.53			4.29		4.29
1926	CAS:329-01-1	O=C=Nc1cccc(c1)C(F)(F)F	4.45	4.2	4.08			4.42	4.21	4.04
1927	CAS:361442-04-8	N#C[C@@H]1C[C@H]2[C@@H](N1C(=O)[C@H](C13CC4CC(C1)CC(C3)(C4)O)N)C2		4.72			10.43	11.28	10.22
1928	CAS:353280-07-6	O=C(c1cccnc1Oc1ccc2c(c1)non2)NCc1ccc(cc1)C(O)(C)C	4.35		4.2			4.48	4.1
1929	CAS:131341-86-1	N#Cc1c[nH]cc1c1cccc2c1OC(O2)(F)F	4.88	4.77	4.85	4.97	4.71	4.95	5.22
1930	CAS:53772-82-0	OCCN1CCN(CC1)CC/C=C\1/c2ccccc2Sc2c1cc(cc2)C(F)(F)F	4.39	4.44	4.75	4.48	4.53		4.51	4.36
1931	CID:22833321	CC(/C=C(/C1CC(=O)OC1=O)\C)CC(CC(C)C)C	3.86	4.53	4.66	4.59			4.54
1932	CAS:70356-09-1	COc1ccc(cc1)C(=O)CC(=O)c1ccc(cc1)C(C)(C)C		4.37	4.4				4.45
1933	CAS:785-30-8	Nc1ccc(cc1)NC(=O)c1ccc(cc1)N								3.63
1934	CAS:37609-25-9	O=C1CCCCCCCCCCC=CCCC1				4.5			4.33
1935	CAS:40172-95-0	O=C(c1ccco1)N1CCNCC1								4.61
1936	CAS:33414-30-1	CN1CCN(CC1)CCC(=O)N1c2ccccc2Sc2c1cc(cc2)C(F)(F)F			4.73	4.65	4.62	4.96	4.64	4.6
1937	CAS:58-90-2	Oc1c(Cl)cc(c(c1Cl)Cl)Cl	4.18	4.51	4.72	4.48		5.44	4.64
1938	CAS:87392-12-9	COC[C@@H](N(c1c(C)cccc1CC)C(=O)CCl)C	5.4	9.01	4.35			4.41	4.32
1939	CAS:606-17-7	O=C(Nc1c(I)cc(c(c1I)C(=O)O)I)CCCCC(=O)Nc1c(I)cc(c(c1I)C(=O)O)I		4.89
1940	CAS:2876-78-0	COC(=O)Cc1cccc2c1cccc2							4.1
1941	CAS:57646-30-7	COC(=O)C(N(c1c(C)cccc1C)C(=O)c1ccco1)C							4.28
1942	CAS:5989-54-8	CC1=CC[C@H](CC1)C(=C)C	10.76	9.38
1943	CAS:24817-51-4	CCC(C(=O)OCCc1ccccc1)C								4.05
1944	CAS:53-70-3	c1ccc2c(c1)c1cc3ccc4c(c3cc1cc2)cccc4				9.56
1945	CAS:2835-97-4	Nc1c(C)cccc1O			4.39	4.46		4.34	4.35
1946	CAS:70018-51-8	O=C1N=C2N([C@@H]1C)Cc1c(N2)cccc1Cl				6.75
1947	CAS:518-28-5	COc1cc(cc(c1OC)OC)[C@H]1[C@H]2C(=O)OC[C@@H]2[C@H](c2c1cc1OCOc1c2)O	7.4	7.9			8.09	8.18	8.22
1948	CAS:1943-97-1	Oc1ccc(cc1)C1(CC2CC1C1C2CCC1)c1ccc(cc1)O	4.89	7.5	7.62	4.79	4.53	4.98	4.65
1949	CAS:103909-75-7	O[C@H]1C[C@H](O)C(=C)/C(=C\C=C\2/CCC[C@]3([C@H]2CC[C@@H]3[C@@H](OCCC(O)(C)C)C)C)/C1	4.67	4.79		4.67
1950	CAS:82159-09-9	C/C(=C\c1ccccc1)/C=C\1/SC(=S)N(C1=O)CC(=O)O		4.39		4.55
1951	CAS:53-19-0	ClC(C(c1ccccc1Cl)c1ccc(cc1)Cl)Cl	4.5	4.63	4.79	4.42			5.46
1952	CAS:3836-23-5	CCCCCCC(=O)O[C@@]1(C#C)CC[C@@H]2[C@]1(C)CC[C@H]1[C@H]2CCC2=CC(=O)CC[C@H]12	5.3	4.4
1953	CAS:120-14-9	COc1cc(C=O)ccc1OC							4.29
1954	CAS:1577-03-3	O=C(C(C)(C)C)C=Cc1ccc(cc1)Cl			4.5				4.4
1955	CAS:728-40-5	[O-][N+](=O)c1cc(c(c(c1)C(C)(C)C)O)C(C)(C)C	5.22	5.3	5.48				4.5
1956	CAS:16588-34-4	O=Cc1ccc(c(c1)[N+](=O)[O-])Cl	4.46			4.63			4.42
1957	CAS:94739-29-4	COC(=O)C1=C(C)NC(=C(C1c1cccc(c1Cl)Cl)C(=O)OC(C)C)COC(=O)N	4.46		4.74	4.95			5.36
1958	CAS:135-57-9	O=C(c1ccccc1)Nc1ccccc1SSc1ccccc1NC(=O)c1ccccc1	4.84	4.37	5.07		5.02		5.17	5.96
1959	CAS:17696-61-6	CCC(OC(=O)c1ccc(cc1)O)C	4.2		4.77				4.36
1960	CAS:130-20-1	Clc1cc2c(c3c1[nH]c1c([nH]3)c(Cl)cc3c1c(=O)c1c(c3=O)cccc1)c(=O)c1c(c2=O)cccc1	9.87				10.3	10.99	9.06
1961	CID:24678	CC(CCCCCOC(=O)COc1ccc(cc1Cl)Cl)C	4.74						4.13	4.16
1962	CAS:331741-94-7	COc1ccc(cc1)OC(=O)N(Cc1ccc(cc1)OCCc1nc(oc1C)c1ccccc1)CC(=O)O			4.72		9.38		4.53
1963	CAS:1081-34-1	c1csc(c1)c1ccc(s1)c1cccs1							4.86	4.1
1964	CAS:99-57-0	[O-][N+](=O)c1ccc(c(c1)N)O			4.15
1965	CAS:6259-76-3	CCCCCCOc1ccccc1C(=O)O							4.42
1966	CAS:10311-84-9	ClCC(N1C(=O)c2c(C1=O)cccc2)SP(=S)(OCC)OCC	4.13	4.34	4.36		11	11	4.51	3.72
1967	CAS:3902-71-4	Cc1cc2c(o1)c(C)c1c(c2)c(C)cc(=O)o1							5.43
1968	CAS:84-51-5	CCc1ccc2c(c1)C(=O)c1c(C2=O)cccc1				4.74			4.32
1969	CAS:71109-09-6	OC(=O)C(c1ccc(c2c1cccc2)C1CCCCC1)C	4.56	4.62		5.52
1970	CAS:53112-28-0	Cc1cc(C)nc(n1)Nc1ccccc1							4.29
1971	CAS:50-29-3	ClC(C(c1ccc(cc1)Cl)c1ccc(cc1)Cl)(Cl)Cl	4.56	4.49	5.15	4.51			5.18	4.25
1972	CAS:83-43-2	OCC(=O)[C@@]1(O)CC[C@@H]2[C@]1(C)C[C@H](O)[C@H]1[C@H]2C[C@@H](C2=CC(=O)C=C[C@]12C)C	6.21						5.54
1973	CAS:137-66-6	CCCCCCCCCCCCCCCC(=O)OC[C@@H]([C@H]1OC(=O)C(=C1O)O)O		4.56						4.86
1974	CAS:53370-90-4	CCCCCCOc1ccccc1C(=O)N	4.57	4.63	4.31				4.8
1975	CAS:89796-99-6	OC(=O)COC(=O)Cc1ccccc1Nc1c(Cl)cccc1Cl			4.59			4.68	4.36
1976	CAS:28911-01-5	Clc1ccc2-n3c(CN=C(c2c1)c1ccccc1Cl)nnc3C	4.37	4.76		4.46
1977	CAS:2440-22-4	Cc1ccc(c(c1)n1nc2c(n1)cccc2)O							4.3
1978	CAS:66898-62-2	O=C(c1cccnc1Nc1cccc(c1)C(F)(F)F)OC1OC(=O)c2c1cccc2		4.42	4.71			4.72	3.81
1979	CAS:253-52-1	c1ccc2c(c1)cnnc2	4.67				10.16	10.3
1980	CAS:620-22-4	N#Cc1cccc(c1)C			4.41
1981	CAS:132-66-1	OC(=O)c1ccccc1C(=O)Nc1cccc2c1cccc2				4.32			4.14
1982	CAS:178928-70-6	Clc1ccccc1CC(C1(Cl)CC1)(Cn1nc[nH]c1=S)O			4.83				4.58
1983	CAS:13014-24-9	Clc1ccc(cc1Cl)C(Cl)(Cl)Cl		11			10.01	9.74		4.53
1984	CAS:35554-44-0	C=CCOC(c1ccc(cc1Cl)Cl)Cn1cncc1	4.5		4.75				5.17
1985	CAS:699-12-7	OCCSc1ccccc1							4.33
1986	CAS:57-74-9	ClC1CC2C(C1Cl)C1(C(C2(Cl)C(=C1Cl)Cl)(Cl)Cl)Cl	4.47	4.17	4.77	4.88	3.94	4.08	4.93
1987	CAS:33996-58-6	CCC(N1CCCC1=O)C(=O)N							9.4
1988	CAS:825643-57-0	OC[C@@H]1[C@H](O)CCN1c1ncc(c(c1)c1ccc(cc1C)F)N(C(=O)C(c1cc(cc(c1)C(F)(F)F)C(F)(F)F)(C)C)C	4.84	4.93	4.67	5.19	7.64	4.72	5.03
1989	CAS:90-87-9	COC(C(c1ccccc1)C)OC					9	10.52
1990	CAS:18979-55-0	CCCCCCOc1ccc(cc1)O	4.55	4.15	4.75		4.1	5.46	4.9
1991	CAS:98-29-3	Oc1ccc(cc1O)C(C)(C)C	4.38	4.28	4.51	4.14	4.33	4.63	4.39
1992	CAS:2243-62-1	Nc1cccc2c1cccc2N								4.05
1993	CAS:89197-32-0	CCC1(Cc2c(O1)cccc2)C1=NCCN1	4.36	5.12
1994	CAS:933-78-8	Clc1cc(O)c(c(c1)Cl)Cl	4.32	4.51	4.23			4.11	4.58
1995	CAS:57-63-6	C#C[C@]1(O)CC[C@@H]2[C@]1(C)CC[C@H]1[C@H]2CCc2c1ccc(c2)O	6.29		4.24	6.07	10.75	10.43	4.57
1996	CAS:1746-01-6	Clc1cc2Oc3cc(Cl)c(cc3Oc2cc1Cl)Cl				9.58
1997	CAS:59865-13-3	C/C=C/C[C@H]([C@H]([C@H]1C(=O)N[C@@H](CC)C(=O)N(C)CC(=O)N(C)[C@@H](CC(C)C)C(=O)N[C@@H](C(C)C)C(=O)N(C)[C@@H](CC(C)C)C(=O)N[C@H](C(=O)N[C@@H](C(=O)N([C@H](C(=O)N([C@H](C(=O)N([C@H](C(=O)N1C)C(C)C)C)CC(C)C)C)CC(C)C)C)C)C)O)C	5.12	5.18	5.2		11.4	5.52
[truncated: 1,092 more rows]

## Sheet: S4
Table S4: List of 28 DAD maps formed by dual-target combinations (shown by the receptor name, separated by '-') among eight receptors in the agonist dataset. For each DAD map, the table provides number of chemical pairs formed by common structurally similar chemicals, computed similarity threshold, computed Pearson coefficient between activity values (pAC50) of the chemicals targeting the two rec…
Serial Number	DAD Map	Number of Chemical Pairs	Similarity Threshold	Correlation between pAC50	Correlation between ΔpAC50	Number of Single-target Cliff	Fraction of Single-target Cliff	Number of Dual-target Cliff	Fraction of Dual-target Cliff	Number of Total Activity Cliff	Fraction of Total Activity cliff
1	AR-ERα	859	0.34	0.32	-0.37	174	0.2	91	0.11	265	0.31
2	ERα-ERβ	970	0.4	0.64	0.61	92	0.09	90	0.09	182	0.19
3	AR-PR	854	0.39	0.37	-0.16	271	0.32	70	0.08	341	0.4
4	AR-ERβ	311	0.36	0.15	-0.38	52	0.17	20	0.06	72	0.23
5	AR-PPARγ	175	0.33	0.36	-0.14	15	0.09	9	0.05	24	0.14
6	GR-PR	979	0.35	0.58	0.36	303	0.31	37	0.04	340	0.35
7	ERβ-PR	706	0.36	0.12	0.01	208	0.29	18	0.03	226	0.32
8	ERα-PR	1035	0.35	0.33	0.02	178	0.17	28	0.03	206	0.2
9	PPARδ-TSHR	49	0.35	0.12	-0.44	11	0.22	1	0.02	12	0.24
10	PPARγ-PPARδ	107	0.38	0.54	0.45	6	0.06	2	0.02	8	0.07
11	PPARδ-PR	141	0.35	0.47	0.4	22	0.16	3	0.02	25	0.18
12	AR-PPARδ	113	0.36	0.22	0.15	19	0.17	2	0.02	21	0.19
13	PPARγ-PR	165	0.35	0.43	0.19	5	0.03	1	0.01	6	0.04
14	GR-PPARγ	211	0.34	0.75	0.3	21	0.1	3	0.01	24	0.11
15	AR-TSHR	129	0.33	0.13	0.15	28	0.22	1	0.01	29	0.22
16	AR-GR	1042	0.38	0.54	-0.08	257	0.25	12	0.01	269	0.26
17	ERα-GR	556	0.34	0.24	-0.01	84	0.15	4	0.01	88	0.16
18	ERα-PPARδ	168	0.37	0.22	0.36	18	0.11	2	0.01	20	0.12
19	ERβ-PPARγ	88	0.4	0.08	-0.24	15	0.17	0	0	15	0.17
20	ERα-TSHR	366	0.37	-0.15	-0.07	65	0.18	0	0	65	0.18
21	GR-PPARδ	152	0.37	0.41	0.28	21	0.14	0	0	21	0.14
22	ERβ-GR	167	0.36	0	0	23	0.14	0	0	23	0.14
23	ERβ-TSHR	207	0.38	-0.16	-0.04	53	0.26	0	0	53	0.26
24	ERβ-PPARδ	99	0.38	0.18	0.13	13	0.13	0	0	13	0.13
25	PR-TSHR	433	0.33	0.01	0.08	81	0.19	2	0	83	0.19
26	PPARγ-TSHR	60	0.38	-0.09	-0.04	4	0.07	0	0	4	0.07
27	GR-TSHR	140	0.35	-0.06	-0.01	15	0.11	0	0	15	0.11
28	ERα-PPARγ	223	0.36	0.09	0.07	17	0.08	0	0	17	0.08

## Sheet: S5
Table S5: List of 28 DAD maps formed by dual-target combinations (shown by the receptor name, separated by '-') among eight receptors in the antagonist dataset. For each DAD map, the table provides number of chemical pairs formed by common structurally similar chemicals, computed similarity threshold, computed Pearson coefficient between activity values (pAC50) of the chemicals targeting the two …
Serial Number	DAD Map	Number of Chemical Pairs	Similarity Threshold	Correlation between pAC50	Correlation between ΔpAC50	Number of Single-target Cliff	Fraction of Single-target Cliff	Number of Dual-target Cliff	Fraction of Dual-target Cliff	Number of Total Activity Cliff	Fraction of Total Activity cliff
1	PPARγ-PPARδ	2226	0.32	0.8	0.72	425	0.19	621	0.28	1046	0.47
2	AR-PPARδ	1521	0.33	0.36	0.41	353	0.23	133	0.09	486	0.32
3	PPARδ-PR	2036	0.33	0.24	0.21	550	0.27	115	0.06	665	0.33
4	GR-PPARδ	770	0.32	0.21	0.21	211	0.27	43	0.06	254	0.33
5	AR-ERα	4671	0.32	0.65	0.61	455	0.1	276	0.06	731	0.16
6	ERα-PPARδ	1109	0.33	0.22	0.23	277	0.25	56	0.05	333	0.3
7	AR-PPARγ	2934	0.34	0.27	0.29	465	0.16	136	0.05	601	0.2
8	GR-PPARγ	1412	0.33	0.26	0.27	212	0.15	72	0.05	284	0.2
9	PPARγ-PR	4105	0.34	0.33	0.23	686	0.17	164	0.04	850	0.21
10	AR-GR	3586	0.32	0.51	0.35	547	0.15	112	0.03	659	0.18
11	AR-PR	7660	0.34	0.42	0.28	698	0.09	199	0.03	897	0.12
12	ERα-ERβ	3466	0.34	0.4	0.3	273	0.08	68	0.02	341	0.1
13	GR-PR	3265	0.33	0.47	0.2	425	0.13	74	0.02	499	0.15
14	ERα-PR	3735	0.33	0.31	0.3	378	0.1	65	0.02	443	0.12
15	ERα-GR	1944	0.32	0.22	0.1	308	0.16	31	0.02	339	0.17
16	ERα-PPARγ	2090	0.34	0.23	0.12	417	0.2	51	0.02	468	0.22
17	PPARγ-TSHR	323	0.33	0.16	0.27	85	0.26	7	0.02	92	0.28
18	ERβ-PPARδ	1512	0.33	-0.04	-0.09	389	0.26	36	0.02	425	0.28
19	ERβ-PR	8523	0.34	0.4	0.13	626	0.07	57	0.01	683	0.08
20	AR-ERβ	5526	0.34	0.41	0.12	451	0.08	28	0.01	479	0.09
21	PPARδ-TSHR	237	0.33	0.18	0.15	69	0.29	3	0.01	72	0.3
22	ERβ-GR	2345	0.33	0.36	0.14	323	0.14	14	0.01	337	0.14
23	ERβ-PPARγ	3216	0.34	0.12	0.03	541	0.17	21	0.01	562	0.17
24	AR-TSHR	609	0.34	0.25	0.07	62	0.1	1	0	63	0.1
25	ERα-TSHR	343	0.33	0.14	0.03	31	0.09	1	0	32	0.09
26	GR-TSHR	295	0.32	0.24	0.03	61	0.21	0	0	61	0.21
27	ERβ-TSHR	729	0.33	0.08	-0.05	37	0.05	2	0	39	0.05
28	PR-TSHR	1453	0.35	0.06	-0.07	183	0.13	2	0	185	0.13

## Sheet: S6
Table S6: List of 56 TAD maps formed by triple-target combinations (shown by the receptor name, separated by '-') among eight receptors in the agonist dataset. For each TAD map, the table provides number of chemical pairs formed by common structurally similar chemicals, computed similarity threshold, number and fraction of chemical pairs forming single-target cliffs, number and fraction of chemic…
Serial Number	TAD Map	Number of Chemical Pairs	Similarity Threshold	Number of Single-target Cliff	Fraction of Single-target Cliff	Number of Dual-target Cliff	Fraction of Dual-target Cliff	Number of Triple-target Cliff	Fraction of Triple-target Cliff	Number of Total Activity Cliff	Fraction of Total Activity cliff
1	AR-ERα-ERβ	200	0.38	26	0.13	8	0.04	13	0.06	47	0.24
2	ERα-ERβ-PR	329	0.39	61	0.19	32	0.1	9	0.03	102	0.31
3	AR-ERα-PR	255	0.36	66	0.26	19	0.07	7	0.03	92	0.36
4	AR-ERβ-PR	185	0.4	39	0.21	14	0.08	4	0.02	57	0.31
5	GR-PPARγ-PR	86	0.37	3	0.03	0	0	1	0.01	4	0.05
6	PPARγ-PPARδ-PR	64	0.39	2	0.03	0	0	0	0	2	0.03
7	ERα-PPARδ-TSHR	31	0.39	1	0.03	0	0	0	0	1	0.03
8	GR-PPARδ-TSHR	30	0.38	2	0.07	0	0	0	0	2	0.07
9	PPARγ-PPARδ-TSHR	21	0.39	0	0	0	0	0	0	0	0
10	ERβ-PPARδ-PR	57	0.39	3	0.05	0	0	0	0	3	0.05
11	AR-ERβ-PPARδ	49	0.42	1	0.02	0	0	0	0	1	0.02
12	ERα-ERβ-PPARδ	69	0.41	3	0.04	0	0	0	0	3	0.04
13	ERβ-GR-PPARδ	62	0.41	2	0.03	0	0	0	0	2	0.03
14	ERβ-PPARγ-PPARδ	46	0.43	1	0.02	0	0	0	0	1	0.02
15	AR-PPARδ-PR	68	0.38	9	0.13	0	0	0	0	9	0.13
16	ERα-PPARδ-PR	99	0.37	10	0.1	2	0.02	0	0	12	0.12
17	AR-ERα-PPARδ	82	0.38	5	0.06	0	0	0	0	5	0.06
18	AR-PR-TSHR	77	0.34	24	0.31	8	0.1	0	0	32	0.42
19	GR-PPARδ-PR	89	0.38	8	0.09	0	0	0	0	8	0.09
20	AR-GR-PPARδ	78	0.39	4	0.05	0	0	0	0	4	0.05
21	AR-PPARγ-PPARδ	61	0.4	3	0.05	0	0	0	0	3	0.05
22	ERα-GR-PPARδ	105	0.39	3	0.03	1	0.01	0	0	4	0.04
23	ERα-PPARγ-PPARδ	87	0.4	1	0.01	0	0	0	0	1	0.01
24	GR-PPARγ-PPARδ	76	0.4	2	0.03	0	0	0	0	2	0.03
25	ERβ-PR-TSHR	100	0.39	33	0.33	7	0.07	0	0	40	0.4
26	AR-ERβ-TSHR	35	0.39	3	0.09	5	0.14	0	0	8	0.23
27	ERα-ERβ-TSHR	115	0.42	20	0.17	20	0.17	0	0	40	0.35
28	ERβ-GR-TSHR	32	0.39	7	0.22	0	0	0	0	7	0.22
29	ERβ-PPARγ-TSHR	11	0.38	3	0.27	0	0	0	0	3	0.27
30	AR-PPARδ-TSHR	26	0.37	5	0.19	0	0	0	0	5	0.19
31	GR-PR-TSHR	75	0.35	13	0.17	1	0.01	0	0	14	0.19
32	ERα-PR-TSHR	172	0.37	38	0.22	14	0.08	0	0	52	0.3
33	AR-ERβ-PPARγ	46	0.41	3	0.07	0	0	0	0	3	0.07
34	ERβ-PPARδ-TSHR	13	0.39	1	0.08	0	0	0	0	1	0.08
35	AR-ERβ-GR	82	0.37	7	0.09	1	0.01	0	0	8	0.1
36	AR-ERα-TSHR	85	0.34	15	0.18	7	0.08	0	0	22	0.26
37	AR-GR-TSHR	55	0.33	9	0.16	0	0	0	0	9	0.16
38	AR-PPARγ-TSHR	20	0.36	2	0.1	0	0	0	0	2	0.1
39	ERα-GR-TSHR	84	0.37	19	0.23	0	0	0	0	19	0.23
40	ERα-PPARγ-TSHR	43	0.42	4	0.09	0	0	0	0	4	0.09
41	GR-PPARγ-TSHR	35	0.41	6	0.17	2	0.06	0	0	8	0.23
42	ERβ-GR-PR	112	0.37	16	0.14	4	0.04	0	0	20	0.18
43	ERβ-PPARγ-PR	49	0.4	3	0.06	0	0	0	0	3	0.06
44	PPARδ-PR-TSHR	29	0.35	4	0.14	3	0.1	0	0	7	0.24
45	PPARγ-PR-TSHR	22	0.37	1	0.05	0	0	0	0	1	0.05
46	ERα-ERβ-GR	116	0.38	9	0.08	7	0.06	0	0	16	0.14
47	ERα-ERβ-PPARγ	64	0.41	3	0.05	0	0	0	0	3	0.05
48	ERβ-GR-PPARγ	46	0.42	2	0.04	1	0.02	0	0	3	0.07
49	AR-GR-PR	360	0.42	126	0.35	46	0.13	0	0	172	0.48
50	AR-PPARγ-PR	63	0.36	4	0.06	0	0	0	0	4	0.06
51	ERα-GR-PR	223	0.36	37	0.17	7	0.03	1	0	45	0.2
52	ERα-PPARγ-PR	94	0.37	1	0.01	0	0	0	0	1	0.01
53	AR-ERα-GR	213	0.33	27	0.13	3	0.01	0	0	30	0.14
54	AR-ERα-PPARγ	94	0.35	6	0.06	0	0	0	0	6	0.06
55	AR-GR-PPARγ	105	0.35	3	0.03	3	0.03	0	0	6	0.06
56	ERα-GR-PPARγ	121	0.37	11	0.09	2	0.02	0	0	13	0.11

## Sheet: S7
Table S7: List of 56 TAD maps formed by triple-target combinations (shown by the receptor name, separated by '-') among eight receptors in the antagonist dataset. For each TAD map, the table provides number of chemical pairs formed by common structurally similar chemicals, computed similarity threshold, number and fraction of chemical pairs forming single-target cliffs, number and fraction of che…
Serial Number	TAD Map	Number of Chemical Pairs	Similarity Threshold	Number of Single-target Cliff	Fraction of Single-target Cliff	Number of Dual-target Cliff	Fraction of Dual-target Cliff	Number of Triple-target Cliff	Fraction of Triple-target Cliff	Number of Total Activity Cliff	Fraction of Total Activity cliff
1	AR-PPARγ-PPARδ	1060	0.33	210	0.2	143	0.13	66	0.06	419	0.4
2	PPARγ-PPARδ-PR	1402	0.33	260	0.19	227	0.16	66	0.05	553	0.39
3	AR-GR-PPARδ	668	0.32	173	0.26	30	0.04	27	0.04	230	0.34
4	GR-PPARγ-PPARδ	604	0.32	150	0.25	55	0.09	25	0.04	230	0.38
5	AR-ERα-PPARδ	998	0.33	226	0.23	47	0.05	41	0.04	314	0.31
6	AR-GR-PPARγ	1156	0.33	191	0.17	26	0.02	42	0.04	259	0.22
7	ERα-PPARγ-PPARδ	847	0.33	168	0.2	121	0.14	23	0.03	312	0.37
8	AR-PPARδ-PR	1389	0.33	313	0.23	77	0.06	43	0.03	433	0.31
9	AR-ERα-PPARγ	1722	0.34	338	0.2	76	0.04	27	0.02	441	0.26
10	AR-GR-PR	2422	0.33	372	0.15	81	0.03	52	0.02	505	0.21
11	GR-PPARγ-PR	1249	0.33	181	0.14	45	0.04	25	0.02	251	0.2
12	GR-PPARδ-PR	734	0.33	191	0.26	43	0.06	13	0.02	247	0.34
13	ERα-PPARδ-PR	1075	0.33	253	0.24	50	0.05	20	0.02	323	0.3
14	AR-PPARγ-PR	2667	0.34	377	0.14	90	0.03	55	0.02	522	0.2
15	ERα-ERβ-PPARγ	1894	0.34	354	0.19	68	0.04	10	0.01	432	0.23
16	ERα-ERβ-PPARδ	977	0.33	206	0.21	56	0.06	9	0.01	271	0.28
17	AR-ERβ-PPARδ	1195	0.33	267	0.22	76	0.06	9	0.01	352	0.29
18	AR-ERα-GR	1623	0.32	242	0.15	71	0.04	19	0.01	332	0.2
19	PPARγ-PPARδ-TSHR	185	0.33	20	0.11	40	0.22	2	0.01	62	0.34
20	ERα-GR-PPARγ	872	0.33	207	0.24	39	0.04	7	0.01	253	0.29
21	ERα-GR-PPARδ	537	0.33	151	0.28	33	0.06	8	0.01	192	0.36
22	ERβ-PPARγ-PPARδ	1072	0.33	205	0.19	166	0.15	13	0.01	384	0.36
23	ERα-PPARγ-PR	1999	0.34	365	0.18	46	0.02	28	0.01	439	0.22
24	AR-ERα-PR	2971	0.34	295	0.1	64	0.02	37	0.01	396	0.13
25	ERβ-GR-TSHR	217	0.32	56	0.26	0	0	0	0	56	0.26
26	ERβ-PPARδ-PR	1462	0.33	347	0.24	60	0.04	7	0	414	0.28
27	AR-ERβ-TSHR	379	0.33	59	0.16	3	0.01	0	0	62	0.16
28	ERβ-PR-TSHR	606	0.34	41	0.07	6	0.01	0	0	47	0.08
29	AR-PPARδ-TSHR	160	0.33	37	0.23	18	0.11	0	0	55	0.34
30	ERα-PPARδ-TSHR	141	0.33	39	0.28	5	0.04	0	0	44	0.31
31	GR-PPARδ-TSHR	119	0.33	29	0.24	15	0.13	0	0	44	0.37
32	AR-ERβ-PPARγ	2389	0.34	422	0.18	72	0.03	9	0	503	0.21
33	ERβ-GR-PPARγ	1186	0.33	258	0.22	59	0.05	1	0	318	0.27
34	ERβ-GR-PPARδ	655	0.32	175	0.27	52	0.08	1	0	228	0.35
35	ERβ-PPARγ-PR	2990	0.34	494	0.17	52	0.02	7	0	553	0.18
36	GR-PPARγ-TSHR	144	0.32	22	0.15	13	0.09	0	0	35	0.24
37	ERα-PPARγ-TSHR	165	0.33	37	0.22	4	0.02	0	0	41	0.25
38	AR-PPARγ-TSHR	210	0.33	36	0.17	18	0.09	0	0	54	0.26
39	PPARγ-PR-TSHR	278	0.33	52	0.19	21	0.08	0	0	73	0.26
40	AR-ERα-ERβ	2819	0.34	276	0.1	102	0.04	5	0	383	0.14
41	ERβ-PPARγ-TSHR	244	0.33	65	0.27	1	0	0	0	66	0.27
42	ERα-PR-TSHR	291	0.33	31	0.11	7	0.02	0	0	38	0.13
43	GR-PR-TSHR	267	0.32	44	0.16	8	0.03	0	0	52	0.19
44	AR-ERα-TSHR	277	0.33	39	0.14	7	0.03	0	0	46	0.17
45	AR-GR-TSHR	211	0.32	30	0.14	20	0.09	0	0	50	0.24
46	ERα-GR-TSHR	181	0.33	40	0.22	6	0.03	0	0	46	0.25
47	AR-ERβ-PR	4796	0.34	350	0.07	70	0.01	15	0	435	0.09
48	ERα-ERβ-PR	3201	0.34	265	0.08	85	0.03	5	0	355	0.11
49	ERα-GR-PR	1403	0.33	234	0.17	34	0.02	6	0	274	0.2
50	AR-PR-TSHR	487	0.34	42	0.09	9	0.02	0	0	51	0.1
51	ERβ-GR-PR	2098	0.33	321	0.15	42	0.02	7	0	370	0.18
52	AR-ERβ-GR	1919	0.33	305	0.16	64	0.03	7	0	376	0.2
53	ERα-ERβ-GR	1302	0.33	197	0.15	53	0.04	1	0	251	0.19
54	PPARδ-PR-TSHR	218	0.34	52	0.24	14	0.06	0	0	66	0.3
55	ERβ-PPARδ-TSHR	199	0.33	54	0.27	4	0.02	0	0	58	0.29
56	ERα-ERβ-TSHR	282	0.34	31	0.11	1	0	1	0	33	0.12

## Sheet: S8
Table S8: List of matched molecular pairs (MMPs) identified among the chemicals in agonist or antagonist datasets analyzed in this study. For each MMP, the table provides the chemical identifiers, chemical SMILES (after performing canonicalization in RDKit and removing stereoisomer information, which was used then as input SMILES in mmpdb platform in order to generate MMPs), generated constant pa…
Serial Number	First Chemical Identifier	First Chemical SMILES	Second Chemical Identifier	Second Chemical SMILES	Constant Part	Transformation	Agonist Dataset		Antagonist Dataset
							Dual-target Combination(s)	Triple-target Combination(s)	Dual-target Combination(s)	Triple-target Combination(s)
1	CAS:68047-06-3	CCC(=C(c1ccc(O)cc1)c1ccc(OCCN(C)C)cc1)c1ccccc1	CAS:10540-29-1	CCC(=C(c1ccccc1)c1ccc(OCCN(C)C)cc1)c1ccccc1	[*:1]C(=C(CC)c1ccccc1)c1ccc(OCCN(C)C)cc1	[*:1]c1ccc(O)cc1>>[*:1]c1ccccc1			AR-ERα|ERα-ERβ|ERα-GR|ERα-PPARγ|ERα-PPARδ|ERα-PR|ERα-TSHR	AR-ERα-ERβ|AR-ERα-GR|AR-ERα-PPARγ|AR-ERα-PPARδ|AR-ERα-PR|AR-ERα-TSHR|ERα-ERβ-GR|ERα-ERβ-PPARγ|ERα-ERβ-PPARδ|ERα-ERβ-PR|ERα-ERβ-TSHR|ERα-GR-PPARγ|ERα-GR-PPARδ|ERα-GR-PR|ERα-GR-TSHR|ERα-PPARγ-PPARδ|ERα-PPARγ-PR|ERα-PPARγ-TSHR|ERα-PPARδ-PR|ERα-PPARδ-TSHR|ERα-PR-TSHR
2	CAS:68392-35-8	CCC(=C(c1ccc(O)cc1)c1ccc(OCCN(C)C)cc1)c1ccccc1	CAS:10540-29-1	CCC(=C(c1ccccc1)c1ccc(OCCN(C)C)cc1)c1ccccc1	[*:1]C(=C(CC)c1ccccc1)c1ccc(OCCN(C)C)cc1	[*:1]c1ccc(O)cc1>>[*:1]c1ccccc1	AR-ERα|ERα-ERβ|ERα-GR|ERα-PPARδ	AR-ERα-ERβ|AR-ERα-GR|AR-ERα-PPARδ|ERα-ERβ-GR|ERα-ERβ-PPARδ|ERα-GR-PPARδ
3	CAS:705-60-2	CC(=Cc1ccccc1)[N+](=O)[O-]	CAS:102-96-5	O=[N+]([O-])C=Cc1ccccc1	[*:1]C(=Cc1ccccc1)[N+](=O)[O-]	[*:1]C>>[*:1][H]	ERα-PPARγ
4	CAS:378-44-9	CC1CC2C3CCC4=CC(=O)C=CC4(C)C3(F)C(O)CC2(C)C1(O)C(=O)CO	CAS:1177-87-3	CC(=O)OCC(=O)C1(O)C(C)CC2C3CCC4=CC(=O)C=CC4(C)C3(F)C(O)CC21C	[*:1]C(=O)C1(O)C(C)CC2C3CCC4=CC(=O)C=CC4(C)C3(F)C(O)CC21C	[*:1]CO>>[*:1]COC(C)=O	AR-GR|AR-PR	AR-GR-PR
5	CAS:25122-41-2	CC1CC2C3CCC4=CC(=O)C=CC4(C)C3(F)C(O)CC2(C)C1(O)C(=O)CCl	CAS:378-44-9	CC1CC2C3CCC4=CC(=O)C=CC4(C)C3(F)C(O)CC2(C)C1(O)C(=O)CO	[*:1]C(=O)C1(O)C(C)CC2C3CCC4=CC(=O)C=CC4(C)C3(F)C(O)CC21C	[*:1]CCl>>[*:1]CO	AR-GR
6	CAS:25122-46-7	CCC(=O)OC1(C(=O)CCl)C(C)CC2C3CCC4=CC(=O)C=CC4(C)C3(F)C(O)CC21C	CAS:55541-30-5	CCC(=O)OCC(=O)C1(OC(=O)CC)C(C)CC2C3CCC4=CC(=O)C=CC4(C)C3(F)C(O)CC21C	[*:1]C(=O)C1(OC(=O)CC)C(C)CC2C3CCC4=CC(=O)C=CC4(C)C3(F)C(O)CC21C	[*:1]CCl>>[*:1]COC(=O)CC	AR-GR
7	CAS:25122-46-7	CCC(=O)OC1(C(=O)CCl)C(C)CC2C3CCC4=CC(=O)C=CC4(C)C3(F)C(O)CC21C	CAS:5593-20-4	CCC(=O)OCC(=O)C1(OC(=O)CC)C(C)CC2C3CCC4=CC(=O)C=CC4(C)C3(F)C(O)CC21C	[*:1]C(=O)C1(OC(=O)CC)C(C)CC2C3CCC4=CC(=O)C=CC4(C)C3(F)C(O)CC21C	[*:1]CCl>>[*:1]COC(=O)CC	AR-ERα|AR-GR	AR-ERα-GR
8	CAS:57-83-0	CC(=O)C1CCC2C3CCC4=CC(=O)CCC4(C)C3CCC12C	CAS:56-47-3	CC(=O)OCC(=O)C1CCC2C3CCC4=CC(=O)CCC4(C)C3CCC12C	[*:1]C(=O)C1CCC2C3CCC4=CC(=O)CCC4(C)C3CCC12C	[*:1]C>>[*:1]COC(C)=O			AR-ERβ|AR-GR|AR-PR|ERβ-PR|GR-PR	AR-ERβ-GR|AR-ERβ-PR|AR-GR-PR|ERβ-GR-PR
9	CAS:64-85-7	CC12CCC(=O)C=C1CCC1C2CCC2(C)C(C(=O)CO)CCC12	CAS:56-47-3	CC(=O)OCC(=O)C1CCC2C3CCC4=CC(=O)CCC4(C)C3CCC12C	[*:1]C(=O)C1CCC2C3CCC4=CC(=O)CCC4(C)C3CCC12C	[*:1]CO>>[*:1]COC(C)=O			AR-GR|AR-PR	AR-GR-PR
10	CAS:57-83-0	CC(=O)C1CCC2C3CCC4=CC(=O)CCC4(C)C3CCC12C	CAS:64-85-7	CC12CCC(=O)C=C1CCC1C2CCC2(C)C(C(=O)CO)CCC12	[*:1]C(=O)C1CCC2C3CCC4=CC(=O)CCC4(C)C3CCC12C	[*:1]C>>[*:1]CO			AR-PR|GR-PR	AR-GR-PR
11	CAS:112410-23-8	CCc1ccc(C(=O)NN(C(=O)c2cc(C)cc(C)c2)C(C)(C)C)cc1	CAS:161050-58-4	COc1cccc(C(=O)NN(C(=O)c2cc(C)cc(C)c2)C(C)(C)C)c1C	[*:1]C(=O)NN(C(=O)c1cc(C)cc(C)c1)C(C)(C)C	[*:1]c1ccc(CC)cc1>>[*:1]c1cccc(OC)c1C			AR-PPARγ|PPARγ-PR	AR-PPARγ-PR
12	CAS:587-65-5	O=C(CCl)Nc1ccccc1	CAS:4822-44-0	O=C(CS)Nc1ccccc1	[*:1]C(=O)Nc1ccccc1	[*:1]CCl>>[*:1]CS			AR-ERα|AR-ERβ|AR-PPARγ|AR-PPARδ|ERα-ERβ|ERα-PPARγ|ERα-PPARδ|ERβ-PPARδ|PPARγ-PPARδ	AR-ERα-ERβ|AR-ERα-PPARγ|AR-ERα-PPARδ|AR-ERβ-PPARγ|AR-ERβ-PPARδ|AR-PPARγ-PPARδ|ERα-ERβ-PPARγ|ERα-ERβ-PPARδ|ERα-PPARγ-PPARδ|ERβ-PPARγ-PPARδ
13	CAS:52918-63-5	CC1(C)C(C=C(Br)Br)C1C(=O)OC(C#N)c1cccc(Oc2ccccc2)c1	CAS:39515-40-7	CC(C)=CC1C(C(=O)OC(C#N)c2cccc(Oc3ccccc3)c2)C1(C)C	[*:1]C(=O)OC(C#N)c1cccc(Oc2ccccc2)c1	[*:1]C1C(C=C(Br)Br)C1(C)C>>[*:1]C1C(C=C(C)C)C1(C)C			PPARδ-PR
14	CAS:26040-51-7	CCCCC(CC)COC(=O)c1c(Br)c(Br)c(Br)c(Br)c1C(=O)OCC(CC)CCCC	CAS:117-81-7	CCCCC(CC)COC(=O)c1ccccc1C(=O)OCC(CC)CCCC	[*:1]C(=O)OCC(CC)CCCC.[*:2]C(=O)OCC(CC)CCCC	[*:1]c1c([*:2])c(Br)c(Br)c(Br)c1Br>>[*:1]c1ccccc1[*:2]			AR-ERα
15	CID:9938056	Cc1c(C)c2c(c(C)c1OC(=O)CCC(=O)OCCO)CCC(C)(CCCC(C)CCCC(C)CCCC(C)C)O2	CAS:43119-47-7	Cc1c(C)c2c(c(C)c1OC(=O)c1cccnc1)CCC(C)(CCCC(C)CCCC(C)CCCC(C)C)O2	[*:1]C(=O)Oc1c(C)c(C)c2c(c1C)CCC(C)(CCCC(C)CCCC(C)CCCC(C)C)O2	[*:1]CCC(=O)OCCO>>[*:1]c1cccnc1			ERα-PR
16	CAS:4345-03-3	Cc1c(C)c2c(c(C)c1OC(=O)CCC(=O)O)CCC(C)(CCCC(C)CCCC(C)CCCC(C)C)O2	CID:9938056	Cc1c(C)c2c(c(C)c1OC(=O)CCC(=O)OCCO)CCC(C)(CCCC(C)CCCC(C)CCCC(C)C)O2	[*:1]C(=O)Oc1c(C)c(C)c2c(c1C)CCC(C)(CCCC(C)CCCC(C)CCCC(C)C)O2	[*:1]CCC(=O)O>>[*:1]CCC(=O)OCCO			ERα-ERβ
17	CAS:52225-20-4	CC(=O)Oc1c(C)c(C)c2c(c1C)CCC(C)(CCCC(C)CCCC(C)CCCC(C)C)O2	CID:9938056	Cc1c(C)c2c(c(C)c1OC(=O)CCC(=O)OCCO)CCC(C)(CCCC(C)CCCC(C)CCCC(C)C)O2	[*:1]C(=O)Oc1c(C)c(C)c2c(c1C)CCC(C)(CCCC(C)CCCC(C)CCCC(C)C)O2	[*:1]C>>[*:1]CCC(=O)OCCO			AR-PPARδ|ERα-PPARδ	AR-ERα-PPARδ
18	CAS:61445-50-9	O=C(c1ccc(O)c(O)c1)c1ccc(O)cc1O	CAS:131-55-5	O=C(c1ccc(O)cc1O)c1ccc(O)cc1O	[*:1]C(=O)c1ccc(O)cc1O.[*:2]O.[*:3]O	[*:1]c1ccc([*:2])c([*:3])c1>>[*:2]c1ccc([*:1])c([*:3])c1			AR-PPARγ|AR-PPARδ|GR-PPARγ|GR-PPARδ|PPARγ-PPARδ|PPARγ-PR|PPARδ-PR	AR-GR-PPARγ|AR-GR-PPARδ|AR-PPARγ-PPARδ|AR-PPARγ-PR|AR-PPARδ-PR|GR-PPARγ-PPARδ|GR-PPARγ-PR|GR-PPARδ-PR|PPARγ-PPARδ-PR
19	CAS:31431-39-7	COC(=O)Nc1nc2cc(C(=O)c3ccccc3)ccc2[nH]1	CAS:31430-18-9	COC(=O)Nc1nc2cc(C(=O)c3cccs3)ccc2[nH]1	[*:1]C(=O)c1ccc2[nH]c(NC(=O)OC)nc2c1	[*:1]c1ccccc1>>[*:1]c1cccs1	AR-PR|ERα-PR|GR-PR	AR-ERα-PR|AR-GR-PR|ERα-GR-PR
20	CAS:2648-61-5	O=C(c1ccccc1)C(Cl)Cl	CAS:70-11-1	O=C(CBr)c1ccccc1	[*:1]C(=O)c1ccccc1	[*:1]C(Cl)Cl>>[*:1]CBr	PR-TSHR
21	CAS:6807-17-6	CC(C)CC(C)(c1ccc(O)cc1)c1ccc(O)cc1	CAS:126-00-1	CC(CCC(=O)O)(c1ccc(O)cc1)c1ccc(O)cc1	[*:1]C(C)(c1ccc(O)cc1)c1ccc(O)cc1	[*:1]CC(C)C>>[*:1]CCC(=O)O	ERα-ERβ
22	CAS:77-40-7	CCC(C)(c1ccc(O)cc1)c1ccc(O)cc1	CAS:126-00-1	CC(CCC(=O)O)(c1ccc(O)cc1)c1ccc(O)cc1	[*:1]C(C)(c1ccc(O)cc1)c1ccc(O)cc1	[*:1]CC>>[*:1]CCC(=O)O	ERα-ERβ
23	CAS:6807-17-6	CC(C)CC(C)(c1ccc(O)cc1)c1ccc(O)cc1	CAS:27955-94-8	CC(c1ccc(O)cc1)(c1ccc(O)cc1)c1ccc(O)cc1	[*:1]C(C)(c1ccc(O)cc1)c1ccc(O)cc1	[*:1]CC(C)C>>[*:1]c1ccc(O)cc1	ERα-ERβ|ERα-TSHR	ERα-ERβ-TSHR
24	CAS:77-40-7	CCC(C)(c1ccc(O)cc1)c1ccc(O)cc1	CAS:27955-94-8	CC(c1ccc(O)cc1)(c1ccc(O)cc1)c1ccc(O)cc1	[*:1]C(C)(c1ccc(O)cc1)c1ccc(O)cc1	[*:1]CC>>[*:1]c1ccc(O)cc1	ERα-ERβ|ERα-TSHR	ERα-ERβ-TSHR
25	CAS:80-05-7	CC(C)(c1ccc(O)cc1)c1ccc(O)cc1	CAS:6807-17-6	CC(C)CC(C)(c1ccc(O)cc1)c1ccc(O)cc1	[*:1]C(C)(c1ccc(O)cc1)c1ccc(O)cc1	[*:1]C>>[*:1]CC(C)C			AR-ERα|ERα-ERβ|ERα-GR|ERα-PPARγ|ERα-PR	AR-ERα-ERβ|AR-ERα-GR|AR-ERα-PPARγ|AR-ERα-PR|ERα-ERβ-GR|ERα-ERβ-PPARγ|ERα-ERβ-PR|ERα-GR-PPARγ|ERα-GR-PR|ERα-PPARγ-PR
26	CAS:6807-17-6	CC(C)CC(C)(c1ccc(O)cc1)c1ccc(O)cc1	CAS:2081-08-5	CC(c1ccc(O)cc1)c1ccc(O)cc1	[*:1]C(C)(c1ccc(O)cc1)c1ccc(O)cc1	[*:1]CC(C)C>>[*:1][H]	ERα-ERβ|ERα-TSHR|ERβ-TSHR	ERα-ERβ-TSHR	AR-ERα|AR-ERβ|ERα-ERβ|ERα-PPARγ|ERα-PR|ERβ-PPARγ|ERβ-PR	AR-ERα-ERβ|AR-ERα-PPARγ|AR-ERα-PR|AR-ERβ-PPARγ|AR-ERβ-PR|ERα-ERβ-PPARγ|ERα-ERβ-PR|ERα-PPARγ-PR|ERβ-PPARγ-PR
27	CAS:5153-25-3	CCCCC(CC)COC(=O)c1ccc(O)cc1	CAS:1083-27-8	CCCCCCOC(=O)c1ccc(O)cc1	[*:1]C(CCCC)COC(=O)c1ccc(O)cc1	[*:1]CC>>[*:1][H]			ERα-PPARδ|ERβ-PPARδ|PPARγ-PPARδ|PPARδ-PR	ERα-ERβ-PPARδ|ERα-PPARγ-PPARδ|ERα-PPARδ-PR|ERβ-PPARγ-PPARδ|ERβ-PPARδ-PR|PPARγ-PPARδ-PR
28	CAS:50-29-3	Clc1ccc(C(c2ccc(Cl)cc2)C(Cl)(Cl)Cl)cc1	CAS:72-54-8	Clc1ccc(C(c2ccc(Cl)cc2)C(Cl)Cl)cc1	[*:1]C(Cl)(Cl)C(c1ccc(Cl)cc1)c1ccc(Cl)cc1	[*:1]Cl>>[*:1][H]			AR-ERα|ERα-ERβ|ERα-GR|ERα-PR|ERα-TSHR	AR-ERα-ERβ|AR-ERα-GR|AR-ERα-PR|AR-ERα-TSHR|ERα-ERβ-GR|ERα-ERβ-PR|ERα-ERβ-TSHR|ERα-GR-PR|ERα-GR-TSHR|ERα-PR-TSHR
29	CAS:50924-49-7	NC(=O)c1ncn(C2OC(CO)C(O)C2O)c1O	CAS:36791-04-5	NC(=O)c1ncn(C2OC(CO)C(O)C2O)n1	[*:1]C(N)=O.[*:2]C1OC(CO)C(O)C1O	[*:1]c1ncn([*:2])c1O>>[*:1]c1ncn([*:2])n1			PPARγ-PR
30	CAS:115-32-2	OC(c1ccc(Cl)cc1)(c1ccc(Cl)cc1)C(Cl)(Cl)Cl	CAS:17781-31-6	OC(c1ccc(Cl)cc1)(c1ccc(Cl)cc1)c1cccnc1	[*:1]C(O)(c1ccc(Cl)cc1)c1ccc(Cl)cc1	[*:1]C(Cl)(Cl)Cl>>[*:1]c1cccnc1			AR-PPARγ|ERα-PPARγ|ERβ-PPARγ|GR-PPARγ|PPARγ-PR	AR-ERα-PPARγ|AR-ERβ-PPARγ|AR-GR-PPARγ|AR-PPARγ-PR|ERα-ERβ-PPARγ|ERα-GR-PPARγ|ERα-PPARγ-PR|ERβ-GR-PPARγ|ERβ-PPARγ-PR|GR-PPARγ-PR
31	CAS:510-15-6	CCOC(=O)C(O)(c1ccc(Cl)cc1)c1ccc(Cl)cc1	CAS:17781-31-6	OC(c1ccc(Cl)cc1)(c1ccc(Cl)cc1)c1cccnc1	[*:1]C(O)(c1ccc(Cl)cc1)c1ccc(Cl)cc1	[*:1]C(=O)OCC>>[*:1]c1cccnc1			AR-PPARγ|ERα-PPARγ|ERβ-PPARγ|GR-PPARγ|PPARγ-PR	AR-ERα-PPARγ|AR-ERβ-PPARγ|AR-GR-PPARγ|AR-PPARγ-PR|ERα-ERβ-PPARγ|ERα-GR-PPARγ|ERα-PPARγ-PR|ERβ-GR-PPARγ|ERβ-PPARγ-PR|GR-PPARγ-PR
32	CAS:5836-10-2	CC(C)OC(=O)C(O)(c1ccc(Cl)cc1)c1ccc(Cl)cc1	CAS:17781-31-6	OC(c1ccc(Cl)cc1)(c1ccc(Cl)cc1)c1cccnc1	[*:1]C(O)(c1ccc(Cl)cc1)c1ccc(Cl)cc1	[*:1]C(=O)OC(C)C>>[*:1]c1cccnc1			AR-PPARγ|ERα-PPARγ|ERβ-PPARγ|GR-PPARγ|PPARγ-PPARδ|PPARγ-PR	AR-ERα-PPARγ|AR-ERβ-PPARγ|AR-GR-PPARγ|AR-PPARγ-PPARδ|AR-PPARγ-PR|ERα-ERβ-PPARγ|ERα-GR-PPARγ|ERα-PPARγ-PPARδ|ERα-PPARγ-PR|ERβ-GR-PPARγ|ERβ-PPARγ-PPARδ|ERβ-PPARγ-PR|GR-PPARγ-PPARδ|GR-PPARγ-PR|PPARγ-PPARδ-PR
33	CAS:80-06-8	CC(O)(c1ccc(Cl)cc1)c1ccc(Cl)cc1	CAS:17781-31-6	OC(c1ccc(Cl)cc1)(c1ccc(Cl)cc1)c1cccnc1	[*:1]C(O)(c1ccc(Cl)cc1)c1ccc(Cl)cc1	[*:1]C>>[*:1]c1cccnc1			AR-PPARγ|ERα-PPARγ	AR-ERα-PPARγ
34	CAS:60168-88-9	OC(c1ccc(Cl)cc1)(c1cncnc1)c1ccccc1Cl	CAS:63284-71-9	OC(c1ccc(F)cc1)(c1cncnc1)c1ccccc1Cl	[*:1]C(O)(c1cncnc1)c1ccccc1Cl	[*:1]c1ccc(Cl)cc1>>[*:1]c1ccc(F)cc1			AR-PPARγ|ERβ-PPARγ|PPARγ-PR	AR-ERβ-PPARγ|AR-PPARγ-PR|ERβ-PPARγ-PR
35	CAS:72-54-8	Clc1ccc(C(c2ccc(Cl)cc2)C(Cl)Cl)cc1	CAS:53-19-0	Clc1ccc(C(c2ccccc2Cl)C(Cl)Cl)cc1	[*:1]C(c1ccc(Cl)cc1)C(Cl)Cl.[*:2]Cl	[*:1]c1ccc([*:2])cc1>>[*:1]c1ccccc1[*:2]			AR-ERα|ERα-ERβ|ERα-GR|ERα-PR	AR-ERα-ERβ|AR-ERα-GR|AR-ERα-PR|ERα-ERβ-GR|ERα-ERβ-PR|ERα-GR-PR
36	CAS:72-54-8	Clc1ccc(C(c2ccc(Cl)cc2)C(Cl)Cl)cc1	CAS:2642-82-2	OCC(c1ccc(Cl)cc1)c1ccc(Cl)cc1	[*:1]C(c1ccc(Cl)cc1)c1ccc(Cl)cc1	[*:1]C(Cl)Cl>>[*:1]CO			AR-ERα|ERα-ERβ|ERα-GR|ERα-PR	AR-ERα-ERβ|AR-ERα-GR|AR-ERα-PR|ERα-ERβ-GR|ERα-ERβ-PR|ERα-GR-PR
37	CAS:50-29-3	Clc1ccc(C(c2ccc(Cl)cc2)C(Cl)(Cl)Cl)cc1	CAS:72-54-8	Clc1ccc(C(c2ccc(Cl)cc2)C(Cl)Cl)cc1	[*:1]C(c1ccc(Cl)cc1)c1ccc(Cl)cc1	[*:1]C(Cl)(Cl)Cl>>[*:1]C(Cl)Cl			AR-ERα|ERα-ERβ|ERα-GR|ERα-PR|ERα-TSHR	AR-ERα-ERβ|AR-ERα-GR|AR-ERα-PR|AR-ERα-TSHR|ERα-ERβ-GR|ERα-ERβ-PR|ERα-ERβ-TSHR|ERα-GR-PR|ERα-GR-TSHR|ERα-PR-TSHR
38	CAS:83-05-6	O=C(O)C(c1ccc(Cl)cc1)c1ccc(Cl)cc1	CAS:50-29-3	Clc1ccc(C(c2ccc(Cl)cc2)C(Cl)(Cl)Cl)cc1	[*:1]C(c1ccc(Cl)cc1)c1ccc(Cl)cc1	[*:1]C(=O)O>>[*:1]C(Cl)(Cl)Cl	ERα-ERβ
39	CAS:83-05-6	O=C(O)C(c1ccc(Cl)cc1)c1ccc(Cl)cc1	CAS:72-54-8	Clc1ccc(C(c2ccc(Cl)cc2)C(Cl)Cl)cc1	[*:1]C(c1ccc(Cl)cc1)c1ccc(Cl)cc1	[*:1]C(=O)O>>[*:1]C(Cl)Cl	ERα-ERβ
40	CAS:50-29-3	Clc1ccc(C(c2ccc(Cl)cc2)C(Cl)(Cl)Cl)cc1	CAS:72-54-8	Clc1ccc(C(c2ccc(Cl)cc2)C(Cl)Cl)cc1	[*:1]C(c1ccc(Cl)cc1)c1ccc(Cl)cc1.[*:2]Cl	[*:1]C([*:2])(Cl)Cl>>[*:1]C([*:2])Cl			AR-ERα|ERα-ERβ|ERα-GR|ERα-PR|ERα-TSHR	AR-ERα-ERβ|AR-ERα-GR|AR-ERα-PR|AR-ERα-TSHR|ERα-ERβ-GR|ERα-ERβ-PR|ERα-ERβ-TSHR|ERα-GR-PR|ERα-GR-TSHR|ERα-PR-TSHR
41	CAS:50-29-3	Clc1ccc(C(c2ccc(Cl)cc2)C(Cl)(Cl)Cl)cc1	CAS:72-54-8	Clc1ccc(C(c2ccc(Cl)cc2)C(Cl)Cl)cc1	[*:1]C(c1ccc(Cl)cc1)c1ccc(Cl)cc1.[*:2]Cl.[*:3]Cl	[*:1]C([*:2])([*:3])Cl>>[*:1]C([*:2])[*:3]			AR-ERα|ERα-ERβ|ERα-GR|ERα-PR|ERα-TSHR	AR-ERα-ERβ|AR-ERα-GR|AR-ERα-PR|AR-ERα-TSHR|ERα-ERβ-GR|ERα-ERβ-PR|ERα-ERβ-TSHR|ERα-GR-PR|ERα-GR-TSHR|ERα-PR-TSHR
42	CAS:2081-08-5	CC(c1ccc(O)cc1)c1ccc(O)cc1	CAS:2971-36-0	Oc1ccc(C(c2ccc(O)cc2)C(Cl)(Cl)Cl)cc1	[*:1]C(c1ccc(O)cc1)c1ccc(O)cc1	[*:1]C>>[*:1]C(Cl)(Cl)Cl	ERα-ERβ|ERβ-TSHR	ERα-ERβ-TSHR	AR-ERβ|ERα-ERβ|ERβ-PPARγ|ERβ-PPARδ|ERβ-PR	AR-ERα-ERβ|AR-ERβ-PPARγ|AR-ERβ-PPARδ|AR-ERβ-PR|ERα-ERβ-PPARγ|ERα-ERβ-PPARδ|ERα-ERβ-PR|ERβ-PPARγ-PPARδ|ERβ-PPARγ-PR|ERβ-PPARδ-PR
43	CAS:2971-36-0	Oc1ccc(C(c2ccc(O)cc2)C(Cl)(Cl)Cl)cc1	CAS:620-92-8	Oc1ccc(Cc2ccc(O)cc2)cc1	[*:1]C(c1ccc(O)cc1)c1ccc(O)cc1	[*:1]C(Cl)(Cl)Cl>>[*:1][H]	ERα-ERβ		AR-ERα|AR-ERβ|ERα-ERβ|ERα-PPARγ|ERα-PR|ERβ-PPARγ|ERβ-PR	AR-ERα-ERβ|AR-ERα-PPARγ|AR-ERα-PR|AR-ERβ-PPARγ|AR-ERβ-PR|ERα-ERβ-PPARγ|ERα-ERβ-PR|ERα-PPARγ-PR|ERβ-PPARγ-PR
44	CAS:5300-03-8	CC(C=CC1=C(C)CCCC1(C)C)=CC=CC(C)=CC(=O)O	CAS:302-79-4	CC(C=CC1=C(C)CCCC1(C)C)=CC=CC(C)=CC(=O)O	[*:2]C.[*:1]C(=O)O.[*:3]C=CC1=C(C)CCCC1(C)C	[*:1]C=C([*:2])C=CC=C([*:3])C>>[*:1]C=C(C)C=CC=C([*:2])[*:3]	ERα-GR|GR-PPARγ|GR-TSHR	ERα-GR-PPARγ|ERα-GR-TSHR|GR-PPARγ-TSHR
45	CAS:302-79-4	CC(C=CC1=C(C)CCCC1(C)C)=CC=CC(C)=CC(=O)O	CAS:5300-03-8	CC(C=CC1=C(C)CCCC1(C)C)=CC=CC(C)=CC(=O)O	[*:2]C.[*:1]C(=O)O.[*:3]C=CC1=C(C)CCCC1(C)C	[*:1]C=C([*:2])C=CC=C([*:3])C>>[*:1]C=C(C)C=CC=C([*:2])[*:3]	ERα-GR|GR-PPARγ|GR-TSHR	ERα-GR-PPARγ|ERα-GR-TSHR|GR-PPARγ-TSHR
46	CAS:39515-40-7	CC(C)=CC1C(C(=O)OC(C#N)c2cccc(Oc3ccccc3)c2)C1(C)C	CAS:52918-63-5	CC1(C)C(C=C(Br)Br)C1C(=O)OC(C#N)c1cccc(Oc2ccccc2)c1	[*:1]C.[*:2]C(=O)OC(C#N)c1cccc(Oc2ccccc2)c1	[*:1]C(C)=CC1C([*:2])C1(C)C>>[*:2]C1C(C=C(Br)Br)C1([*:1])C			PPARδ-PR
47	CAS:39515-40-7	CC(C)=CC1C(C(=O)OC(C#N)c2cccc(Oc3ccccc3)c2)C1(C)C	CAS:52918-63-5	CC1(C)C(C=C(Br)Br)C1C(=O)OC(C#N)c1cccc(Oc2ccccc2)c1	[*:1]C.[*:2]C(=O)OC(C#N)c1cccc(Oc2ccccc2)c1	[*:1]C(C)=CC1C([*:2])C1(C)C>>[*:2]C1C(C=C(Br)Br)[C@@]1([*:1])C			PPARδ-PR
48	CAS:39515-40-7	CC(C)=CC1C(C(=O)OC(C#N)c2cccc(Oc3ccccc3)c2)C1(C)C	CAS:52918-63-5	CC1(C)C(C=C(Br)Br)C1C(=O)OC(C#N)c1cccc(Oc2ccccc2)c1	[*:1]C.[*:2]C(=O)OC(C#N)c1cccc(Oc2ccccc2)c1	[*:1]C(C)=CC1C([*:2])C1(C)C>>[*:2]C1C(C=C(Br)Br)[C@]1([*:1])C			PPARδ-PR
49	CAS:52918-63-5	CC1(C)C(C=C(Br)Br)C1C(=O)OC(C#N)c1cccc(Oc2ccccc2)c1	CAS:39515-40-7	CC(C)=CC1C(C(=O)OC(C#N)c2cccc(Oc3ccccc3)c2)C1(C)C	[*:2]C.[*:1]C(=O)OC(C#N)c1cccc(Oc2ccccc2)c1	[*:1]C1C(C=C(Br)Br)C1([*:2])C>>[*:1]C1C(C=C(C)C)C1([*:2])C			PPARδ-PR
50	CAS:52918-63-5	CC1(C)C(C=C(Br)Br)C1C(=O)OC(C#N)c1cccc(Oc2ccccc2)c1	CAS:39515-40-7	CC(C)=CC1C(C(=O)OC(C#N)c2cccc(Oc3ccccc3)c2)C1(C)C	[*:2]C.[*:1]C(=O)OC(C#N)c1cccc(Oc2ccccc2)c1	[*:1]C1C(C=C(Br)Br)[C@@]1([*:2])C>>[*:1]C1C(C=C(C)C)C1([*:2])C			PPARδ-PR
51	CAS:52918-63-5	CC1(C)C(C=C(Br)Br)C1C(=O)OC(C#N)c1cccc(Oc2ccccc2)c1	CAS:39515-40-7	CC(C)=CC1C(C(=O)OC(C#N)c2cccc(Oc3ccccc3)c2)C1(C)C	[*:2]C.[*:1]C(=O)OC(C#N)c1cccc(Oc2ccccc2)c1	[*:1]C1C(C=C(Br)Br)[C@]1([*:2])C>>[*:1]C1C(C=C(C)C)C1([*:2])C			PPARδ-PR
52	CAS:52918-63-5	CC1(C)C(C=C(Br)Br)C1C(=O)OC(C#N)c1cccc(Oc2ccccc2)c1	CAS:39515-40-7	CC(C)=CC1C(C(=O)OC(C#N)c2cccc(Oc3ccccc3)c2)C1(C)C	[*:2]C.[*:1]C(=O)OC(C#N)c1cccc(Oc2ccccc2)c1	[*:1]C1C(C=C(Br)Br)C1([*:2])C>>[*:1]C1C(C=C(C)C)[C@@]1([*:2])C			PPARδ-PR
53	CAS:52918-63-5	CC1(C)C(C=C(Br)Br)C1C(=O)OC(C#N)c1cccc(Oc2ccccc2)c1	CAS:39515-40-7	CC(C)=CC1C(C(=O)OC(C#N)c2cccc(Oc3ccccc3)c2)C1(C)C	[*:2]C.[*:1]C(=O)OC(C#N)c1cccc(Oc2ccccc2)c1	[*:1]C1C(C=C(Br)Br)C1([*:2])C>>[*:1]C1C(C=C(C)C)[C@]1([*:2])C			PPARδ-PR
54	CAS:66230-04-4	CC(C)C(C(=O)OC(C#N)c1cccc(Oc2ccccc2)c1)c1ccc(Cl)cc1	CAS:52918-63-5	CC1(C)C(C=C(Br)Br)C1C(=O)OC(C#N)c1cccc(Oc2ccccc2)c1	[*:1]C.[*:2]C(=O)OC(C#N)c1cccc(Oc2ccccc2)c1	[*:1]C(C)C([*:2])c1ccc(Cl)cc1>>[*:2]C1C(C=C(Br)Br)C1([*:1])C			PPARδ-PR
55	CAS:66230-04-4	CC(C)C(C(=O)OC(C#N)c1cccc(Oc2ccccc2)c1)c1ccc(Cl)cc1	CAS:52918-63-5	CC1(C)C(C=C(Br)Br)C1C(=O)OC(C#N)c1cccc(Oc2ccccc2)c1	[*:2]C.[*:1]C(=O)OC(C#N)c1cccc(Oc2ccccc2)c1	[*:1]C(c1ccc(Cl)cc1)[C@@H]([*:2])C>>[*:1]C1C(C=C(Br)Br)C1([*:2])C			PPARδ-PR
56	CAS:66230-04-4	CC(C)C(C(=O)OC(C#N)c1cccc(Oc2ccccc2)c1)c1ccc(Cl)cc1	CAS:52918-63-5	CC1(C)C(C=C(Br)Br)C1C(=O)OC(C#N)c1cccc(Oc2ccccc2)c1	[*:2]C.[*:1]C(=O)OC(C#N)c1cccc(Oc2ccccc2)c1	[*:1]C(c1ccc(Cl)cc1)[C@H]([*:2])C>>[*:1]C1C(C=C(Br)Br)C1([*:2])C			PPARδ-PR
57	CAS:66230-04-4	CC(C)C(C(=O)OC(C#N)c1cccc(Oc2ccccc2)c1)c1ccc(Cl)cc1	CAS:52918-63-5	CC1(C)C(C=C(Br)Br)C1C(=O)OC(C#N)c1cccc(Oc2ccccc2)c1	[*:1]C.[*:2]C(=O)OC(C#N)c1cccc(Oc2ccccc2)c1	[*:1]C(C)C([*:2])c1ccc(Cl)cc1>>[*:2]C1C(C=C(Br)Br)[C@@]1([*:1])C			PPARδ-PR
58	CAS:66230-04-4	CC(C)C(C(=O)OC(C#N)c1cccc(Oc2ccccc2)c1)c1ccc(Cl)cc1	CAS:52918-63-5	CC1(C)C(C=C(Br)Br)C1C(=O)OC(C#N)c1cccc(Oc2ccccc2)c1	[*:1]C.[*:2]C(=O)OC(C#N)c1cccc(Oc2ccccc2)c1	[*:1]C(C)C([*:2])c1ccc(Cl)cc1>>[*:2]C1C(C=C(Br)Br)[C@]1([*:1])C			PPARδ-PR
59	CAS:76703-62-3	CC1(C)C(C=C(Cl)C(F)(F)F)C1C(=O)OC(C#N)c1cccc(Oc2ccccc2)c1	CID:5361514	CC(C)C(C(=O)OC(C#N)c1cccc(Oc2ccccc2)c1)c1ccc(Cl)cc1	[*:3]C.[*:2]C(=O)OC(C#N)c1cccc(Oc2ccccc2)c1.[*:1]Cl	[*:1]C(=CC1C([*:2])C1([*:3])C)C(F)(F)F>>[*:1]c1ccc(C([*:2])C([*:3])C)cc1			ERβ-PR
60	CAS:76703-62-3	CC1(C)C(C=C(Cl)C(F)(F)F)C1C(=O)OC(C#N)c1cccc(Oc2ccccc2)c1	CID:5361514	CC(C)C(C(=O)OC(C#N)c1cccc(Oc2ccccc2)c1)c1ccc(Cl)cc1	[*:3]C.[*:2]C(=O)OC(C#N)c1cccc(Oc2ccccc2)c1.[*:1]Cl	[*:1]C(=CC1C([*:2])[C@@]1([*:3])C)C(F)(F)F>>[*:1]c1ccc(C([*:2])C([*:3])C)cc1			ERβ-PR
61	CAS:76703-62-3	CC1(C)C(C=C(Cl)C(F)(F)F)C1C(=O)OC(C#N)c1cccc(Oc2ccccc2)c1	CID:5361514	CC(C)C(C(=O)OC(C#N)c1cccc(Oc2ccccc2)c1)c1ccc(Cl)cc1	[*:3]C.[*:2]C(=O)OC(C#N)c1cccc(Oc2ccccc2)c1.[*:1]Cl	[*:1]C(=CC1C([*:2])[C@]1([*:3])C)C(F)(F)F>>[*:1]c1ccc(C([*:2])C([*:3])C)cc1			ERβ-PR
62	CAS:76703-62-3	CC1(C)C(C=C(Cl)C(F)(F)F)C1C(=O)OC(C#N)c1cccc(Oc2ccccc2)c1	CID:5361514	CC(C)C(C(=O)OC(C#N)c1cccc(Oc2ccccc2)c1)c1ccc(Cl)cc1	[*:3]C.[*:2]C(=O)OC(C#N)c1cccc(Oc2ccccc2)c1.[*:1]Cl	[*:1]C(=CC1C([*:2])C1([*:3])C)C(F)(F)F>>[*:1]c1ccc(C([*:2])[C@@H]([*:3])C)cc1			ERβ-PR
63	CAS:76703-62-3	CC1(C)C(C=C(Cl)C(F)(F)F)C1C(=O)OC(C#N)c1cccc(Oc2ccccc2)c1	CID:5361514	CC(C)C(C(=O)OC(C#N)c1cccc(Oc2ccccc2)c1)c1ccc(Cl)cc1	[*:3]C.[*:2]C(=O)OC(C#N)c1cccc(Oc2ccccc2)c1.[*:1]Cl	[*:1]C(=CC1C([*:2])C1([*:3])C)C(F)(F)F>>[*:1]c1ccc(C([*:2])[C@H]([*:3])C)cc1			ERβ-PR
64	CAS:39515-40-7	CC(C)=CC1C(C(=O)OC(C#N)c2cccc(Oc3ccccc3)c2)C1(C)C	CAS:52918-63-5	CC1(C)C(C=C(Br)Br)C1C(=O)OC(C#N)c1cccc(Oc2ccccc2)c1	[*:1]C.[*:2]C.[*:3]C(=O)OC(C#N)c1cccc(Oc2ccccc2)c1	[*:1]C([*:2])=CC1C([*:3])C1(C)C>>[*:3]C1C(C=C(Br)Br)C1([*:1])[*:2]			PPARδ-PR
65	CAS:52918-63-5	CC1(C)C(C=C(Br)Br)C1C(=O)OC(C#N)c1cccc(Oc2ccccc2)c1	CAS:39515-40-7	CC(C)=CC1C(C(=O)OC(C#N)c2cccc(Oc3ccccc3)c2)C1(C)C	[*:2]C.[*:3]C.[*:1]C(=O)OC(C#N)c1cccc(Oc2ccccc2)c1	[*:1]C1C(C=C(Br)Br)C1([*:2])[*:3]>>[*:1]C1C(C=C(C)C)C1([*:2])[*:3]			PPARδ-PR
66	CAS:39515-40-7	CC(C)=CC1C(C(=O)OC(C#N)c2cccc(Oc3ccccc3)c2)C1(C)C	CAS:52918-63-5	CC1(C)C(C=C(Br)Br)C1C(=O)OC(C#N)c1cccc(Oc2ccccc2)c1	[*:1]C.[*:3]C.[*:2]C(=O)OC(C#N)c1cccc(Oc2ccccc2)c1	[*:1]C(C)=CC1C([*:2])C1([*:3])C>>[*:2]C1C(C=C(Br)Br)C1([*:1])[*:3]			PPARδ-PR
67	CAS:39515-40-7	CC(C)=CC1C(C(=O)OC(C#N)c2cccc(Oc3ccccc3)c2)C1(C)C	CAS:52918-63-5	CC1(C)C(C=C(Br)Br)C1C(=O)OC(C#N)c1cccc(Oc2ccccc2)c1	[*:1]C.[*:3]C.[*:2]C(=O)OC(C#N)c1cccc(Oc2ccccc2)c1	[*:1]C(C)=CC1C([*:2])[C@@]1([*:3])C>>[*:2]C1C(C=C(Br)Br)C1([*:1])[*:3]			PPARδ-PR
68	CAS:39515-40-7	CC(C)=CC1C(C(=O)OC(C#N)c2cccc(Oc3ccccc3)c2)C1(C)C	CAS:52918-63-5	CC1(C)C(C=C(Br)Br)C1C(=O)OC(C#N)c1cccc(Oc2ccccc2)c1	[*:1]C.[*:3]C.[*:2]C(=O)OC(C#N)c1cccc(Oc2ccccc2)c1	[*:1]C(C)=CC1C([*:2])[C@]1([*:3])C>>[*:2]C1C(C=C(Br)Br)C1([*:1])[*:3]			PPARδ-PR
69	CAS:39515-41-8	CC1(C)C(C(=O)OC(C#N)c2cccc(Oc3ccccc3)c2)C1(C)C	CAS:76703-62-3	CC1(C)C(C=C(Cl)C(F)(F)F)C1C(=O)OC(C#N)c1cccc(Oc2ccccc2)c1	[*:2]C.[*:3]C.[*:1]C(=O)OC(C#N)c1cccc(Oc2ccccc2)c1	[*:1]C1C([*:2])([*:3])C1(C)C>>[*:1]C1C(C=C(Cl)C(F)(F)F)C1([*:2])[*:3]			ERβ-PR
70	CAS:39515-41-8	CC1(C)C(C(=O)OC(C#N)c2cccc(Oc3ccccc3)c2)C1(C)C	CAS:76703-62-3	CC1(C)C(C=C(Cl)C(F)(F)F)C1C(=O)OC(C#N)c1cccc(Oc2ccccc2)c1	[*:2]C.[*:3]C.[*:1]C(=O)OC(C#N)c1cccc(Oc2ccccc2)c1	[*:1]C1C([*:2])(C)C1([*:3])C>>[*:1]C1C(C=C(Cl)C(F)(F)F)C1([*:2])[*:3]			ERβ-PR
71	CAS:76703-62-3	CC1(C)C(C=C(Cl)C(F)(F)F)C1C(=O)OC(C#N)c1cccc(Oc2ccccc2)c1	CAS:39515-41-8	CC1(C)C(C(=O)OC(C#N)c2cccc(Oc3ccccc3)c2)C1(C)C	[*:2]C.[*:3]C.[*:1]C(=O)OC(C#N)c1cccc(Oc2ccccc2)c1	[*:1]C1C(C=C(Cl)C(F)(F)F)C1([*:2])[*:3]>>[*:1][C@@H]1C([*:2])([*:3])C1(C)C			ERβ-PR
72	CAS:76703-62-3	CC1(C)C(C=C(Cl)C(F)(F)F)C1C(=O)OC(C#N)c1cccc(Oc2ccccc2)c1	CAS:39515-41-8	CC1(C)C(C(=O)OC(C#N)c2cccc(Oc3ccccc3)c2)C1(C)C	[*:2]C.[*:3]C.[*:1]C(=O)OC(C#N)c1cccc(Oc2ccccc2)c1	[*:1]C1C(C=C(Cl)C(F)(F)F)C1([*:2])[*:3]>>[*:1][C@H]1C([*:2])([*:3])C1(C)C			ERβ-PR
73	CAS:39515-41-8	CC1(C)C(C(=O)OC(C#N)c2cccc(Oc3ccccc3)c2)C1(C)C	CAS:76703-62-3	CC1(C)C(C=C(Cl)C(F)(F)F)C1C(=O)OC(C#N)c1cccc(Oc2ccccc2)c1	[*:2]C.[*:3]C.[*:1]C(=O)OC(C#N)c1cccc(Oc2ccccc2)c1	[*:1]C1C([*:2])(C)[C@@]1([*:3])C>>[*:1]C1C(C=C(Cl)C(F)(F)F)C1([*:2])[*:3]			ERβ-PR
74	CAS:39515-41-8	CC1(C)C(C(=O)OC(C#N)c2cccc(Oc3ccccc3)c2)C1(C)C	CAS:76703-62-3	CC1(C)C(C=C(Cl)C(F)(F)F)C1C(=O)OC(C#N)c1cccc(Oc2ccccc2)c1	[*:2]C.[*:3]C.[*:1]C(=O)OC(C#N)c1cccc(Oc2ccccc2)c1	[*:1]C1C([*:2])(C)[C@]1([*:3])C>>[*:1]C1C(C=C(Cl)C(F)(F)F)C1([*:2])[*:3]			ERβ-PR
75	CAS:66230-04-4	CC(C)C(C(=O)OC(C#N)c1cccc(Oc2ccccc2)c1)c1ccc(Cl)cc1	CAS:52918-63-5	CC1(C)C(C=C(Br)Br)C1C(=O)OC(C#N)c1cccc(Oc2ccccc2)c1	[*:1]C.[*:2]C.[*:3]C(=O)OC(C#N)c1cccc(Oc2ccccc2)c1	[*:1]C([*:2])C([*:3])c1ccc(Cl)cc1>>[*:3]C1C(C=C(Br)Br)C1([*:1])[*:2]			PPARδ-PR
76	CAS:52918-63-5	CC1(C)C(C=C(Br)Br)C1C(=O)OC(C#N)c1cccc(Oc2ccccc2)c1	CAS:68085-85-8	CC1(C)C(C=C(Cl)C(F)(F)F)C1C(=O)OC(C#N)c1cccc(Oc2ccccc2)c1	[*:2]C.[*:3]C.[*:1]C(=O)OC(C#N)c1cccc(Oc2ccccc2)c1	[*:1]C1C(C=C(Br)Br)C1([*:2])[*:3]>>[*:1]C1C(C=C(Cl)C(F)(F)F)C1([*:2])[*:3]			PPARγ-PR
77	CID:5361514	CC(C)C(C(=O)OC(C#N)c1cccc(Oc2ccccc2)c1)c1ccc(Cl)cc1	CAS:76703-62-3	CC1(C)C(C=C(Cl)C(F)(F)F)C1C(=O)OC(C#N)c1cccc(Oc2ccccc2)c1	[*:1]C.[*:2]C.[*:3]C(=O)OC(C#N)c1cccc(Oc2ccccc2)c1	[*:1]C([*:2])C([*:3])c1ccc(Cl)cc1>>[*:3]C1C(C=C(Cl)C(F)(F)F)C1([*:1])[*:2]			ERβ-PR
78	CAS:28434-00-6	C=CCC1=C(C)C(OC(=O)C2C(C=C(C)C)C2(C)C)CC1=O	CAS:584-79-2	C=CCC1=C(C)C(OC(=O)C2C(C=C(C)C)C2(C)C)CC1=O	[*:1]C.[*:2]C.[*:3]C(=O)OC1CC(=O)C(CC=C)=C1C	[*:1]C([*:2])=CC1C([*:3])C1(C)C>>[*:3]C1C(C=C(C)C)C1([*:1])[*:2]			AR-PPARγ|AR-PPARδ|ERα-PPARγ|ERα-PPARδ|ERβ-PPARγ|ERβ-PPARδ|GR-PPARγ|GR-PPARδ|PPARγ-PPARδ|PPARγ-PR|PPARγ-TSHR|PPARδ-PR|PPARδ-TSHR	AR-ERα-PPARγ|AR-ERα-PPARδ|AR-ERβ-PPARγ|AR-ERβ-PPARδ|AR-GR-PPARγ|AR-GR-PPARδ|AR-PPARγ-PPARδ|AR-PPARγ-PR|AR-PPARγ-TSHR|AR-PPARδ-PR|AR-PPARδ-TSHR|ERα-ERβ-PPARγ|ERα-ERβ-PPARδ|ERα-GR-PPARγ|ERα-GR-PPARδ|ERα-PPARγ-PPARδ|ERα-PPARγ-PR|ERα-PPARγ-TSHR|ERα-PPARδ-PR|ERα-PPARδ-TSHR|ERβ-GR-PPARγ|ERβ-GR-PPARδ|ERβ-PPARγ-PPARδ|ERβ-PPARγ-PR|ERβ-PPARγ-TSHR|ERβ-PPARδ-PR|ERβ-PPARδ-TSHR|GR-PPARγ-PPARδ|GR-PPARγ-PR|GR-PP…
79	CAS:28434-00-6	C=CCC1=C(C)C(OC(=O)C2C(C=C(C)C)C2(C)C)CC1=O	CAS:584-79-2	C=CCC1=C(C)C(OC(=O)C2C(C=C(C)C)C2(C)C)CC1=O	[*:1]C.[*:2]C.[*:3]C(=O)OC1CC(=O)C(CC=C)=C1C	[*:1]C([*:2])=CC1C([*:3])C1(C)C>>[*:1]C(C)=CC1C([*:3])C1([*:2])C			AR-PPARγ|AR-PPARδ|ERα-PPARγ|ERα-PPARδ|ERβ-PPARγ|ERβ-PPARδ|GR-PPARγ|GR-PPARδ|PPARγ-PPARδ|PPARγ-PR|PPARγ-TSHR|PPARδ-PR|PPARδ-TSHR	AR-ERα-PPARγ|AR-ERα-PPARδ|AR-ERβ-PPARγ|AR-ERβ-PPARδ|AR-GR-PPARγ|AR-GR-PPARδ|AR-PPARγ-PPARδ|AR-PPARγ-PR|AR-PPARγ-TSHR|AR-PPARδ-PR|AR-PPARδ-TSHR|ERα-ERβ-PPARγ|ERα-ERβ-PPARδ|ERα-GR-PPARγ|ERα-GR-PPARδ|ERα-PPARγ-PPARδ|ERα-PPARγ-PR|ERα-PPARγ-TSHR|ERα-PPARδ-PR|ERα-PPARδ-TSHR|ERβ-GR-PPARγ|ERβ-GR-PPARδ|ERβ-PPARγ-PPARδ|ERβ-PPARγ-PR|ERβ-PPARγ-TSHR|ERβ-PPARδ-PR|ERβ-PPARδ-TSHR|GR-PPARγ-PPARδ|GR-PPARγ-PR|GR-PP…
80	CAS:28434-00-6	C=CCC1=C(C)C(OC(=O)C2C(C=C(C)C)C2(C)C)CC1=O	CAS:584-79-2	C=CCC1=C(C)C(OC(=O)C2C(C=C(C)C)C2(C)C)CC1=O	[*:1]C.[*:2]C.[*:3]C(=O)OC1CC(=O)C(CC=C)=C1C	[*:1]C([*:2])=CC1C([*:3])C1(C)C>>[*:1]C(C)=CC1C([*:3])[C@@]1([*:2])C			AR-PPARγ|AR-PPARδ|ERα-PPARγ|ERα-PPARδ|ERβ-PPARγ|ERβ-PPARδ|GR-PPARγ|GR-PPARδ|PPARγ-PPARδ|PPARγ-PR|PPARγ-TSHR|PPARδ-PR|PPARδ-TSHR	AR-ERα-PPARγ|AR-ERα-PPARδ|AR-ERβ-PPARγ|AR-ERβ-PPARδ|AR-GR-PPARγ|AR-GR-PPARδ|AR-PPARγ-PPARδ|AR-PPARγ-PR|AR-PPARγ-TSHR|AR-PPARδ-PR|AR-PPARδ-TSHR|ERα-ERβ-PPARγ|ERα-ERβ-PPARδ|ERα-GR-PPARγ|ERα-GR-PPARδ|ERα-PPARγ-PPARδ|ERα-PPARγ-PR|ERα-PPARγ-TSHR|ERα-PPARδ-PR|ERα-PPARδ-TSHR|ERβ-GR-PPARγ|ERβ-GR-PPARδ|ERβ-PPARγ-PPARδ|ERβ-PPARγ-PR|ERβ-PPARγ-TSHR|ERβ-PPARδ-PR|ERβ-PPARδ-TSHR|GR-PPARγ-PPARδ|GR-PPARγ-PR|GR-PP…
81	CAS:28434-00-6	C=CCC1=C(C)C(OC(=O)C2C(C=C(C)C)C2(C)C)CC1=O	CAS:584-79-2	C=CCC1=C(C)C(OC(=O)C2C(C=C(C)C)C2(C)C)CC1=O	[*:1]C.[*:2]C.[*:3]C(=O)OC1CC(=O)C(CC=C)=C1C	[*:1]C([*:2])=CC1C([*:3])C1(C)C>>[*:1]C(C)=CC1C([*:3])[C@]1([*:2])C			AR-PPARγ|AR-PPARδ|ERα-PPARγ|ERα-PPARδ|ERβ-PPARγ|ERβ-PPARδ|GR-PPARγ|GR-PPARδ|PPARγ-PPARδ|PPARγ-PR|PPARγ-TSHR|PPARδ-PR|PPARδ-TSHR	AR-ERα-PPARγ|AR-ERα-PPARδ|AR-ERβ-PPARγ|AR-ERβ-PPARδ|AR-GR-PPARγ|AR-GR-PPARδ|AR-PPARγ-PPARδ|AR-PPARγ-PR|AR-PPARγ-TSHR|AR-PPARδ-PR|AR-PPARδ-TSHR|ERα-ERβ-PPARγ|ERα-ERβ-PPARδ|ERα-GR-PPARγ|ERα-GR-PPARδ|ERα-PPARγ-PPARδ|ERα-PPARγ-PR|ERα-PPARγ-TSHR|ERα-PPARδ-PR|ERα-PPARδ-TSHR|ERβ-GR-PPARγ|ERβ-GR-PPARδ|ERβ-PPARγ-PPARδ|ERβ-PPARγ-PR|ERβ-PPARγ-TSHR|ERβ-PPARδ-PR|ERβ-PPARδ-TSHR|GR-PPARγ-PPARδ|GR-PPARγ-PR|GR-PP…
82	CAS:584-79-2	C=CCC1=C(C)C(OC(=O)C2C(C=C(C)C)C2(C)C)CC1=O	CAS:28434-00-6	C=CCC1=C(C)C(OC(=O)C2C(C=C(C)C)C2(C)C)CC1=O	[*:1]C.[*:2]C.[*:3]C(=O)OC1CC(=O)C(CC=C)=C1C	[*:1]C([*:2])=CC1C([*:3])C1(C)C>>[*:3]C1C(C=C(C)C)C1([*:1])[*:2]			AR-PPARγ|AR-PPARδ|ERα-PPARγ|ERα-PPARδ|ERβ-PPARγ|ERβ-PPARδ|GR-PPARγ|GR-PPARδ|PPARγ-PPARδ|PPARγ-PR|PPARγ-TSHR|PPARδ-PR|PPARδ-TSHR	AR-ERα-PPARγ|AR-ERα-PPARδ|AR-ERβ-PPARγ|AR-ERβ-PPARδ|AR-GR-PPARγ|AR-GR-PPARδ|AR-PPARγ-PPARδ|AR-PPARγ-PR|AR-PPARγ-TSHR|AR-PPARδ-PR|AR-PPARδ-TSHR|ERα-ERβ-PPARγ|ERα-ERβ-PPARδ|ERα-GR-PPARγ|ERα-GR-PPARδ|ERα-PPARγ-PPARδ|ERα-PPARγ-PR|ERα-PPARγ-TSHR|ERα-PPARδ-PR|ERα-PPARδ-TSHR|ERβ-GR-PPARγ|ERβ-GR-PPARδ|ERβ-PPARγ-PPARδ|ERβ-PPARγ-PR|ERβ-PPARγ-TSHR|ERβ-PPARδ-PR|ERβ-PPARδ-TSHR|GR-PPARγ-PPARδ|GR-PPARγ-PR|GR-PP…
83	CAS:584-79-2	C=CCC1=C(C)C(OC(=O)C2C(C=C(C)C)C2(C)C)CC1=O	CAS:28434-00-6	C=CCC1=C(C)C(OC(=O)C2C(C=C(C)C)C2(C)C)CC1=O	[*:1]C.[*:3]C.[*:2]C(=O)OC1CC(=O)C(CC=C)=C1C	[*:1]C(C)=CC1C([*:2])C1([*:3])C>>[*:2]C1C(C=C(C)C)C1([*:1])[*:3]			AR-PPARγ|AR-PPARδ|ERα-PPARγ|ERα-PPARδ|ERβ-PPARγ|ERβ-PPARδ|GR-PPARγ|GR-PPARδ|PPARγ-PPARδ|PPARγ-PR|PPARγ-TSHR|PPARδ-PR|PPARδ-TSHR	AR-ERα-PPARγ|AR-ERα-PPARδ|AR-ERβ-PPARγ|AR-ERβ-PPARδ|AR-GR-PPARγ|AR-GR-PPARδ|AR-PPARγ-PPARδ|AR-PPARγ-PR|AR-PPARγ-TSHR|AR-PPARδ-PR|AR-PPARδ-TSHR|ERα-ERβ-PPARγ|ERα-ERβ-PPARδ|ERα-GR-PPARγ|ERα-GR-PPARδ|ERα-PPARγ-PPARδ|ERα-PPARγ-PR|ERα-PPARγ-TSHR|ERα-PPARδ-PR|ERα-PPARδ-TSHR|ERβ-GR-PPARγ|ERβ-GR-PPARδ|ERβ-PPARγ-PPARδ|ERβ-PPARγ-PR|ERβ-PPARγ-TSHR|ERβ-PPARδ-PR|ERβ-PPARδ-TSHR|GR-PPARγ-PPARδ|GR-PPARγ-PR|GR-PP…
84	CAS:584-79-2	C=CCC1=C(C)C(OC(=O)C2C(C=C(C)C)C2(C)C)CC1=O	CAS:28434-00-6	C=CCC1=C(C)C(OC(=O)C2C(C=C(C)C)C2(C)C)CC1=O	[*:1]C.[*:3]C.[*:2]C(=O)OC1CC(=O)C(CC=C)=C1C	[*:1]C(C)=CC1C([*:2])[C@@]1([*:3])C>>[*:2]C1C(C=C(C)C)C1([*:1])[*:3]			AR-PPARγ|AR-PPARδ|ERα-PPARγ|ERα-PPARδ|ERβ-PPARγ|ERβ-PPARδ|GR-PPARγ|GR-PPARδ|PPARγ-PPARδ|PPARγ-PR|PPARγ-TSHR|PPARδ-PR|PPARδ-TSHR	AR-ERα-PPARγ|AR-ERα-PPARδ|AR-ERβ-PPARγ|AR-ERβ-PPARδ|AR-GR-PPARγ|AR-GR-PPARδ|AR-PPARγ-PPARδ|AR-PPARγ-PR|AR-PPARγ-TSHR|AR-PPARδ-PR|AR-PPARδ-TSHR|ERα-ERβ-PPARγ|ERα-ERβ-PPARδ|ERα-GR-PPARγ|ERα-GR-PPARδ|ERα-PPARγ-PPARδ|ERα-PPARγ-PR|ERα-PPARγ-TSHR|ERα-PPARδ-PR|ERα-PPARδ-TSHR|ERβ-GR-PPARγ|ERβ-GR-PPARδ|ERβ-PPARγ-PPARδ|ERβ-PPARγ-PR|ERβ-PPARγ-TSHR|ERβ-PPARδ-PR|ERβ-PPARδ-TSHR|GR-PPARγ-PPARδ|GR-PPARγ-PR|GR-PP…
85	CAS:584-79-2	C=CCC1=C(C)C(OC(=O)C2C(C=C(C)C)C2(C)C)CC1=O	CAS:28434-00-6	C=CCC1=C(C)C(OC(=O)C2C(C=C(C)C)C2(C)C)CC1=O	[*:1]C.[*:3]C.[*:2]C(=O)OC1CC(=O)C(CC=C)=C1C	[*:1]C(C)=CC1C([*:2])[C@]1([*:3])C>>[*:2]C1C(C=C(C)C)C1([*:1])[*:3]			AR-PPARγ|AR-PPARδ|ERα-PPARγ|ERα-PPARδ|ERβ-PPARγ|ERβ-PPARδ|GR-PPARγ|GR-PPARδ|PPARγ-PPARδ|PPARγ-PR|PPARγ-TSHR|PPARδ-PR|PPARδ-TSHR	AR-ERα-PPARγ|AR-ERα-PPARδ|AR-ERβ-PPARγ|AR-ERβ-PPARδ|AR-GR-PPARγ|AR-GR-PPARδ|AR-PPARγ-PPARδ|AR-PPARγ-PR|AR-PPARγ-TSHR|AR-PPARδ-PR|AR-PPARδ-TSHR|ERα-ERβ-PPARγ|ERα-ERβ-PPARδ|ERα-GR-PPARγ|ERα-GR-PPARδ|ERα-PPARγ-PPARδ|ERα-PPARγ-PR|ERα-PPARγ-TSHR|ERα-PPARδ-PR|ERα-PPARδ-TSHR|ERβ-GR-PPARγ|ERβ-GR-PPARδ|ERβ-PPARγ-PPARδ|ERβ-PPARγ-PR|ERβ-PPARγ-TSHR|ERβ-PPARδ-PR|ERβ-PPARδ-TSHR|GR-PPARγ-PPARδ|GR-PPARγ-PR|GR-PP…
86	CAS:584-79-2	C=CCC1=C(C)C(OC(=O)C2C(C=C(C)C)C2(C)C)CC1=O	CAS:28434-00-6	C=CCC1=C(C)C(OC(=O)C2C(C=C(C)C)C2(C)C)CC1=O	[*:1]C.[*:2]C.[*:3]C(=O)OC1CC(=O)C(CC=C)=C1C	[*:1]C([*:2])=CC1C([*:3])C1(C)C>>[*:1]C(C)=CC1C([*:3])C1([*:2])C			AR-PPARγ|AR-PPARδ|ERα-PPARγ|ERα-PPARδ|ERβ-PPARγ|ERβ-PPARδ|GR-PPARγ|GR-PPARδ|PPARγ-PPARδ|PPARγ-PR|PPARγ-TSHR|PPARδ-PR|PPARδ-TSHR	AR-ERα-PPARγ|AR-ERα-PPARδ|AR-ERβ-PPARγ|AR-ERβ-PPARδ|AR-GR-PPARγ|AR-GR-PPARδ|AR-PPARγ-PPARδ|AR-PPARγ-PR|AR-PPARγ-TSHR|AR-PPARδ-PR|AR-PPARδ-TSHR|ERα-ERβ-PPARγ|ERα-ERβ-PPARδ|ERα-GR-PPARγ|ERα-GR-PPARδ|ERα-PPARγ-PPARδ|ERα-PPARγ-PR|ERα-PPARγ-TSHR|ERα-PPARδ-PR|ERα-PPARδ-TSHR|ERβ-GR-PPARγ|ERβ-GR-PPARδ|ERβ-PPARγ-PPARδ|ERβ-PPARγ-PR|ERβ-PPARγ-TSHR|ERβ-PPARδ-PR|ERβ-PPARδ-TSHR|GR-PPARγ-PPARδ|GR-PPARγ-PR|GR-PP…
87	CAS:28434-00-6	C=CCC1=C(C)C(OC(=O)C2C(C=C(C)C)C2(C)C)CC1=O	CAS:584-79-2	C=CCC1=C(C)C(OC(=O)C2C(C=C(C)C)C2(C)C)CC1=O	[*:1]C.[*:3]C.[*:2]C(=O)OC1CC(=O)C(CC=C)=C1C	[*:1]C(C)=CC1C([*:2])C1([*:3])C>>[*:2]C1C(C=C(C)C)C1([*:1])[*:3]			AR-PPARγ|AR-PPARδ|ERα-PPARγ|ERα-PPARδ|ERβ-PPARγ|ERβ-PPARδ|GR-PPARγ|GR-PPARδ|PPARγ-PPARδ|PPARγ-PR|PPARγ-TSHR|PPARδ-PR|PPARδ-TSHR	AR-ERα-PPARγ|AR-ERα-PPARδ|AR-ERβ-PPARγ|AR-ERβ-PPARδ|AR-GR-PPARγ|AR-GR-PPARδ|AR-PPARγ-PPARδ|AR-PPARγ-PR|AR-PPARγ-TSHR|AR-PPARδ-PR|AR-PPARδ-TSHR|ERα-ERβ-PPARγ|ERα-ERβ-PPARδ|ERα-GR-PPARγ|ERα-GR-PPARδ|ERα-PPARγ-PPARδ|ERα-PPARγ-PR|ERα-PPARγ-TSHR|ERα-PPARδ-PR|ERα-PPARδ-TSHR|ERβ-GR-PPARγ|ERβ-GR-PPARδ|ERβ-PPARγ-PPARδ|ERβ-PPARγ-PR|ERβ-PPARγ-TSHR|ERβ-PPARδ-PR|ERβ-PPARδ-TSHR|GR-PPARγ-PPARδ|GR-PPARγ-PR|GR-PP…
88	CAS:28434-00-6	C=CCC1=C(C)C(OC(=O)C2C(C=C(C)C)C2(C)C)CC1=O	CAS:584-79-2	C=CCC1=C(C)C(OC(=O)C2C(C=C(C)C)C2(C)C)CC1=O	[*:1]C.[*:3]C.[*:2]C(=O)OC1CC(=O)C(CC=C)=C1C	[*:1]C(C)=CC1C([*:2])C1([*:3])C>>[*:1]C(C)=CC1C([*:2])[C@@]1([*:3])C			AR-PPARγ|AR-PPARδ|ERα-PPARγ|ERα-PPARδ|ERβ-PPARγ|ERβ-PPARδ|GR-PPARγ|GR-PPARδ|PPARγ-PPARδ|PPARγ-PR|PPARγ-TSHR|PPARδ-PR|PPARδ-TSHR	AR-ERα-PPARγ|AR-ERα-PPARδ|AR-ERβ-PPARγ|AR-ERβ-PPARδ|AR-GR-PPARγ|AR-GR-PPARδ|AR-PPARγ-PPARδ|AR-PPARγ-PR|AR-PPARγ-TSHR|AR-PPARδ-PR|AR-PPARδ-TSHR|ERα-ERβ-PPARγ|ERα-ERβ-PPARδ|ERα-GR-PPARγ|ERα-GR-PPARδ|ERα-PPARγ-PPARδ|ERα-PPARγ-PR|ERα-PPARγ-TSHR|ERα-PPARδ-PR|ERα-PPARδ-TSHR|ERβ-GR-PPARγ|ERβ-GR-PPARδ|ERβ-PPARγ-PPARδ|ERβ-PPARγ-PR|ERβ-PPARγ-TSHR|ERβ-PPARδ-PR|ERβ-PPARδ-TSHR|GR-PPARγ-PPARδ|GR-PPARγ-PR|GR-PP…
89	CAS:28434-00-6	C=CCC1=C(C)C(OC(=O)C2C(C=C(C)C)C2(C)C)CC1=O	CAS:584-79-2	C=CCC1=C(C)C(OC(=O)C2C(C=C(C)C)C2(C)C)CC1=O	[*:1]C.[*:3]C.[*:2]C(=O)OC1CC(=O)C(CC=C)=C1C	[*:1]C(C)=CC1C([*:2])C1([*:3])C>>[*:1]C(C)=CC1C([*:2])[C@]1([*:3])C			AR-PPARγ|AR-PPARδ|ERα-PPARγ|ERα-PPARδ|ERβ-PPARγ|ERβ-PPARδ|GR-PPARγ|GR-PPARδ|PPARγ-PPARδ|PPARγ-PR|PPARγ-TSHR|PPARδ-PR|PPARδ-TSHR	AR-ERα-PPARγ|AR-ERα-PPARδ|AR-ERβ-PPARγ|AR-ERβ-PPARδ|AR-GR-PPARγ|AR-GR-PPARδ|AR-PPARγ-PPARδ|AR-PPARγ-PR|AR-PPARγ-TSHR|AR-PPARδ-PR|AR-PPARδ-TSHR|ERα-ERβ-PPARγ|ERα-ERβ-PPARδ|ERα-GR-PPARγ|ERα-GR-PPARδ|ERα-PPARγ-PPARδ|ERα-PPARγ-PR|ERα-PPARγ-TSHR|ERα-PPARδ-PR|ERα-PPARδ-TSHR|ERβ-GR-PPARγ|ERβ-GR-PPARδ|ERβ-PPARγ-PPARδ|ERβ-PPARγ-PR|ERβ-PPARγ-TSHR|ERβ-PPARδ-PR|ERβ-PPARδ-TSHR|GR-PPARγ-PPARδ|GR-PPARγ-PR|GR-PP…
90	CAS:584-79-2	C=CCC1=C(C)C(OC(=O)C2C(C=C(C)C)C2(C)C)CC1=O	CAS:28434-00-6	C=CCC1=C(C)C(OC(=O)C2C(C=C(C)C)C2(C)C)CC1=O	[*:1]C.[*:2]C.[*:3]C(=O)OC1CC(=O)C(CC=C)=C1C	[*:1]C([*:2])=CC1C([*:3])C1(C)C>>[*:1]C(C)=CC1C([*:3])[C@@]1([*:2])C			AR-PPARγ|AR-PPARδ|ERα-PPARγ|ERα-PPARδ|ERβ-PPARγ|ERβ-PPARδ|GR-PPARγ|GR-PPARδ|PPARγ-PPARδ|PPARγ-PR|PPARγ-TSHR|PPARδ-PR|PPARδ-TSHR	AR-ERα-PPARγ|AR-ERα-PPARδ|AR-ERβ-PPARγ|AR-ERβ-PPARδ|AR-GR-PPARγ|AR-GR-PPARδ|AR-PPARγ-PPARδ|AR-PPARγ-PR|AR-PPARγ-TSHR|AR-PPARδ-PR|AR-PPARδ-TSHR|ERα-ERβ-PPARγ|ERα-ERβ-PPARδ|ERα-GR-PPARγ|ERα-GR-PPARδ|ERα-PPARγ-PPARδ|ERα-PPARγ-PR|ERα-PPARγ-TSHR|ERα-PPARδ-PR|ERα-PPARδ-TSHR|ERβ-GR-PPARγ|ERβ-GR-PPARδ|ERβ-PPARγ-PPARδ|ERβ-PPARγ-PR|ERβ-PPARγ-TSHR|ERβ-PPARδ-PR|ERβ-PPARδ-TSHR|GR-PPARγ-PPARδ|GR-PPARγ-PR|GR-PP…
91	CAS:28434-00-6	C=CCC1=C(C)C(OC(=O)C2C(C=C(C)C)C2(C)C)CC1=O	CAS:584-79-2	C=CCC1=C(C)C(OC(=O)C2C(C=C(C)C)C2(C)C)CC1=O	[*:1]C.[*:3]C.[*:2]C(=O)OC1CC(=O)C(CC=C)=C1C	[*:1]C(C)=CC1C([*:2])[C@@]1([*:3])C>>[*:2]C1C(C=C(C)C)C1([*:1])[*:3]			AR-PPARγ|AR-PPARδ|ERα-PPARγ|ERα-PPARδ|ERβ-PPARγ|ERβ-PPARδ|GR-PPARγ|GR-PPARδ|PPARγ-PPARδ|PPARγ-PR|PPARγ-TSHR|PPARδ-PR|PPARδ-TSHR	AR-ERα-PPARγ|AR-ERα-PPARδ|AR-ERβ-PPARγ|AR-ERβ-PPARδ|AR-GR-PPARγ|AR-GR-PPARδ|AR-PPARγ-PPARδ|AR-PPARγ-PR|AR-PPARγ-TSHR|AR-PPARδ-PR|AR-PPARδ-TSHR|ERα-ERβ-PPARγ|ERα-ERβ-PPARδ|ERα-GR-PPARγ|ERα-GR-PPARδ|ERα-PPARγ-PPARδ|ERα-PPARγ-PR|ERα-PPARγ-TSHR|ERα-PPARδ-PR|ERα-PPARδ-TSHR|ERβ-GR-PPARγ|ERβ-GR-PPARδ|ERβ-PPARγ-PPARδ|ERβ-PPARγ-PR|ERβ-PPARγ-TSHR|ERβ-PPARδ-PR|ERβ-PPARδ-TSHR|GR-PPARγ-PPARδ|GR-PPARγ-PR|GR-PP…
92	CAS:584-79-2	C=CCC1=C(C)C(OC(=O)C2C(C=C(C)C)C2(C)C)CC1=O	CAS:28434-00-6	C=CCC1=C(C)C(OC(=O)C2C(C=C(C)C)C2(C)C)CC1=O	[*:1]C.[*:3]C.[*:2]C(=O)OC1CC(=O)C(CC=C)=C1C	[*:1]C(C)=CC1C([*:2])C1([*:3])C>>[*:1]C(C)=CC1C([*:2])[C@@]1([*:3])C			AR-PPARγ|AR-PPARδ|ERα-PPARγ|ERα-PPARδ|ERβ-PPARγ|ERβ-PPARδ|GR-PPARγ|GR-PPARδ|PPARγ-PPARδ|PPARγ-PR|PPARγ-TSHR|PPARδ-PR|PPARδ-TSHR	AR-ERα-PPARγ|AR-ERα-PPARδ|AR-ERβ-PPARγ|AR-ERβ-PPARδ|AR-GR-PPARγ|AR-GR-PPARδ|AR-PPARγ-PPARδ|AR-PPARγ-PR|AR-PPARγ-TSHR|AR-PPARδ-PR|AR-PPARδ-TSHR|ERα-ERβ-PPARγ|ERα-ERβ-PPARδ|ERα-GR-PPARγ|ERα-GR-PPARδ|ERα-PPARγ-PPARδ|ERα-PPARγ-PR|ERα-PPARγ-TSHR|ERα-PPARδ-PR|ERα-PPARδ-TSHR|ERβ-GR-PPARγ|ERβ-GR-PPARδ|ERβ-PPARγ-PPARδ|ERβ-PPARγ-PR|ERβ-PPARγ-TSHR|ERβ-PPARδ-PR|ERβ-PPARδ-TSHR|GR-PPARγ-PPARδ|GR-PPARγ-PR|GR-PP…
93	CAS:584-79-2	C=CCC1=C(C)C(OC(=O)C2C(C=C(C)C)C2(C)C)CC1=O	CAS:28434-00-6	C=CCC1=C(C)C(OC(=O)C2C(C=C(C)C)C2(C)C)CC1=O	[*:1]C.[*:2]C.[*:3]C(=O)OC1CC(=O)C(CC=C)=C1C	[*:1]C([*:2])=CC1C([*:3])C1(C)C>>[*:1]C(C)=CC1C([*:3])[C@]1([*:2])C			AR-PPARγ|AR-PPARδ|ERα-PPARγ|ERα-PPARδ|ERβ-PPARγ|ERβ-PPARδ|GR-PPARγ|GR-PPARδ|PPARγ-PPARδ|PPARγ-PR|PPARγ-TSHR|PPARδ-PR|PPARδ-TSHR	AR-ERα-PPARγ|AR-ERα-PPARδ|AR-ERβ-PPARγ|AR-ERβ-PPARδ|AR-GR-PPARγ|AR-GR-PPARδ|AR-PPARγ-PPARδ|AR-PPARγ-PR|AR-PPARγ-TSHR|AR-PPARδ-PR|AR-PPARδ-TSHR|ERα-ERβ-PPARγ|ERα-ERβ-PPARδ|ERα-GR-PPARγ|ERα-GR-PPARδ|ERα-PPARγ-PPARδ|ERα-PPARγ-PR|ERα-PPARγ-TSHR|ERα-PPARδ-PR|ERα-PPARδ-TSHR|ERβ-GR-PPARγ|ERβ-GR-PPARδ|ERβ-PPARγ-PPARδ|ERβ-PPARγ-PR|ERβ-PPARγ-TSHR|ERβ-PPARδ-PR|ERβ-PPARδ-TSHR|GR-PPARγ-PPARδ|GR-PPARγ-PR|GR-PP…
94	CAS:28434-00-6	C=CCC1=C(C)C(OC(=O)C2C(C=C(C)C)C2(C)C)CC1=O	CAS:584-79-2	C=CCC1=C(C)C(OC(=O)C2C(C=C(C)C)C2(C)C)CC1=O	[*:1]C.[*:3]C.[*:2]C(=O)OC1CC(=O)C(CC=C)=C1C	[*:1]C(C)=CC1C([*:2])[C@]1([*:3])C>>[*:2]C1C(C=C(C)C)C1([*:1])[*:3]			AR-PPARγ|AR-PPARδ|ERα-PPARγ|ERα-PPARδ|ERβ-PPARγ|ERβ-PPARδ|GR-PPARγ|GR-PPARδ|PPARγ-PPARδ|PPARγ-PR|PPARγ-TSHR|PPARδ-PR|PPARδ-TSHR	AR-ERα-PPARγ|AR-ERα-PPARδ|AR-ERβ-PPARγ|AR-ERβ-PPARδ|AR-GR-PPARγ|AR-GR-PPARδ|AR-PPARγ-PPARδ|AR-PPARγ-PR|AR-PPARγ-TSHR|AR-PPARδ-PR|AR-PPARδ-TSHR|ERα-ERβ-PPARγ|ERα-ERβ-PPARδ|ERα-GR-PPARγ|ERα-GR-PPARδ|ERα-PPARγ-PPARδ|ERα-PPARγ-PR|ERα-PPARγ-TSHR|ERα-PPARδ-PR|ERα-PPARδ-TSHR|ERβ-GR-PPARγ|ERβ-GR-PPARδ|ERβ-PPARγ-PPARδ|ERβ-PPARγ-PR|ERβ-PPARγ-TSHR|ERβ-PPARδ-PR|ERβ-PPARδ-TSHR|GR-PPARγ-PPARδ|GR-PPARγ-PR|GR-PP…
95	CAS:584-79-2	C=CCC1=C(C)C(OC(=O)C2C(C=C(C)C)C2(C)C)CC1=O	CAS:28434-00-6	C=CCC1=C(C)C(OC(=O)C2C(C=C(C)C)C2(C)C)CC1=O	[*:1]C.[*:3]C.[*:2]C(=O)OC1CC(=O)C(CC=C)=C1C	[*:1]C(C)=CC1C([*:2])C1([*:3])C>>[*:1]C(C)=CC1C([*:2])[C@]1([*:3])C			AR-PPARγ|AR-PPARδ|ERα-PPARγ|ERα-PPARδ|ERβ-PPARγ|ERβ-PPARδ|GR-PPARγ|GR-PPARδ|PPARγ-PPARδ|PPARγ-PR|PPARγ-TSHR|PPARδ-PR|PPARδ-TSHR	AR-ERα-PPARγ|AR-ERα-PPARδ|AR-ERβ-PPARγ|AR-ERβ-PPARδ|AR-GR-PPARγ|AR-GR-PPARδ|AR-PPARγ-PPARδ|AR-PPARγ-PR|AR-PPARγ-TSHR|AR-PPARδ-PR|AR-PPARδ-TSHR|ERα-ERβ-PPARγ|ERα-ERβ-PPARδ|ERα-GR-PPARγ|ERα-GR-PPARδ|ERα-PPARγ-PPARδ|ERα-PPARγ-PR|ERα-PPARγ-TSHR|ERα-PPARδ-PR|ERα-PPARδ-TSHR|ERβ-GR-PPARγ|ERβ-GR-PPARδ|ERβ-PPARγ-PPARδ|ERβ-PPARγ-PR|ERβ-PPARγ-TSHR|ERβ-PPARδ-PR|ERβ-PPARδ-TSHR|GR-PPARγ-PPARδ|GR-PPARγ-PR|GR-PP…
96	CAS:6559-91-7	COc1cc(C2c3cc4c(cc3C(O)C3COC(=O)C23)OCO4)cc(OC)c1O	CAS:518-28-5	COc1cc(C2c3cc4c(cc3C(O)C3COC(=O)C23)OCO4)cc(OC)c1OC	[*:1]C.[*:3]C.[*:2]C1c2cc3c(cc2C(O)C2COC(=O)C12)OCO3	[*:1]Oc1cc([*:2])cc(O[*:3])c1O>>[*:1]Oc1cc([*:2])cc(O[*:3])c1OC	AR-GR|ERα-GR	AR-ERα-GR
97	CAS:6559-91-7	COc1cc(C2c3cc4c(cc3C(O)C3COC(=O)C23)OCO4)cc(OC)c1O	CAS:518-28-5	COc1cc(C2c3cc4c(cc3C(O)C3COC(=O)C23)OCO4)cc(OC)c1OC	[*:1]C.[*:3]C.[*:2]C1c2cc3c(cc2C(O)C2COC(=O)C12)OCO3	[*:1]Oc1cc([*:2])cc(O[*:3])c1O>>[*:1]Oc1cc([*:2])cc(OC)c1O[*:3]	AR-GR|ERα-GR	AR-ERα-GR
98	CAS:5300-03-8	CC(C=CC1=C(C)CCCC1(C)C)=CC=CC(C)=CC(=O)O	CAS:302-79-4	CC(C=CC1=C(C)CCCC1(C)C)=CC=CC(C)=CC(=O)O	[*:1]C.[*:3]C.[*:2]C=CC(C)=CC=CC(C)=CC(=O)O	[*:1]C1=C([*:2])C([*:3])(C)CCC1>>[*:2]C1=C(C)CCCC1([*:1])[*:3]	ERα-GR|GR-PPARγ|GR-TSHR	ERα-GR-PPARγ|ERα-GR-TSHR|GR-PPARγ-TSHR
99	CAS:5300-03-8	CC(C=CC1=C(C)CCCC1(C)C)=CC=CC(C)=CC(=O)O	CAS:302-79-4	CC(C=CC1=C(C)CCCC1(C)C)=CC=CC(C)=CC(=O)O	[*:1]C.[*:3]C.[*:2]C=CC(C)=CC=CC(C)=CC(=O)O	[*:1]C1=C([*:2])[C@@]([*:3])(C)CCC1>>[*:2]C1=C(C)CCCC1([*:1])[*:3]	ERα-GR|GR-PPARγ|GR-TSHR	ERα-GR-PPARγ|ERα-GR-TSHR|GR-PPARγ-TSHR
100	CAS:5300-03-8	CC(C=CC1=C(C)CCCC1(C)C)=CC=CC(C)=CC(=O)O	CAS:302-79-4	CC(C=CC1=C(C)CCCC1(C)C)=CC=CC(C)=CC(=O)O	[*:1]C.[*:3]C.[*:2]C=CC(C)=CC=CC(C)=CC(=O)O	[*:1]C1=C([*:2])[C@]([*:3])(C)CCC1>>[*:2]C1=C(C)CCCC1([*:1])[*:3]	ERα-GR|GR-PPARγ|GR-TSHR	ERα-GR-PPARγ|ERα-GR-TSHR|GR-PPARγ-TSHR
101	CAS:302-79-4	CC(C=CC1=C(C)CCCC1(C)C)=CC=CC(C)=CC(=O)O	CAS:5300-03-8	CC(C=CC1=C(C)CCCC1(C)C)=CC=CC(C)=CC(=O)O	[*:1]C.[*:3]C.[*:2]C=CC(C)=CC=CC(C)=CC(=O)O	[*:1]C1=C([*:2])C([*:3])(C)CCC1>>[*:2]C1=C(C)CCCC1([*:1])[*:3]	ERα-GR|GR-PPARγ|GR-TSHR	ERα-GR-PPARγ|ERα-GR-TSHR|GR-PPARγ-TSHR
102	CAS:302-79-4	CC(C=CC1=C(C)CCCC1(C)C)=CC=CC(C)=CC(=O)O	CAS:5300-03-8	CC(C=CC1=C(C)CCCC1(C)C)=CC=CC(C)=CC(=O)O	[*:1]C.[*:3]C.[*:2]C=CC(C)=CC=CC(C)=CC(=O)O	[*:1]C1=C([*:2])C([*:3])(C)CCC1>>[*:1]C1=C([*:2])[C@@]([*:3])(C)CCC1	ERα-GR|GR-PPARγ|GR-TSHR	ERα-GR-PPARγ|ERα-GR-TSHR|GR-PPARγ-TSHR
103	CAS:302-79-4	CC(C=CC1=C(C)CCCC1(C)C)=CC=CC(C)=CC(=O)O	CAS:5300-03-8	CC(C=CC1=C(C)CCCC1(C)C)=CC=CC(C)=CC(=O)O	[*:1]C.[*:3]C.[*:2]C=CC(C)=CC=CC(C)=CC(=O)O	[*:1]C1=C([*:2])C([*:3])(C)CCC1>>[*:1]C1=C([*:2])[C@]([*:3])(C)CCC1	ERα-GR|GR-PPARγ|GR-TSHR	ERα-GR-PPARγ|ERα-GR-TSHR|GR-PPARγ-TSHR
104	CAS:302-79-4	CC(C=CC1=C(C)CCCC1(C)C)=CC=CC(C)=CC(=O)O	CAS:5300-03-8	CC(C=CC1=C(C)CCCC1(C)C)=CC=CC(C)=CC(=O)O	[*:1]C.[*:3]C.[*:2]C=CC(C)=CC=CC(C)=CC(=O)O	[*:1]C1=C([*:2])[C@@]([*:3])(C)CCC1>>[*:2]C1=C(C)CCCC1([*:1])[*:3]	ERα-GR|GR-PPARγ|GR-TSHR	ERα-GR-PPARγ|ERα-GR-TSHR|GR-PPARγ-TSHR
105	CAS:5300-03-8	CC(C=CC1=C(C)CCCC1(C)C)=CC=CC(C)=CC(=O)O	CAS:302-79-4	CC(C=CC1=C(C)CCCC1(C)C)=CC=CC(C)=CC(=O)O	[*:1]C.[*:3]C.[*:2]C=CC(C)=CC=CC(C)=CC(=O)O	[*:1]C1=C([*:2])C([*:3])(C)CCC1>>[*:1]C1=C([*:2])[C@@]([*:3])(C)CCC1	ERα-GR|GR-PPARγ|GR-TSHR	ERα-GR-PPARγ|ERα-GR-TSHR|GR-PPARγ-TSHR
106	CAS:302-79-4	CC(C=CC1=C(C)CCCC1(C)C)=CC=CC(C)=CC(=O)O	CAS:5300-03-8	CC(C=CC1=C(C)CCCC1(C)C)=CC=CC(C)=CC(=O)O	[*:1]C.[*:3]C.[*:2]C=CC(C)=CC=CC(C)=CC(=O)O	[*:1]C1=C([*:2])[C@]([*:3])(C)CCC1>>[*:2]C1=C(C)CCCC1([*:1])[*:3]	ERα-GR|GR-PPARγ|GR-TSHR	ERα-GR-PPARγ|ERα-GR-TSHR|GR-PPARγ-TSHR
107	CAS:5300-03-8	CC(C=CC1=C(C)CCCC1(C)C)=CC=CC(C)=CC(=O)O	CAS:302-79-4	CC(C=CC1=C(C)CCCC1(C)C)=CC=CC(C)=CC(=O)O	[*:1]C.[*:3]C.[*:2]C=CC(C)=CC=CC(C)=CC(=O)O	[*:1]C1=C([*:2])C([*:3])(C)CCC1>>[*:1]C1=C([*:2])[C@]([*:3])(C)CCC1	ERα-GR|GR-PPARγ|GR-TSHR	ERα-GR-PPARγ|ERα-GR-TSHR|GR-PPARγ-TSHR
108	CID:34697	CC(C)CCCCCCCOP(=O)(Oc1ccccc1)Oc1ccccc1	CID:158333	CC(C)(C)c1ccccc1OP(=O)(Oc1ccccc1)Oc1ccccc1	[*:2]C.[*:3]C.[*:1]OP(=O)(Oc1ccccc1)Oc1ccccc1	[*:1]CCCCCCCC([*:2])[*:3]>>[*:1]c1ccccc1C([*:2])([*:3])C			AR-ERβ|AR-GR|AR-PPARγ|AR-PR	AR-ERβ-GR|AR-ERβ-PPARγ|AR-ERβ-PR|AR-GR-PPARγ|AR-GR-PR|AR-PPARγ-PR
109	CAS:86780-90-7	COC(=O)C1=C(C)NC(C)=C(C(=O)OCC(C)=O)C1c1ccccc1[N+](=O)[O-]	CAS:21829-25-4	COC(=O)C1=C(C)NC(C)=C(C(=O)OC)C1c1ccccc1[N+](=O)[O-]	[*:1]C.[*:2]C1=C(C)NC(C)=C(C(=O)OC)C1c1ccccc1[N+](=O)[O-]	[*:1]C(=O)COC([*:2])=O>>[*:1]OC([*:2])=O			AR-GR|AR-PR	AR-GR-PR
110	CAS:86780-90-7	COC(=O)C1=C(C)NC(C)=C(C(=O)OCC(C)=O)C1c1ccccc1[N+](=O)[O-]	CAS:63675-72-9	COC(=O)C1=C(C)NC(C)=C(C(=O)OCC(C)C)C1c1ccccc1[N+](=O)[O-]	[*:1]C.[*:2]C1=C(C)NC(C)=C(C(=O)OC)C1c1ccccc1[N+](=O)[O-]	[*:1]C(=O)COC([*:2])=O>>[*:2]C(=O)OCC([*:1])C			AR-ERα|AR-GR|AR-PR|ERα-GR|ERα-PR	AR-ERα-GR|AR-ERα-PR|AR-GR-PR|ERα-GR-PR
111	CAS:86780-90-7	COC(=O)C1=C(C)NC(C)=C(C(=O)OCC(C)=O)C1c1ccccc1[N+](=O)[O-]	CAS:63675-72-9	COC(=O)C1=C(C)NC(C)=C(C(=O)OCC(C)C)C1c1ccccc1[N+](=O)[O-]	[*:1]C.[*:2]C1=C(C)NC(C)=C(C(=O)OC)C1c1ccccc1[N+](=O)[O-]	[*:1]C(=O)COC([*:2])=O>>[*:2]C(=O)OC[C@@H]([*:1])C			AR-ERα|AR-GR|AR-PR|ERα-GR|ERα-PR	AR-ERα-GR|AR-ERα-PR|AR-GR-PR|ERα-GR-PR
112	CAS:86780-90-7	COC(=O)C1=C(C)NC(C)=C(C(=O)OCC(C)=O)C1c1ccccc1[N+](=O)[O-]	CAS:63675-72-9	COC(=O)C1=C(C)NC(C)=C(C(=O)OCC(C)C)C1c1ccccc1[N+](=O)[O-]	[*:1]C.[*:2]C1=C(C)NC(C)=C(C(=O)OC)C1c1ccccc1[N+](=O)[O-]	[*:1]C(=O)COC([*:2])=O>>[*:2]C(=O)OC[C@H]([*:1])C			AR-ERα|AR-GR|AR-PR|ERα-GR|ERα-PR	AR-ERα-GR|AR-ERα-PR|AR-GR-PR|ERα-GR-PR
113	CAS:28434-00-6	C=CCC1=C(C)C(OC(=O)C2C(C=C(C)C)C2(C)C)CC1=O	CAS:584-79-2	C=CCC1=C(C)C(OC(=O)C2C(C=C(C)C)C2(C)C)CC1=O	[*:3]C.[*:1]C1CC(=O)C(CC=C)=C1C.[*:2]C=C(C)C	[*:1]OC(=O)C1C([*:2])C1([*:3])C>>[*:1]OC(=O)C1C([*:2])[C@@]1([*:3])C			AR-PPARγ|AR-PPARδ|ERα-PPARγ|ERα-PPARδ|ERβ-PPARγ|ERβ-PPARδ|GR-PPARγ|GR-PPARδ|PPARγ-PPARδ|PPARγ-PR|PPARγ-TSHR|PPARδ-PR|PPARδ-TSHR	AR-ERα-PPARγ|AR-ERα-PPARδ|AR-ERβ-PPARγ|AR-ERβ-PPARδ|AR-GR-PPARγ|AR-GR-PPARδ|AR-PPARγ-PPARδ|AR-PPARγ-PR|AR-PPARγ-TSHR|AR-PPARδ-PR|AR-PPARδ-TSHR|ERα-ERβ-PPARγ|ERα-ERβ-PPARδ|ERα-GR-PPARγ|ERα-GR-PPARδ|ERα-PPARγ-PPARδ|ERα-PPARγ-PR|ERα-PPARγ-TSHR|ERα-PPARδ-PR|ERα-PPARδ-TSHR|ERβ-GR-PPARγ|ERβ-GR-PPARδ|ERβ-PPARγ-PPARδ|ERβ-PPARγ-PR|ERβ-PPARγ-TSHR|ERβ-PPARδ-PR|ERβ-PPARδ-TSHR|GR-PPARγ-PPARδ|GR-PPARγ-PR|GR-PP…
114	CAS:28434-00-6	C=CCC1=C(C)C(OC(=O)C2C(C=C(C)C)C2(C)C)CC1=O	CAS:584-79-2	C=CCC1=C(C)C(OC(=O)C2C(C=C(C)C)C2(C)C)CC1=O	[*:3]C.[*:1]C1CC(=O)C(CC=C)=C1C.[*:2]C=C(C)C	[*:1]OC(=O)C1C([*:2])C1([*:3])C>>[*:1]OC(=O)C1C([*:2])[C@]1([*:3])C			AR-PPARγ|AR-PPARδ|ERα-PPARγ|ERα-PPARδ|ERβ-PPARγ|ERβ-PPARδ|GR-PPARγ|GR-PPARδ|PPARγ-PPARδ|PPARγ-PR|PPARγ-TSHR|PPARδ-PR|PPARδ-TSHR	AR-ERα-PPARγ|AR-ERα-PPARδ|AR-ERβ-PPARγ|AR-ERβ-PPARδ|AR-GR-PPARγ|AR-GR-PPARδ|AR-PPARγ-PPARδ|AR-PPARγ-PR|AR-PPARγ-TSHR|AR-PPARδ-PR|AR-PPARδ-TSHR|ERα-ERβ-PPARγ|ERα-ERβ-PPARδ|ERα-GR-PPARγ|ERα-GR-PPARδ|ERα-PPARγ-PPARδ|ERα-PPARγ-PR|ERα-PPARγ-TSHR|ERα-PPARδ-PR|ERα-PPARδ-TSHR|ERβ-GR-PPARγ|ERβ-GR-PPARδ|ERβ-PPARγ-PPARδ|ERβ-PPARγ-PR|ERβ-PPARγ-TSHR|ERβ-PPARδ-PR|ERβ-PPARδ-TSHR|GR-PPARγ-PPARδ|GR-PPARγ-PR|GR-PP…
115	CAS:584-79-2	C=CCC1=C(C)C(OC(=O)C2C(C=C(C)C)C2(C)C)CC1=O	CAS:28434-00-6	C=CCC1=C(C)C(OC(=O)C2C(C=C(C)C)C2(C)C)CC1=O	[*:3]C.[*:1]C1CC(=O)C(CC=C)=C1C.[*:2]C=C(C)C	[*:1]OC(=O)C1C([*:2])C1([*:3])C>>[*:1]OC(=O)C1C([*:2])[C@@]1([*:3])C			AR-PPARγ|AR-PPARδ|ERα-PPARγ|ERα-PPARδ|ERβ-PPARγ|ERβ-PPARδ|GR-PPARγ|GR-PPARδ|PPARγ-PPARδ|PPARγ-PR|PPARγ-TSHR|PPARδ-PR|PPARδ-TSHR	AR-ERα-PPARγ|AR-ERα-PPARδ|AR-ERβ-PPARγ|AR-ERβ-PPARδ|AR-GR-PPARγ|AR-GR-PPARδ|AR-PPARγ-PPARδ|AR-PPARγ-PR|AR-PPARγ-TSHR|AR-PPARδ-PR|AR-PPARδ-TSHR|ERα-ERβ-PPARγ|ERα-ERβ-PPARδ|ERα-GR-PPARγ|ERα-GR-PPARδ|ERα-PPARγ-PPARδ|ERα-PPARγ-PR|ERα-PPARγ-TSHR|ERα-PPARδ-PR|ERα-PPARδ-TSHR|ERβ-GR-PPARγ|ERβ-GR-PPARδ|ERβ-PPARγ-PPARδ|ERβ-PPARγ-PR|ERβ-PPARγ-TSHR|ERβ-PPARδ-PR|ERβ-PPARδ-TSHR|GR-PPARγ-PPARδ|GR-PPARγ-PR|GR-PP…
116	CAS:584-79-2	C=CCC1=C(C)C(OC(=O)C2C(C=C(C)C)C2(C)C)CC1=O	CAS:28434-00-6	C=CCC1=C(C)C(OC(=O)C2C(C=C(C)C)C2(C)C)CC1=O	[*:3]C.[*:1]C1CC(=O)C(CC=C)=C1C.[*:2]C=C(C)C	[*:1]OC(=O)C1C([*:2])C1([*:3])C>>[*:1]OC(=O)C1C([*:2])[C@]1([*:3])C			AR-PPARγ|AR-PPARδ|ERα-PPARγ|ERα-PPARδ|ERβ-PPARγ|ERβ-PPARδ|GR-PPARγ|GR-PPARδ|PPARγ-PPARδ|PPARγ-PR|PPARγ-TSHR|PPARδ-PR|PPARδ-TSHR	AR-ERα-PPARγ|AR-ERα-PPARδ|AR-ERβ-PPARγ|AR-ERβ-PPARδ|AR-GR-PPARγ|AR-GR-PPARδ|AR-PPARγ-PPARδ|AR-PPARγ-PR|AR-PPARγ-TSHR|AR-PPARδ-PR|AR-PPARδ-TSHR|ERα-ERβ-PPARγ|ERα-ERβ-PPARδ|ERα-GR-PPARγ|ERα-GR-PPARδ|ERα-PPARγ-PPARδ|ERα-PPARγ-PR|ERα-PPARγ-TSHR|ERα-PPARδ-PR|ERα-PPARδ-TSHR|ERβ-GR-PPARγ|ERβ-GR-PPARδ|ERβ-PPARγ-PPARδ|ERβ-PPARγ-PR|ERβ-PPARγ-TSHR|ERβ-PPARδ-PR|ERβ-PPARδ-TSHR|GR-PPARγ-PPARδ|GR-PPARγ-PR|GR-PP…
117	CAS:57-83-0	CC(=O)C1CCC2C3CCC4=CC(=O)CCC4(C)C3CCC12C	CAS:56-47-3	CC(=O)OCC(=O)C1CCC2C3CCC4=CC(=O)CCC4(C)C3CCC12C	[*:2]C.[*:1]C1CCC2C3CCC4=CC(=O)CCC4(C)C3CCC12C	[*:1]C([*:2])=O>>[*:1]C(=O)COC([*:2])=O			AR-ERβ|AR-GR|AR-PR|ERβ-PR|GR-PR	AR-ERβ-GR|AR-ERβ-PR|AR-GR-PR|ERβ-GR-PR
118	CAS:518-28-5	COc1cc(C2c3cc4c(cc3C(O)C3COC(=O)C23)OCO4)cc(OC)c1OC	CAS:6559-91-7	COc1cc(C2c3cc4c(cc3C(O)C3COC(=O)C23)OCO4)cc(OC)c1O	[*:1]C.[*:3]C1c2cc3c(cc2C(O)C2COC(=O)C12)OCO3.[*:2]OC	[*:1]Oc1c([*:2])cc([*:3])cc1OC>>[*:1]Oc1cc([*:3])cc([*:2])c1O	AR-GR|ERα-GR	AR-ERα-GR
119	CAS:6559-91-7	COc1cc(C2c3cc4c(cc3C(O)C3COC(=O)C23)OCO4)cc(OC)c1O	CAS:518-28-5	COc1cc(C2c3cc4c(cc3C(O)C3COC(=O)C23)OCO4)cc(OC)c1OC	[*:1]C.[*:2]C1c2cc3c(cc2C(O)C2COC(=O)C12)OCO3.[*:3]OC	[*:1]Oc1cc([*:2])cc([*:3])c1O>>[*:1]Oc1cc([*:2])cc([*:3])c1OC	AR-GR|ERα-GR	AR-ERα-GR
120	CAS:6559-91-7	COc1cc(C2c3cc4c(cc3C(O)C3COC(=O)C23)OCO4)cc(OC)c1O	CAS:518-28-5	COc1cc(C2c3cc4c(cc3C(O)C3COC(=O)C23)OCO4)cc(OC)c1OC	[*:1]C.[*:2]C1c2cc3c(cc2C(O)C2COC(=O)C12)OCO3.[*:3]OC	[*:1]Oc1cc([*:2])cc([*:3])c1O>>[*:1]Oc1cc([*:2])cc(OC)c1[*:3]	AR-GR|ERα-GR	AR-ERα-GR
121	CAS:302-79-4	CC(C=CC1=C(C)CCCC1(C)C)=CC=CC(C)=CC(=O)O	CAS:116-31-4	CC(C=CC=C(C)C=CC1=C(C)CCCC1(C)C)=CC=O	[*:2]C.[*:1]C=C(C)C=CC1=C(C)CCCC1(C)C	[*:1]C=CC([*:2])=CC(=O)O>>[*:1]C=CC([*:2])=CC=O	ERα-GR|GR-PPARγ|GR-TSHR	ERα-GR-PPARγ|ERα-GR-TSHR|GR-PPARγ-TSHR
122	CAS:4759-48-2	CC(C=CC1=C(C)CCCC1(C)C)=CC=CC(C)=CC(=O)O	CAS:116-31-4	CC(C=CC=C(C)C=CC1=C(C)CCCC1(C)C)=CC=O	[*:2]C.[*:1]C=C(C)C=CC1=C(C)CCCC1(C)C	[*:1]C=CC([*:2])=CC(=O)O>>[*:1]C=CC([*:2])=CC=O	ERα-GR|GR-PPARγ|GR-TSHR	ERα-GR-PPARγ|ERα-GR-TSHR|GR-PPARγ-TSHR
123	CAS:302-79-4	CC(C=CC1=C(C)CCCC1(C)C)=CC=CC(C)=CC(=O)O	CAS:472-86-6	CC(C=CC=C(C)C=CC1=C(C)CCCC1(C)C)=CC=O	[*:2]C.[*:1]C=C(C)C=CC1=C(C)CCCC1(C)C	[*:1]C=CC([*:2])=CC(=O)O>>[*:1]C=CC([*:2])=CC=O	ERα-GR|GR-PPARγ|GR-TSHR	ERα-GR-PPARγ|ERα-GR-TSHR|GR-PPARγ-TSHR
124	CAS:4759-48-2	CC(C=CC1=C(C)CCCC1(C)C)=CC=CC(C)=CC(=O)O	CAS:472-86-6	CC(C=CC=C(C)C=CC1=C(C)CCCC1(C)C)=CC=O	[*:2]C.[*:1]C=C(C)C=CC1=C(C)CCCC1(C)C	[*:1]C=CC([*:2])=CC(=O)O>>[*:1]C=CC([*:2])=CC=O	ERα-GR|GR-PPARγ|GR-TSHR	ERα-GR-PPARγ|ERα-GR-TSHR|GR-PPARγ-TSHR
125	CAS:5300-03-8	CC(C=CC1=C(C)CCCC1(C)C)=CC=CC(C)=CC(=O)O	CAS:472-86-6	CC(C=CC=C(C)C=CC1=C(C)CCCC1(C)C)=CC=O	[*:2]C.[*:1]C=C(C)C=CC1=C(C)CCCC1(C)C	[*:1]C=CC([*:2])=CC(=O)O>>[*:1]C=CC([*:2])=CC=O	ERα-GR|GR-PPARγ|GR-TSHR	ERα-GR-PPARγ|ERα-GR-TSHR|GR-PPARγ-TSHR
126	CAS:302-79-4	CC(C=CC1=C(C)CCCC1(C)C)=CC=CC(C)=CC(=O)O	CAS:116-31-4	CC(C=CC=C(C)C=CC1=C(C)CCCC1(C)C)=CC=O	[*:1]C.[*:2]C=CC=C(C)C=CC1=C(C)CCCC1(C)C	[*:1]C([*:2])=CC(=O)O>>[*:1]C([*:2])=CC=O	ERα-GR|GR-PPARγ|GR-TSHR	ERα-GR-PPARγ|ERα-GR-TSHR|GR-PPARγ-TSHR
127	CAS:4759-48-2	CC(C=CC1=C(C)CCCC1(C)C)=CC=CC(C)=CC(=O)O	CAS:116-31-4	CC(C=CC=C(C)C=CC1=C(C)CCCC1(C)C)=CC=O	[*:1]C.[*:2]C=CC=C(C)C=CC1=C(C)CCCC1(C)C	[*:1]C([*:2])=CC(=O)O>>[*:1]C([*:2])=CC=O	ERα-GR|GR-PPARγ|GR-TSHR	ERα-GR-PPARγ|ERα-GR-TSHR|GR-PPARγ-TSHR
128	CAS:302-79-4	CC(C=CC1=C(C)CCCC1(C)C)=CC=CC(C)=CC(=O)O	CAS:472-86-6	CC(C=CC=C(C)C=CC1=C(C)CCCC1(C)C)=CC=O	[*:1]C.[*:2]C=CC=C(C)C=CC1=C(C)CCCC1(C)C	[*:1]C([*:2])=CC(=O)O>>[*:1]C([*:2])=CC=O	ERα-GR|GR-PPARγ|GR-TSHR	ERα-GR-PPARγ|ERα-GR-TSHR|GR-PPARγ-TSHR
129	CAS:4759-48-2	CC(C=CC1=C(C)CCCC1(C)C)=CC=CC(C)=CC(=O)O	CAS:472-86-6	CC(C=CC=C(C)C=CC1=C(C)CCCC1(C)C)=CC=O	[*:1]C.[*:2]C=CC=C(C)C=CC1=C(C)CCCC1(C)C	[*:1]C([*:2])=CC(=O)O>>[*:1]C([*:2])=CC=O	ERα-GR|GR-PPARγ|GR-TSHR	ERα-GR-PPARγ|ERα-GR-TSHR|GR-PPARγ-TSHR
130	CAS:5300-03-8	CC(C=CC1=C(C)CCCC1(C)C)=CC=CC(C)=CC(=O)O	CAS:472-86-6	CC(C=CC=C(C)C=CC1=C(C)CCCC1(C)C)=CC=O	[*:1]C.[*:2]C=CC=C(C)C=CC1=C(C)CCCC1(C)C	[*:1]C([*:2])=CC(=O)O>>[*:1]C([*:2])=CC=O	ERα-GR|GR-PPARγ|GR-TSHR	ERα-GR-PPARγ|ERα-GR-TSHR|GR-PPARγ-TSHR
131	CAS:86780-90-7	COC(=O)C1=C(C)NC(C)=C(C(=O)OCC(C)=O)C1c1ccccc1[N+](=O)[O-]	CAS:63675-72-9	COC(=O)C1=C(C)NC(C)=C(C(=O)OCC(C)C)C1c1ccccc1[N+](=O)[O-]	[*:1]C.[*:2]COC(=O)C1=C(C)NC(C)=C(C(=O)OC)C1c1ccccc1[N+](=O)[O-]	[*:1]C([*:2])=O>>[*:1]C([*:2])C			AR-ERα|AR-GR|AR-PR|ERα-GR|ERα-PR	AR-ERα-GR|AR-ERα-PR|AR-GR-PR|ERα-GR-PR
132	CAS:19224-26-1	CC(COC(=O)c1ccccc1)OC(=O)c1ccccc1	CAS:4196-89-8	CC(C)(COC(=O)c1ccccc1)COC(=O)c1ccccc1	[*:2]C.[*:3]COC(=O)c1ccccc1.[*:1]OC(=O)c1ccccc1	[*:1]C([*:2])[*:3]>>[*:1]CC([*:2])([*:3])C			ERβ-PR
133	CAS:19224-26-1	CC(COC(=O)c1ccccc1)OC(=O)c1ccccc1	CAS:68052-23-3	CC(C)C(OC(=O)c1ccccc1)C(C)(C)COC(=O)c1ccccc1	[*:2]C.[*:3]COC(=O)c1ccccc1.[*:1]OC(=O)c1ccccc1	[*:1]C([*:2])[*:3]>>[*:1]C(C(C)C)C([*:2])([*:3])C			ERβ-PR
134	CAS:19224-26-1	CC(COC(=O)c1ccccc1)OC(=O)c1ccccc1	CAS:68052-23-3	CC(C)C(OC(=O)c1ccccc1)C(C)(C)COC(=O)c1ccccc1	[*:1]C.[*:3]COC(=O)c1ccccc1.[*:2]OC(=O)c1ccccc1	[*:1]C([*:2])[*:3]>>[*:1]C(C)C([*:2])C([*:3])(C)C			ERβ-PR
135	CAS:19224-26-1	CC(COC(=O)c1ccccc1)OC(=O)c1ccccc1	CAS:68052-23-3	CC(C)C(OC(=O)c1ccccc1)C(C)(C)COC(=O)c1ccccc1	[*:2]C.[*:3]COC(=O)c1ccccc1.[*:1]OC(=O)c1ccccc1	[*:1]C([*:2])[*:3]>>[*:1]C([C@@H]([*:2])C)C([*:3])(C)C			ERβ-PR
136	CAS:19224-26-1	CC(COC(=O)c1ccccc1)OC(=O)c1ccccc1	CAS:68052-23-3	CC(C)C(OC(=O)c1ccccc1)C(C)(C)COC(=O)c1ccccc1	[*:2]C.[*:3]COC(=O)c1ccccc1.[*:1]OC(=O)c1ccccc1	[*:1]C([*:2])[*:3]>>[*:1]C([C@H]([*:2])C)C([*:3])(C)C			ERβ-PR
137	CAS:19224-26-1	CC(COC(=O)c1ccccc1)OC(=O)c1ccccc1	CAS:4196-89-8	CC(C)(COC(=O)c1ccccc1)COC(=O)c1ccccc1	[*:2]C.[*:3]COC(=O)c1ccccc1.[*:1]c1ccccc1	[*:1]C(=O)OC([*:2])[*:3]>>[*:1]C(=O)OCC([*:2])([*:3])C			ERβ-PR
138	CAS:86780-90-7	COC(=O)C1=C(C)NC(C)=C(C(=O)OCC(C)=O)C1c1ccccc1[N+](=O)[O-]	CAS:63675-72-9	COC(=O)C1=C(C)NC(C)=C(C(=O)OCC(C)C)C1c1ccccc1[N+](=O)[O-]	[*:2]C.[*:1]OC(=O)C1=C(C)NC(C)=C(C(=O)OC)C1c1ccccc1[N+](=O)[O-]	[*:1]CC([*:2])=O>>[*:1]CC([*:2])C			AR-ERα|AR-GR|AR-PR|ERα-GR|ERα-PR	AR-ERα-GR|AR-ERα-PR|AR-GR-PR|ERα-GR-PR
139	CAS:86780-90-7	COC(=O)C1=C(C)NC(C)=C(C(=O)OCC(C)=O)C1c1ccccc1[N+](=O)[O-]	CAS:63675-72-9	COC(=O)C1=C(C)NC(C)=C(C(=O)OCC(C)C)C1c1ccccc1[N+](=O)[O-]	[*:2]C.[*:1]OC(=O)C1=C(C)NC(C)=C(C(=O)OC)C1c1ccccc1[N+](=O)[O-]	[*:1]CC([*:2])=O>>[*:1]C[C@@H]([*:2])C			AR-ERα|AR-GR|AR-PR|ERα-GR|ERα-PR	AR-ERα-GR|AR-ERα-PR|AR-GR-PR|ERα-GR-PR
140	CAS:86780-90-7	COC(=O)C1=C(C)NC(C)=C(C(=O)OCC(C)=O)C1c1ccccc1[N+](=O)[O-]	CAS:63675-72-9	COC(=O)C1=C(C)NC(C)=C(C(=O)OCC(C)C)C1c1ccccc1[N+](=O)[O-]	[*:2]C.[*:1]OC(=O)C1=C(C)NC(C)=C(C(=O)OC)C1c1ccccc1[N+](=O)[O-]	[*:1]CC([*:2])=O>>[*:1]C[C@H]([*:2])C			AR-ERα|AR-GR|AR-PR|ERα-GR|ERα-PR	AR-ERα-GR|AR-ERα-PR|AR-GR-PR|ERα-GR-PR
141	CAS:4196-89-8	CC(C)(COC(=O)c1ccccc1)COC(=O)c1ccccc1	CAS:19224-26-1	CC(COC(=O)c1ccccc1)OC(=O)c1ccccc1	[*:2]C.[*:1]OC(=O)c1ccccc1.[*:3]OC(=O)c1ccccc1	[*:1]CC([*:2])(C)C[*:3]>>[*:1]CC([*:2])[*:3]			ERβ-PR
142	CAS:68052-23-3	CC(C)C(OC(=O)c1ccccc1)C(C)(C)COC(=O)c1ccccc1	CAS:19224-26-1	CC(COC(=O)c1ccccc1)OC(=O)c1ccccc1	[*:2]C.[*:1]OC(=O)c1ccccc1.[*:3]OC(=O)c1ccccc1	[*:1]CC([*:2])(C)C([*:3])C(C)C>>[*:1]CC([*:2])[*:3]			ERβ-PR
143	CAS:19224-26-1	CC(COC(=O)c1ccccc1)OC(=O)c1ccccc1	CAS:68052-23-3	CC(C)C(OC(=O)c1ccccc1)C(C)(C)COC(=O)c1ccccc1	[*:3]C.[*:1]OC(=O)c1ccccc1.[*:2]OC(=O)c1ccccc1	[*:1]CC([*:2])[*:3]>>[*:1]CC(C)(C)C([*:2])C([*:3])C			ERβ-PR
144	CAS:19224-26-1	CC(COC(=O)c1ccccc1)OC(=O)c1ccccc1	CAS:68052-23-3	CC(C)C(OC(=O)c1ccccc1)C(C)(C)COC(=O)c1ccccc1	[*:3]C.[*:1]OC(=O)c1ccccc1.[*:2]OC(=O)c1ccccc1	[*:1]CC([*:2])[*:3]>>[*:1]CC(C)(C)C([*:2])[C@@H]([*:3])C			ERβ-PR
145	CAS:19224-26-1	CC(COC(=O)c1ccccc1)OC(=O)c1ccccc1	CAS:68052-23-3	CC(C)C(OC(=O)c1ccccc1)C(C)(C)COC(=O)c1ccccc1	[*:3]C.[*:1]OC(=O)c1ccccc1.[*:2]OC(=O)c1ccccc1	[*:1]CC([*:2])[*:3]>>[*:1]CC(C)(C)C([*:2])[C@H]([*:3])C			ERβ-PR
146	CAS:19224-26-1	CC(COC(=O)c1ccccc1)OC(=O)c1ccccc1	CAS:68052-23-3	CC(C)C(OC(=O)c1ccccc1)C(C)(C)COC(=O)c1ccccc1	[*:2]C.[*:1]OC(=O)c1ccccc1.[*:3]OC(=O)c1ccccc1	[*:1]CC([*:2])[*:3]>>[*:1]C[C@@]([*:2])(C)C([*:3])C(C)C			ERβ-PR
147	CAS:19224-26-1	CC(COC(=O)c1ccccc1)OC(=O)c1ccccc1	CAS:68052-23-3	CC(C)C(OC(=O)c1ccccc1)C(C)(C)COC(=O)c1ccccc1	[*:2]C.[*:1]OC(=O)c1ccccc1.[*:3]OC(=O)c1ccccc1	[*:1]CC([*:2])[*:3]>>[*:1]C[C@]([*:2])(C)C([*:3])C(C)C			ERβ-PR
148	CAS:27138-31-4	CC(COCC(C)OC(=O)c1ccccc1)OC(=O)c1ccccc1	CAS:68052-23-3	CC(C)C(OC(=O)c1ccccc1)C(C)(C)COC(=O)c1ccccc1	[*:2]C.[*:1]OC(=O)c1ccccc1.[*:3]OC(=O)c1ccccc1	[*:1]C([*:2])COCC([*:3])C>>[*:1]CC([*:2])(C)C([*:3])C(C)C	ERα-ERβ
149	CAS:27138-31-4	CC(COCC(C)OC(=O)c1ccccc1)OC(=O)c1ccccc1	CAS:68052-23-3	CC(C)C(OC(=O)c1ccccc1)C(C)(C)COC(=O)c1ccccc1	[*:2]C.[*:1]OC(=O)c1ccccc1.[*:3]OC(=O)c1ccccc1	[*:1]C([*:2])COCC([*:3])C>>[*:1]CC(C)(C)C([*:3])C([*:2])C	ERα-ERβ
150	CAS:27138-31-4	CC(COCC(C)OC(=O)c1ccccc1)OC(=O)c1ccccc1	CAS:68052-23-3	CC(C)C(OC(=O)c1ccccc1)C(C)(C)COC(=O)c1ccccc1	[*:2]C.[*:1]OC(=O)c1ccccc1.[*:3]OC(=O)c1ccccc1	[*:1]C([*:2])COCC([*:3])C>>[*:1]CC(C)(C)C([*:3])[C@@H]([*:2])C	ERα-ERβ
151	CAS:27138-31-4	CC(COCC(C)OC(=O)c1ccccc1)OC(=O)c1ccccc1	CAS:68052-23-3	CC(C)C(OC(=O)c1ccccc1)C(C)(C)COC(=O)c1ccccc1	[*:2]C.[*:1]OC(=O)c1ccccc1.[*:3]OC(=O)c1ccccc1	[*:1]C([*:2])COCC([*:3])C>>[*:1]CC(C)(C)C([*:3])[C@H]([*:2])C	ERα-ERβ
152	CAS:27138-31-4	CC(COCC(C)OC(=O)c1ccccc1)OC(=O)c1ccccc1	CAS:68052-23-3	CC(C)C(OC(=O)c1ccccc1)C(C)(C)COC(=O)c1ccccc1	[*:2]C.[*:1]OC(=O)c1ccccc1.[*:3]OC(=O)c1ccccc1	[*:1]C([*:2])COCC([*:3])C>>[*:1]C[C@@]([*:2])(C)C([*:3])C(C)C	ERα-ERβ
153	CAS:27138-31-4	CC(COCC(C)OC(=O)c1ccccc1)OC(=O)c1ccccc1	CAS:68052-23-3	CC(C)C(OC(=O)c1ccccc1)C(C)(C)COC(=O)c1ccccc1	[*:2]C.[*:1]OC(=O)c1ccccc1.[*:3]OC(=O)c1ccccc1	[*:1]C([*:2])COCC([*:3])C>>[*:1]C[C@]([*:2])(C)C([*:3])C(C)C	ERα-ERβ
154	CAS:19224-26-1	CC(COC(=O)c1ccccc1)OC(=O)c1ccccc1	CAS:4196-89-8	CC(C)(COC(=O)c1ccccc1)COC(=O)c1ccccc1	[*:3]C.[*:2]OC(=O)c1ccccc1.[*:1]c1ccccc1	[*:1]C(=O)OCC([*:2])[*:3]>>[*:2]CC([*:3])(C)COC([*:1])=O			ERβ-PR
155	CAS:19224-26-1	CC(COC(=O)c1ccccc1)OC(=O)c1ccccc1	CAS:4196-89-8	CC(C)(COC(=O)c1ccccc1)COC(=O)c1ccccc1	[*:3]C.[*:2]OC(=O)c1ccccc1.[*:1]c1ccccc1	[*:1]C(=O)OCC([*:2])[*:3]>>[*:2]C[C@@]([*:3])(C)COC([*:1])=O			ERβ-PR
156	CAS:19224-26-1	CC(COC(=O)c1ccccc1)OC(=O)c1ccccc1	CAS:4196-89-8	CC(C)(COC(=O)c1ccccc1)COC(=O)c1ccccc1	[*:3]C.[*:2]OC(=O)c1ccccc1.[*:1]c1ccccc1	[*:1]C(=O)OCC([*:2])[*:3]>>[*:2]C[C@]([*:3])(C)COC([*:1])=O			ERβ-PR
157	CAS:4196-89-8	CC(C)(COC(=O)c1ccccc1)COC(=O)c1ccccc1	CAS:19224-26-1	CC(COC(=O)c1ccccc1)OC(=O)c1ccccc1	[*:2]C.[*:1]OC(=O)c1ccccc1.[*:3]c1ccccc1	[*:1]CC([*:2])(C)COC([*:3])=O>>[*:1]CC([*:2])OC([*:3])=O			ERβ-PR
158	CAS:19224-26-1	CC(COC(=O)c1ccccc1)OC(=O)c1ccccc1	CAS:4196-89-8	CC(C)(COC(=O)c1ccccc1)COC(=O)c1ccccc1	[*:2]C.[*:1]OC(=O)c1ccccc1.[*:3]c1ccccc1	[*:1]CC([*:2])OC([*:3])=O>>[*:1]C[C@@]([*:2])(C)COC([*:3])=O			ERβ-PR
159	CAS:19224-26-1	CC(COC(=O)c1ccccc1)OC(=O)c1ccccc1	CAS:4196-89-8	CC(C)(COC(=O)c1ccccc1)COC(=O)c1ccccc1	[*:2]C.[*:1]OC(=O)c1ccccc1.[*:3]c1ccccc1	[*:1]CC([*:2])OC([*:3])=O>>[*:1]C[C@]([*:2])(C)COC([*:3])=O			ERβ-PR
160	CID:34697	CC(C)CCCCCCCOP(=O)(Oc1ccccc1)Oc1ccccc1	CID:158333	CC(C)(C)c1ccccc1OP(=O)(Oc1ccccc1)Oc1ccccc1	[*:2]C.[*:1]OP(=O)(Oc1ccccc1)Oc1ccccc1	[*:1]CCCCCCCC([*:2])C>>[*:1]c1ccccc1C([*:2])(C)C			AR-ERβ|AR-GR|AR-PPARγ|AR-PR	AR-ERβ-GR|AR-ERβ-PPARγ|AR-ERβ-PR|AR-GR-PPARγ|AR-GR-PR|AR-PPARγ-PR
161	CID:34697	CC(C)CCCCCCCOP(=O)(Oc1ccccc1)Oc1ccccc1	CID:158333	CC(C)(C)c1ccccc1OP(=O)(Oc1ccccc1)Oc1ccccc1	[*:2]C.[*:1]OP(=O)(Oc1ccccc1)Oc1ccccc1	[*:1]CCCCCCC[C@@H]([*:2])C>>[*:1]c1ccccc1C([*:2])(C)C			AR-ERβ|AR-GR|AR-PPARγ|AR-PR	AR-ERβ-GR|AR-ERβ-PPARγ|AR-ERβ-PR|AR-GR-PPARγ|AR-GR-PR|AR-PPARγ-PR
162	CID:34697	CC(C)CCCCCCCOP(=O)(Oc1ccccc1)Oc1ccccc1	CID:158333	CC(C)(C)c1ccccc1OP(=O)(Oc1ccccc1)Oc1ccccc1	[*:2]C.[*:1]OP(=O)(Oc1ccccc1)Oc1ccccc1	[*:1]CCCCCCC[C@H]([*:2])C>>[*:1]c1ccccc1C([*:2])(C)C			AR-ERβ|AR-GR|AR-PPARγ|AR-PR	AR-ERβ-GR|AR-ERβ-PPARγ|AR-ERβ-PR|AR-GR-PPARγ|AR-GR-PR|AR-PPARγ-PR
163	CID:34697	CC(C)CCCCCCCOP(=O)(Oc1ccccc1)Oc1ccccc1	CID:6528	Cc1ccc(OP(=O)(Oc2ccccc2)Oc2ccccc2)cc1	[*:2]C.[*:1]OP(=O)(Oc1ccccc1)Oc1ccccc1	[*:1]CCCCCCCC([*:2])C>>[*:1]c1ccc([*:2])cc1			AR-ERβ|AR-PPARγ|AR-PR	AR-ERβ-PPARγ|AR-ERβ-PR|AR-PPARγ-PR
164	CID:34697	CC(C)CCCCCCCOP(=O)(Oc1ccccc1)Oc1ccccc1	CID:6528	Cc1ccc(OP(=O)(Oc2ccccc2)Oc2ccccc2)cc1	[*:2]C.[*:1]OP(=O)(Oc1ccccc1)Oc1ccccc1	[*:1]CCCCCCC[C@@H]([*:2])C>>[*:1]c1ccc([*:2])cc1			AR-ERβ|AR-PPARγ|AR-PR	AR-ERβ-PPARγ|AR-ERβ-PR|AR-PPARγ-PR
165	CID:34697	CC(C)CCCCCCCOP(=O)(Oc1ccccc1)Oc1ccccc1	CID:6528	Cc1ccc(OP(=O)(Oc2ccccc2)Oc2ccccc2)cc1	[*:2]C.[*:1]OP(=O)(Oc1ccccc1)Oc1ccccc1	[*:1]CCCCCCC[C@H]([*:2])C>>[*:1]c1ccc([*:2])cc1			AR-ERβ|AR-PPARγ|AR-PR	AR-ERβ-PPARγ|AR-ERβ-PR|AR-PPARγ-PR
166	CAS:98-29-3	CC(C)(C)c1ccc(O)c(O)c1	CAS:51-43-4	CNCC(O)c1ccc(O)c(O)c1	[*:1]C.[*:2]c1ccc(O)c(O)c1	[*:1]C([*:2])(C)C>>[*:1]NCC([*:2])O			PPARγ-PPARδ
167	CAS:98-29-3	CC(C)(C)c1ccc(O)c(O)c1	CAS:829-74-3	CC(N)C(O)c1ccc(O)c(O)c1	[*:1]C.[*:2]c1ccc(O)c(O)c1	[*:1]C([*:2])(C)C>>[*:1]C(N)C([*:2])O			PPARγ-PPARδ
168	CAS:6807-17-6	CC(C)CC(C)(c1ccc(O)cc1)c1ccc(O)cc1	CAS:126-00-1	CC(CCC(=O)O)(c1ccc(O)cc1)c1ccc(O)cc1	[*:1]C.[*:2]c1ccc(O)cc1.[*:3]c1ccc(O)cc1	[*:1]C([*:2])([*:3])CC(C)C>>[*:1]C([*:2])([*:3])CCC(=O)O	ERα-ERβ
169	CAS:126-00-1	CC(CCC(=O)O)(c1ccc(O)cc1)c1ccc(O)cc1	CAS:6807-17-6	CC(C)CC(C)(c1ccc(O)cc1)c1ccc(O)cc1	[*:1]C.[*:2]c1ccc(O)cc1.[*:3]c1ccc(O)cc1	[*:1]C([*:2])([*:3])CCC(=O)O>>[*:1]C(C)CC([*:2])([*:3])C	ERα-ERβ
170	CAS:126-00-1	CC(CCC(=O)O)(c1ccc(O)cc1)c1ccc(O)cc1	CAS:6807-17-6	CC(C)CC(C)(c1ccc(O)cc1)c1ccc(O)cc1	[*:1]C.[*:2]c1ccc(O)cc1.[*:3]c1ccc(O)cc1	[*:1]C([*:2])([*:3])CCC(=O)O>>[*:1][C@@H](C)CC([*:2])([*:3])C	ERα-ERβ
171	CAS:126-00-1	CC(CCC(=O)O)(c1ccc(O)cc1)c1ccc(O)cc1	CAS:6807-17-6	CC(C)CC(C)(c1ccc(O)cc1)c1ccc(O)cc1	[*:1]C.[*:2]c1ccc(O)cc1.[*:3]c1ccc(O)cc1	[*:1]C([*:2])([*:3])CCC(=O)O>>[*:1][C@H](C)CC([*:2])([*:3])C	ERα-ERβ
172	CAS:77-40-7	CCC(C)(c1ccc(O)cc1)c1ccc(O)cc1	CAS:126-00-1	CC(CCC(=O)O)(c1ccc(O)cc1)c1ccc(O)cc1	[*:1]C.[*:2]c1ccc(O)cc1.[*:3]c1ccc(O)cc1	[*:1]C([*:2])([*:3])CC>>[*:1]C([*:2])([*:3])CCC(=O)O	ERα-ERβ
173	CAS:126-00-1	CC(CCC(=O)O)(c1ccc(O)cc1)c1ccc(O)cc1	CAS:84-17-3	CC=C(C(=CC)c1ccc(O)cc1)c1ccc(O)cc1	[*:1]C.[*:2]c1ccc(O)cc1.[*:3]c1ccc(O)cc1	[*:1]C([*:2])([*:3])CCC(=O)O>>[*:1]C=C([*:2])C([*:3])=CC	ERα-ERβ
174	CAS:6807-17-6	CC(C)CC(C)(c1ccc(O)cc1)c1ccc(O)cc1	CAS:2081-08-5	CC(c1ccc(O)cc1)c1ccc(O)cc1	[*:1]C.[*:2]c1ccc(O)cc1.[*:3]c1ccc(O)cc1	[*:1]C([*:2])([*:3])CC(C)C>>[*:1]C([*:2])[*:3]	ERα-ERβ|ERα-TSHR|ERβ-TSHR	ERα-ERβ-TSHR	AR-ERα|AR-ERβ|ERα-ERβ|ERα-PPARγ|ERα-PR|ERβ-PPARγ|ERβ-PR	AR-ERα-ERβ|AR-ERα-PPARγ|AR-ERα-PR|AR-ERβ-PPARγ|AR-ERβ-PR|ERα-ERβ-PPARγ|ERα-ERβ-PR|ERα-PPARγ-PR|ERβ-PPARγ-PR
175	CAS:2081-08-5	CC(c1ccc(O)cc1)c1ccc(O)cc1	CAS:6807-17-6	CC(C)CC(C)(c1ccc(O)cc1)c1ccc(O)cc1	[*:1]C.[*:2]c1ccc(O)cc1.[*:3]c1ccc(O)cc1	[*:1]C([*:2])[*:3]>>[*:1]C(C)CC([*:2])([*:3])C	ERα-ERβ|ERα-TSHR|ERβ-TSHR	ERα-ERβ-TSHR	AR-ERα|AR-ERβ|ERα-ERβ|ERα-PPARγ|ERα-PR|ERβ-PPARγ|ERβ-PR	AR-ERα-ERβ|AR-ERα-PPARγ|AR-ERα-PR|AR-ERβ-PPARγ|AR-ERβ-PR|ERα-ERβ-PPARγ|ERα-ERβ-PR|ERα-PPARγ-PR|ERβ-PPARγ-PR
176	CAS:2081-08-5	CC(c1ccc(O)cc1)c1ccc(O)cc1	CAS:6807-17-6	CC(C)CC(C)(c1ccc(O)cc1)c1ccc(O)cc1	[*:1]C.[*:2]c1ccc(O)cc1.[*:3]c1ccc(O)cc1	[*:1]C([*:2])[*:3]>>[*:1][C@@H](C)CC([*:2])([*:3])C	ERα-ERβ|ERα-TSHR|ERβ-TSHR	ERα-ERβ-TSHR	AR-ERα|AR-ERβ|ERα-ERβ|ERα-PPARγ|ERα-PR|ERβ-PPARγ|ERβ-PR	AR-ERα-ERβ|AR-ERα-PPARγ|AR-ERα-PR|AR-ERβ-PPARγ|AR-ERβ-PR|ERα-ERβ-PPARγ|ERα-ERβ-PR|ERα-PPARγ-PR|ERβ-PPARγ-PR
177	CAS:2081-08-5	CC(c1ccc(O)cc1)c1ccc(O)cc1	CAS:6807-17-6	CC(C)CC(C)(c1ccc(O)cc1)c1ccc(O)cc1	[*:1]C.[*:2]c1ccc(O)cc1.[*:3]c1ccc(O)cc1	[*:1]C([*:2])[*:3]>>[*:1][C@H](C)CC([*:2])([*:3])C	ERα-ERβ|ERα-TSHR|ERβ-TSHR	ERα-ERβ-TSHR	AR-ERα|AR-ERβ|ERα-ERβ|ERα-PPARγ|ERα-PR|ERβ-PPARγ|ERβ-PR	AR-ERα-ERβ|AR-ERα-PPARγ|AR-ERα-PR|AR-ERβ-PPARγ|AR-ERβ-PR|ERα-ERβ-PPARγ|ERα-ERβ-PR|ERα-PPARγ-PR|ERβ-PPARγ-PR
178	CAS:2081-08-5	CC(c1ccc(O)cc1)c1ccc(O)cc1	CAS:84-17-3	CC=C(C(=CC)c1ccc(O)cc1)c1ccc(O)cc1	[*:1]C.[*:2]c1ccc(O)cc1.[*:3]c1ccc(O)cc1	[*:1]C([*:2])[*:3]>>[*:1]C=C([*:2])C([*:3])=CC	ERα-ERβ
179	CAS:80-05-7	CC(C)(c1ccc(O)cc1)c1ccc(O)cc1	CAS:6807-17-6	CC(C)CC(C)(c1ccc(O)cc1)c1ccc(O)cc1	[*:1]C.[*:2]c1ccc(O)cc1.[*:3]c1ccc(O)cc1	[*:1]C([*:2])([*:3])C>>[*:1]C([*:2])([*:3])CC(C)C			AR-ERα|ERα-ERβ|ERα-GR|ERα-PPARγ|ERα-PR	AR-ERα-ERβ|AR-ERα-GR|AR-ERα-PPARγ|AR-ERα-PR|ERα-ERβ-GR|ERα-ERβ-PPARγ|ERα-ERβ-PR|ERα-GR-PPARγ|ERα-GR-PR|ERα-PPARγ-PR
180	CAS:80-05-7	CC(C)(c1ccc(O)cc1)c1ccc(O)cc1	CAS:6807-17-6	CC(C)CC(C)(c1ccc(O)cc1)c1ccc(O)cc1	[*:1]C.[*:2]c1ccc(O)cc1.[*:3]c1ccc(O)cc1	[*:1]C([*:2])([*:3])C>>[*:1]C(C)CC([*:2])([*:3])C			AR-ERα|ERα-ERβ|ERα-GR|ERα-PPARγ|ERα-PR	AR-ERα-ERβ|AR-ERα-GR|AR-ERα-PPARγ|AR-ERα-PR|ERα-ERβ-GR|ERα-ERβ-PPARγ|ERα-ERβ-PR|ERα-GR-PPARγ|ERα-GR-PR|ERα-PPARγ-PR
181	CAS:80-05-7	CC(C)(c1ccc(O)cc1)c1ccc(O)cc1	CAS:6807-17-6	CC(C)CC(C)(c1ccc(O)cc1)c1ccc(O)cc1	[*:1]C.[*:2]c1ccc(O)cc1.[*:3]c1ccc(O)cc1	[*:1]C([*:2])([*:3])C>>[*:1][C@@H](C)CC([*:2])([*:3])C			AR-ERα|ERα-ERβ|ERα-GR|ERα-PPARγ|ERα-PR	AR-ERα-ERβ|AR-ERα-GR|AR-ERα-PPARγ|AR-ERα-PR|ERα-ERβ-GR|ERα-ERβ-PPARγ|ERα-ERβ-PR|ERα-GR-PPARγ|ERα-GR-PR|ERα-PPARγ-PR
182	CAS:80-05-7	CC(C)(c1ccc(O)cc1)c1ccc(O)cc1	CAS:6807-17-6	CC(C)CC(C)(c1ccc(O)cc1)c1ccc(O)cc1	[*:1]C.[*:2]c1ccc(O)cc1.[*:3]c1ccc(O)cc1	[*:1]C([*:2])([*:3])C>>[*:1][C@H](C)CC([*:2])([*:3])C			AR-ERα|ERα-ERβ|ERα-GR|ERα-PPARγ|ERα-PR	AR-ERα-ERβ|AR-ERα-GR|AR-ERα-PPARγ|AR-ERα-PR|ERα-ERβ-GR|ERα-ERβ-PPARγ|ERα-ERβ-PR|ERα-GR-PPARγ|ERα-GR-PR|ERα-PPARγ-PR
183	CAS:77-40-7	CCC(C)(c1ccc(O)cc1)c1ccc(O)cc1	CAS:84-17-3	CC=C(C(=CC)c1ccc(O)cc1)c1ccc(O)cc1	[*:1]C.[*:2]c1ccc(O)cc1.[*:3]c1ccc(O)cc1	[*:1]C([*:2])([*:3])CC>>[*:1]C=C([*:2])C([*:3])=CC	ERα-ERβ|ERα-PR	ERα-ERβ-PR
184	CAS:80-05-7	CC(C)(c1ccc(O)cc1)c1ccc(O)cc1	CAS:84-17-3	CC=C(C(=CC)c1ccc(O)cc1)c1ccc(O)cc1	[*:1]C.[*:2]c1ccc(O)cc1.[*:3]c1ccc(O)cc1	[*:1]C([*:2])([*:3])C>>[*:1]C=C([*:2])C([*:3])=CC	ERα-ERβ|ERα-PR|ERβ-PR	ERα-ERβ-PR
185	CAS:954-21-2	CNC(=O)C(c1ccccc1)c1ccccc1	CAS:144-79-6	C[Si](Cl)(c1ccccc1)c1ccccc1	[*:1]C.[*:2]c1ccccc1.[*:3]c1ccccc1	[*:1]NC(=O)C([*:2])[*:3]>>[*:1][Si]([*:2])([*:3])Cl			AR-PR
186	CAS:954-21-2	CNC(=O)C(c1ccccc1)c1ccccc1	CAS:24650-42-8	COC(OC)(C(=O)c1ccccc1)c1ccccc1	[*:1]C.[*:2]c1ccccc1.[*:3]c1ccccc1	[*:1]NC(=O)C([*:2])[*:3]>>[*:1]OC([*:2])(OC)C([*:3])=O			AR-PR
187	CAS:954-21-2	CNC(=O)C(c1ccccc1)c1ccccc1	CAS:24650-42-8	COC(OC)(C(=O)c1ccccc1)c1ccccc1	[*:1]C.[*:2]c1ccccc1.[*:3]c1ccccc1	[*:1]NC(=O)C([*:2])[*:3]>>[*:1]O[C@@]([*:2])(OC)C([*:3])=O			AR-PR
188	CAS:954-21-2	CNC(=O)C(c1ccccc1)c1ccccc1	CAS:24650-42-8	COC(OC)(C(=O)c1ccccc1)c1ccccc1	[*:1]C.[*:2]c1ccccc1.[*:3]c1ccccc1	[*:1]NC(=O)C([*:2])[*:3]>>[*:1]O[C@]([*:2])(OC)C([*:3])=O			AR-PR
189	CAS:33693-04-8	CCNc1nc(NC(C)(C)C)nc(OC)n1	CAS:886-50-0	CCNc1nc(NC(C)(C)C)nc(SC)n1	[*:1]C.[*:2]c1nc(NCC)nc(NC(C)(C)C)n1	[*:1]O[*:2]>>[*:1]S[*:2]			ERβ-PR
190	CAS:68-22-4	C#CC1(O)CCC2C3CCC4=CC(=O)CCC4C3CCC21C	CAS:51-98-9	C#CC1(OC(C)=O)CCC2C3CCC4=CC(=O)CCC4C3CCC21C	[*:1]C1(C#C)CCC2C3CCC4=CC(=O)CCC4C3CCC21C	[*:1]O>>[*:1]OC(C)=O			AR-GR
191	CAS:378-44-9	CC1CC2C3CCC4=CC(=O)C=CC4(C)C3(F)C(O)CC2(C)C1(O)C(=O)CO	CAS:2152-44-5	CCCCC(=O)OC1(C(=O)CO)C(C)CC2C3CCC4=CC(=O)C=CC4(C)C3(F)C(O)CC21C	[*:1]C1(C(=O)CO)C(C)CC2C3CCC4=CC(=O)C=CC4(C)C3(F)C(O)CC21C	[*:1]O>>[*:1]OC(=O)CCCC	AR-PR|GR-PR	AR-GR-PR
192	CAS:50-02-2	CC1CC2C3CCC4=CC(=O)C=CC4(C)C3(F)C(O)CC2(C)C1(O)C(=O)CO	CAS:2152-44-5	CCCCC(=O)OC1(C(=O)CO)C(C)CC2C3CCC4=CC(=O)C=CC4(C)C3(F)C(O)CC21C	[*:1]C1(C(=O)CO)C(C)CC2C3CCC4=CC(=O)C=CC4(C)C3(F)C(O)CC21C	[*:1]O>>[*:1]OC(=O)CCCC	AR-GR|AR-PR|GR-PR	AR-GR-PR
193	CAS:2152-44-5	CCCCC(=O)OC1(C(=O)CO)C(C)CC2C3CCC4=CC(=O)C=CC4(C)C3(F)C(O)CC21C	CAS:382-67-2	CC1CC2C3CCC4=CC(=O)C=CC4(C)C3(F)C(O)CC2(C)C1C(=O)CO	[*:1]C1(C(=O)CO)C(C)CC2C3CCC4=CC(=O)C=CC4(C)C3(F)C(O)CC21C	[*:1]OC(=O)CCCC>>[*:1][H]	AR-GR|AR-PR	AR-GR-PR	AR-ERβ
194	CAS:378-44-9	CC1CC2C3CCC4=CC(=O)C=CC4(C)C3(F)C(O)CC2(C)C1(O)C(=O)CO	CAS:33755-46-3	CCCCC(=O)OC1(C(=O)CO)C(C)CC2C3CCC4=CC(=O)C=CC4(C)C3(F)C(O)CC21C	[*:1]C1(C(=O)CO)C(C)CC2C3CCC4=CC(=O)C=CC4(C)C3(F)C(O)CC21C	[*:1]O>>[*:1]OC(=O)CCCC	AR-PR|GR-PR	AR-GR-PR
195	CAS:50-02-2	CC1CC2C3CCC4=CC(=O)C=CC4(C)C3(F)C(O)CC2(C)C1(O)C(=O)CO	CAS:33755-46-3	CCCCC(=O)OC1(C(=O)CO)C(C)CC2C3CCC4=CC(=O)C=CC4(C)C3(F)C(O)CC21C	[*:1]C1(C(=O)CO)C(C)CC2C3CCC4=CC(=O)C=CC4(C)C3(F)C(O)CC21C	[*:1]O>>[*:1]OC(=O)CCCC	AR-PR|GR-PR	AR-GR-PR
196	CAS:33755-46-3	CCCCC(=O)OC1(C(=O)CO)C(C)CC2C3CCC4=CC(=O)C=CC4(C)C3(F)C(O)CC21C	CAS:382-67-2	CC1CC2C3CCC4=CC(=O)C=CC4(C)C3(F)C(O)CC2(C)C1C(=O)CO	[*:1]C1(C(=O)CO)C(C)CC2C3CCC4=CC(=O)C=CC4(C)C3(F)C(O)CC21C	[*:1]OC(=O)CCCC>>[*:1][H]	AR-GR|AR-PR	AR-GR-PR
197	CAS:378-44-9	CC1CC2C3CCC4=CC(=O)C=CC4(C)C3(F)C(O)CC2(C)C1(O)C(=O)CO	CAS:382-67-2	CC1CC2C3CCC4=CC(=O)C=CC4(C)C3(F)C(O)CC2(C)C1C(=O)CO	[*:1]C1(C(=O)CO)C(C)CC2C3CCC4=CC(=O)C=CC4(C)C3(F)C(O)CC21C	[*:1]O>>[*:1][H]	AR-GR|AR-PR|GR-PR	AR-GR-PR
198	CAS:50-02-2	CC1CC2C3CCC4=CC(=O)C=CC4(C)C3(F)C(O)CC2(C)C1(O)C(=O)CO	CAS:382-67-2	CC1CC2C3CCC4=CC(=O)C=CC4(C)C3(F)C(O)CC2(C)C1C(=O)CO	[*:1]C1(C(=O)CO)C(C)CC2C3CCC4=CC(=O)C=CC4(C)C3(F)C(O)CC21C	[*:1]O>>[*:1][H]	AR-PR|GR-PR	AR-GR-PR
199	CAS:50-23-7	CC12CCC(=O)C=C1CCC1C2C(O)CC2(C)C1CCC2(O)C(=O)CO	CAS:57524-89-7	CCCCC(=O)OC1(C(=O)CO)CCC2C3CCC4=CC(=O)CCC4(C)C3C(O)CC21C	[*:1]C1(C(=O)CO)CCC2C3CCC4=CC(=O)CCC4(C)C3C(O)CC21C	[*:1]O>>[*:1]OC(=O)CCCC	AR-PR|GR-PR	AR-GR-PR
200	CAS:152-58-9	CC12CCC(=O)C=C1CCC1C2CCC2(C)C1CCC2(O)C(=O)CO	CAS:64-85-7	CC12CCC(=O)C=C1CCC1C2CCC2(C)C(C(=O)CO)CCC12	[*:1]C1(C(=O)CO)CCC2C3CCC4=CC(=O)CCC4(C)C3CCC21C	[*:1]O>>[*:1][H]			AR-GR|AR-PR	AR-GR-PR
201	CAS:520-85-4	CC(=O)C1(O)CCC2C3CC(C)C4=CC(=O)CCC4(C)C3CCC21C	CAS:71-58-9	CC(=O)OC1(C(C)=O)CCC2C3CC(C)C4=CC(=O)CCC4(C)C3CCC21C	[*:1]C1(C(C)=O)CCC2C3CC(C)C4=CC(=O)CCC4(C)C3CCC21C	[*:1]O>>[*:1]OC(C)=O	AR-GR|AR-PR|GR-PR	AR-GR-PR	GR-PR
202	CAS:337-03-1	CC(=O)C1(O)CCC2C3CCC4=CC(=O)CCC4(C)C3(F)C(O)CC21C	CAS:2529-45-5	CC(=O)OC1(C(C)=O)CCC2C3CCC4=CC(=O)CCC4(C)C3(F)C(O)CC21C	[*:1]C1(C(C)=O)CCC2C3CCC4=CC(=O)CCC4(C)C3(F)C(O)CC21C	[*:1]O>>[*:1]OC(C)=O	AR-GR
203	CAS:68-96-2	CC(=O)C1(O)CCC2C3CCC4=CC(=O)CCC4(C)C3CCC21C	CAS:630-56-8	CCCCCC(=O)OC1(C(C)=O)CCC2C3CCC4=CC(=O)CCC4(C)C3CCC21C	[*:1]C1(C(C)=O)CCC2C3CCC4=CC(=O)CCC4(C)C3CCC21C	[*:1]O>>[*:1]OC(=O)CCCCC	AR-PR
204	CAS:68-96-2	CC(=O)C1(O)CCC2C3CCC4=CC(=O)CCC4(C)C3CCC21C	CAS:57-83-0	CC(=O)C1CCC2C3CCC4=CC(=O)CCC4(C)C3CCC12C	[*:1]C1(C(C)=O)CCC2C3CCC4=CC(=O)CCC4(C)C3CCC21C	[*:1]O>>[*:1][H]	AR-PR		GR-PR
205	CAS:378-44-9	CC1CC2C3CCC4=CC(=O)C=CC4(C)C3(F)C(O)CC2(C)C1(O)C(=O)CO	CAS:1177-87-3	CC(=O)OCC(=O)C1(O)C(C)CC2C3CCC4=CC(=O)C=CC4(C)C3(F)C(O)CC21C	[*:1]C1(O)C(C)CC2C3CCC4=CC(=O)C=CC4(C)C3(F)C(O)CC21C	[*:1]C(=O)CO>>[*:1]C(=O)COC(C)=O	AR-GR|AR-PR	AR-GR-PR
206	CAS:25122-41-2	CC1CC2C3CCC4=CC(=O)C=CC4(C)C3(F)C(O)CC2(C)C1(O)C(=O)CCl	CAS:378-44-9	CC1CC2C3CCC4=CC(=O)C=CC4(C)C3(F)C(O)CC2(C)C1(O)C(=O)CO	[*:1]C1(O)C(C)CC2C3CCC4=CC(=O)C=CC4(C)C3(F)C(O)CC21C	[*:1]C(=O)CCl>>[*:1]C(=O)CO	AR-GR
207	CAS:434-03-7	C#CC1(O)CCC2C3CCC4=CC(=O)CCC4(C)C3CCC21C	CAS:152-58-9	CC12CCC(=O)C=C1CCC1C2CCC2(C)C1CCC2(O)C(=O)CO	[*:1]C1(O)CCC2C3CCC4=CC(=O)CCC4(C)C3CCC21C	[*:1]C#C>>[*:1]C(=O)CO	AR-ERβ|AR-PR|ERβ-PR	AR-ERβ-PR
208	CAS:152-58-9	CC12CCC(=O)C=C1CCC1C2CCC2(C)C1CCC2(O)C(=O)CO	CAS:58-22-0	CC12CCC(=O)C=C1CCC1C2CCC2(C)C(O)CCC12	[*:1]C1(O)CCC2C3CCC4=CC(=O)CCC4(C)C3CCC21C	[*:1]C(=O)CO>>[*:1][H]			AR-GR|AR-PR	AR-GR-PR
209	CAS:434-03-7	C#CC1(O)CCC2C3CCC4=CC(=O)CCC4(C)C3CCC21C	CAS:68-96-2	CC(=O)C1(O)CCC2C3CCC4=CC(=O)CCC4(C)C3CCC21C	[*:1]C1(O)CCC2C3CCC4=CC(=O)CCC4(C)C3CCC21C	[*:1]C#C>>[*:1]C(C)=O	AR-ERα|AR-PR|ERα-PR	AR-ERα-PR
210	CAS:434-03-7	C#CC1(O)CCC2C3CCC4=CC(=O)CCC4(C)C3CCC21C	CAS:481-30-1	CC12CCC(=O)C=C1CCC1C2CCC2(C)C(O)CCC12	[*:1]C1(O)CCC2C3CCC4=CC(=O)CCC4(C)C3CCC21C	[*:1]C#C>>[*:1][H]	AR-ERα
211	CAS:434-03-7	C#CC1(O)CCC2C3CCC4=CC(=O)CCC4(C)C3CCC21C	CAS:58-22-0	CC12CCC(=O)C=C1CCC1C2CCC2(C)C(O)CCC12	[*:1]C1(O)CCC2C3CCC4=CC(=O)CCC4(C)C3CCC21C	[*:1]C#C>>[*:1][H]	AR-ERα|AR-ERβ|AR-PR|ERα-PR|ERβ-PR	AR-ERα-ERβ|AR-ERα-PR|AR-ERβ-PR|ERα-ERβ-PR	AR-GR
212	CAS:850-52-2	C=CCC1(O)CCC2C3CCC4=CC(=O)CCC4=C3C=CC21C	CAS:10161-33-8	CC12C=CC3=C4CCC(=O)C=C4CCC3C1CCC2O	[*:1]C1(O)CCC2C3CCC4=CC(=O)CCC4=C3C=CC21C	[*:1]CC=C>>[*:1][H]	AR-ERα|AR-ERβ|AR-PR	AR-ERα-ERβ|AR-ERα-PR|AR-ERβ-PR	AR-GR|AR-PR	AR-GR-PR
213	CAS:52-76-6	C#CC1(O)CCC2C3CCC4=CCCCC4C3CCC21C	CAS:432-60-0	C=CCC1(O)CCC2C3CCC4=CCCCC4C3CCC21C	[*:1]C1(O)CCC2C3CCC4=CCCCC4C3CCC21C	[*:1]C#C>>[*:1]CC=C	ERα-GR
214	CAS:52-76-6	C#CC1(O)CCC2C3CCC4=CCCCC4C3CCC21C	CAS:965-90-2	CCC1(O)CCC2C3CCC4=CCCCC4C3CCC21C	[*:1]C1(O)CCC2C3CCC4=CCCCC4C3CCC21C	[*:1]C#C>>[*:1]CC	AR-ERα|AR-ERβ|AR-PR|AR-TSHR|ERα-ERβ|ERβ-PR|ERβ-TSHR	AR-ERα-ERβ|AR-ERα-PR|AR-ERα-TSHR|AR-ERβ-PR|AR-ERβ-TSHR|AR-PR-TSHR|ERα-ERβ-PR|ERα-ERβ-TSHR|ERβ-PR-TSHR
215	CAS:57-63-6	C#CC1(O)CCC2C3CCc4cc(O)ccc4C3CCC21C	CAS:50-28-2	CC12CCC3c4ccc(O)cc4CCC3C1CCC2O	[*:1]C1(O)CCC2C3CCc4cc(O)ccc4C3CCC21C	[*:1]C#C>>[*:1][H]			AR-PPARγ|AR-PR|GR-PPARγ|GR-PR|PPARγ-PR	AR-GR-PPARγ|AR-GR-PR|AR-PPARγ-PR|GR-PPARγ-PR
216	CAS:57-63-6	C#CC1(O)CCC2C3CCc4cc(O)ccc4C3CCC21C	CAS:57-91-0	CC12CCC3c4ccc(O)cc4CCC3C1CCC2O	[*:1]C1(O)CCC2C3CCc4cc(O)ccc4C3CCC21C	[*:1]C#C>>[*:1][H]			AR-ERβ|AR-PPARγ|AR-PR|ERβ-GR|ERβ-PPARγ|ERβ-PR|GR-PPARγ|GR-PR|PPARγ-PR	AR-ERβ-GR|AR-ERβ-PPARγ|AR-ERβ-PR|AR-GR-PPARγ|AR-GR-PR|AR-PPARγ-PR|ERβ-GR-PPARγ|ERβ-GR-PR|ERβ-PPARγ-PR|GR-PPARγ-PR
217	CAS:10457-90-6	O=C(CCCN1CCC(O)(c2ccc(Br)cc2)CC1)c1ccc(F)cc1	CAS:52-86-8	O=C(CCCN1CCC(O)(c2ccc(Cl)cc2)CC1)c1ccc(F)cc1	[*:1]C1(O)CCN(CCCC(=O)c2ccc(F)cc2)CC1	[*:1]c1ccc(Br)cc1>>[*:1]c1ccc(Cl)cc1			ERβ-PPARδ|ERβ-PR	ERβ-PPARδ-PR
218	CAS:25122-46-7	CCC(=O)OC1(C(=O)CCl)C(C)CC2C3CCC4=CC(=O)C=CC4(C)C3(F)C(O)CC21C	CAS:55541-30-5	CCC(=O)OCC(=O)C1(OC(=O)CC)C(C)CC2C3CCC4=CC(=O)C=CC4(C)C3(F)C(O)CC21C	[*:1]C1(OC(=O)CC)C(C)CC2C3CCC4=CC(=O)C=CC4(C)C3(F)C(O)CC21C	[*:1]C(=O)CCl>>[*:1]C(=O)COC(=O)CC	AR-GR
219	CAS:25122-46-7	CCC(=O)OC1(C(=O)CCl)C(C)CC2C3CCC4=CC(=O)C=CC4(C)C3(F)C(O)CC21C	CAS:5593-20-4	CCC(=O)OCC(=O)C1(OC(=O)CC)C(C)CC2C3CCC4=CC(=O)C=CC4(C)C3(F)C(O)CC21C	[*:1]C1(OC(=O)CC)C(C)CC2C3CCC4=CC(=O)C=CC4(C)C3(F)C(O)CC21C	[*:1]C(=O)CCl>>[*:1]C(=O)COC(=O)CC	AR-ERα|AR-GR	AR-ERα-GR
220	CAS:4419-39-0	CC1CC2C3CCC4=CC(=O)C=CC4(C)C3(Cl)C(O)CC2(C)C1(O)C(=O)CO	CAS:378-44-9	CC1CC2C3CCC4=CC(=O)C=CC4(C)C3(F)C(O)CC2(C)C1(O)C(=O)CO	[*:1]C12C(O)CC3(C)C(CC(C)C3(O)C(=O)CO)C1CCC1=CC(=O)C=CC12C	[*:1]Cl>>[*:1]F	AR-PR|GR-PR	AR-GR-PR	AR-PR
221	CAS:4419-39-0	CC1CC2C3CCC4=CC(=O)C=CC4(C)C3(Cl)C(O)CC2(C)C1(O)C(=O)CO	CAS:50-02-2	CC1CC2C3CCC4=CC(=O)C=CC4(C)C3(F)C(O)CC2(C)C1(O)C(=O)CO	[*:1]C12C(O)CC3(C)C(CC(C)C3(O)C(=O)CO)C1CCC1=CC(=O)C=CC12C	[*:1]Cl>>[*:1]F	AR-GR|AR-PR|GR-PR	AR-GR-PR	AR-PR
222	CAS:434-03-7	C#CC1(O)CCC2C3CCC4=CC(=O)CCC4(C)C3CCC21C	CAS:68-22-4	C#CC1(O)CCC2C3CCC4=CC(=O)CCC4C3CCC21C	[*:1]C12CCC(=O)C=C1CCC1C2CCC2(C)C1CCC2(O)C#C	[*:1]C>>[*:1][H]	AR-ERα|AR-ERβ|AR-PR	AR-ERα-ERβ|AR-ERα-PR|AR-ERβ-PR
223	CAS:21829-25-4	COC(=O)C1=C(C)NC(C)=C(C(=O)OC)C1c1ccccc1[N+](=O)[O-]	CAS:86780-90-7	COC(=O)C1=C(C)NC(C)=C(C(=O)OCC(C)=O)C1c1ccccc1[N+](=O)[O-]	[*:1]C1=C(C)NC(C)=C(C(=O)OC)C1c1ccccc1[N+](=O)[O-]	[*:1]C(=O)OC>>[*:1]C(=O)OCC(C)=O			AR-GR|AR-PR	AR-GR-PR
224	CAS:86780-90-7	COC(=O)C1=C(C)NC(C)=C(C(=O)OCC(C)=O)C1c1ccccc1[N+](=O)[O-]	CAS:63675-72-9	COC(=O)C1=C(C)NC(C)=C(C(=O)OCC(C)C)C1c1ccccc1[N+](=O)[O-]	[*:1]C1=C(C)NC(C)=C(C(=O)OC)C1c1ccccc1[N+](=O)[O-]	[*:1]C(=O)OCC(C)=O>>[*:1]C(=O)OCC(C)C			AR-ERα|AR-GR|AR-PR|ERα-GR|ERα-PR	AR-ERα-GR|AR-ERα-PR|AR-GR-PR|ERα-GR-PR
225	CAS:66085-59-4	COCCOC(=O)C1=C(C)NC(C)=C(C(=O)OC(C)C)C1c1cccc([N+](=O)[O-])c1	CAS:132203-70-4	COCCOC(=O)C1=C(C)NC(C)=C(C(=O)OCC=Cc2ccccc2)C1c1cccc([N+](=O)[O-])c1	[*:1]C1=C(C)NC(C)=C(C(=O)OCCOC)C1c1cccc([N+](=O)[O-])c1	[*:1]C(=O)OC(C)C>>[*:1]C(=O)OCC=Cc1ccccc1			AR-PPARδ|ERβ-PPARδ|GR-PPARδ|PPARδ-PR	AR-ERβ-PPARδ|AR-GR-PPARδ|AR-PPARδ-PR|ERβ-GR-PPARδ|ERβ-PPARδ-PR|GR-PPARδ-PR
226	CAS:52918-63-5	CC1(C)C(C=C(Br)Br)C1C(=O)OC(C#N)c1cccc(Oc2ccccc2)c1	CAS:39515-40-7	CC(C)=CC1C(C(=O)OC(C#N)c2cccc(Oc3ccccc3)c2)C1(C)C	[*:1]C1C(C(=O)OC(C#N)c2cccc(Oc3ccccc3)c2)C1(C)C	[*:1]C=C(Br)Br>>[*:1]C=C(C)C			PPARδ-PR
227	CAS:52918-63-5	CC1(C)C(C=C(Br)Br)C1C(=O)OC(C#N)c1cccc(Oc2ccccc2)c1	CAS:68085-85-8	CC1(C)C(C=C(Cl)C(F)(F)F)C1C(=O)OC(C#N)c1cccc(Oc2ccccc2)c1	[*:1]C1C(C(=O)OC(C#N)c2cccc(Oc3ccccc3)c2)C1(C)C	[*:1]C=C(Br)Br>>[*:1]C=C(Cl)C(F)(F)F			PPARγ-PR
228	CAS:10453-86-8	CC(C)=CC1C(C(=O)OCc2coc(Cc3ccccc3)c2)C1(C)C	CAS:58769-20-3	CC1(C)C(C=C2CCSC2=O)C1C(=O)OCc1coc(Cc2ccccc2)c1	[*:1]C1C(C(=O)OCc2coc(Cc3ccccc3)c2)C1(C)C	[*:1]C=C(C)C>>[*:1]C=C1CCSC1=O			AR-ERβ|ERα-ERβ|ERβ-GR|ERβ-PPARγ|ERβ-PR|ERβ-TSHR	AR-ERα-ERβ|AR-ERβ-GR|AR-ERβ-PPARγ|AR-ERβ-PR|AR-ERβ-TSHR|ERα-ERβ-GR|ERα-ERβ-PPARγ|ERα-ERβ-PR|ERα-ERβ-TSHR|ERβ-GR-PPARγ|ERβ-GR-PR|ERβ-GR-TSHR|ERβ-PPARγ-PR|ERβ-PPARγ-TSHR|ERβ-PR-TSHR
229	CAS:50-23-7	CC12CCC(=O)C=C1CCC1C2C(O)CC2(C)C1CCC2(O)C(=O)CO	CAS:152-58-9	CC12CCC(=O)C=C1CCC1C2CCC2(C)C1CCC2(O)C(=O)CO	[*:1]C1CC2(C)C(CCC2(O)C(=O)CO)C2CCC3=CC(=O)CCC3(C)C12	[*:1]O>>[*:1][H]	AR-GR|GR-PR	AR-GR-PR
230	CAS:378-44-9	CC1CC2C3CCC4=CC(=O)C=CC4(C)C3(F)C(O)CC2(C)C1(O)C(=O)CO	CAS:124-94-7	CC12C=CC(=O)C=C1CCC1C3CC(O)C(O)(C(=O)CO)C3(C)CC(O)C12F	[*:1]C1CC2C3CCC4=CC(=O)C=CC4(C)C3(F)C(O)CC2(C)C1(O)C(=O)CO	[*:1]C>>[*:1]O	AR-GR|AR-PR	AR-GR-PR
231	CAS:1177-87-3	CC(=O)OCC(=O)C1(O)C(C)CC2C3CCC4=CC(=O)C=CC4(C)C3(F)C(O)CC21C	CAS:338-98-7	CC(=O)OCC(=O)C1(O)CCC2C3CCC4=CC(=O)C=CC4(C)C3(F)C(O)CC21C	[*:1]C1CC2C3CCC4=CC(=O)C=CC4(C)C3(F)C(O)CC2(C)C1(O)C(=O)COC(C)=O	[*:1]C>>[*:1][H]	AR-GR|AR-PR	AR-GR-PR
232	CAS:33765-68-3	CCC1CC2C3CCC4=CC(=O)CCC4C3CCC2(C)C1O	CAS:434-22-0	CC12CCC3C4CCC(=O)C=C4CCC3C1CCC2O	[*:1]C1CC2C3CCC4=CC(=O)CCC4C3CCC2(C)C1O	[*:1]CC>>[*:1][H]	AR-PR
233	CAS:145-13-1	CC(=O)C1CCC2C3CC=C4CC(O)CCC4(C)C3CCC12C	CID:10634	CC12CCC(O)CC1=CCC1C2CCC2(C)C(O)CCC12	[*:1]C1CCC2C3CC=C4CC(O)CCC4(C)C3CCC12C	[*:1]C(C)=O>>[*:1]O			AR-ERα
234	CAS:56-47-3	CC(=O)OCC(=O)C1CCC2C3CCC4=CC(=O)CCC4(C)C3CCC12C	CAS:57-83-0	CC(=O)C1CCC2C3CCC4=CC(=O)CCC4(C)C3CCC12C	[*:1]C1CCC2C3CCC4=CC(=O)CCC4(C)C3CCC12C	[*:1]C(=O)COC(C)=O>>[*:1]C(C)=O			AR-ERβ|AR-GR|AR-PR|ERβ-PR|GR-PR	AR-ERβ-GR|AR-ERβ-PR|AR-GR-PR|ERβ-GR-PR
235	CAS:56-47-3	CC(=O)OCC(=O)C1CCC2C3CCC4=CC(=O)CCC4(C)C3CCC12C	CAS:57-85-2	CCC(=O)OC1CCC2C3CCC4=CC(=O)CCC4(C)C3CCC12C	[*:1]C1CCC2C3CCC4=CC(=O)CCC4(C)C3CCC12C	[*:1]C(=O)COC(C)=O>>[*:1]OC(=O)CC			AR-ERβ|AR-GR|AR-PR	AR-ERβ-GR|AR-ERβ-PR|AR-GR-PR
236	CAS:56-47-3	CC(=O)OCC(=O)C1CCC2C3CCC4=CC(=O)CCC4(C)C3CCC12C	CAS:58-22-0	CC12CCC(=O)C=C1CCC1C2CCC2(C)C(O)CCC12	[*:1]C1CCC2C3CCC4=CC(=O)CCC4(C)C3CCC12C	[*:1]C(=O)COC(C)=O>>[*:1]O			AR-GR|AR-PR	AR-GR-PR
237	CAS:64-85-7	CC12CCC(=O)C=C1CCC1C2CCC2(C)C(C(=O)CO)CCC12	CAS:56-47-3	CC(=O)OCC(=O)C1CCC2C3CCC4=CC(=O)CCC4(C)C3CCC12C	[*:1]C1CCC2C3CCC4=CC(=O)CCC4(C)C3CCC12C	[*:1]C(=O)CO>>[*:1]C(=O)COC(C)=O			AR-GR|AR-PR	AR-GR-PR
238	CAS:57-83-0	CC(=O)C1CCC2C3CCC4=CC(=O)CCC4(C)C3CCC12C	CAS:57-85-2	CCC(=O)OC1CCC2C3CCC4=CC(=O)CCC4(C)C3CCC12C	[*:1]C1CCC2C3CCC4=CC(=O)CCC4(C)C3CCC12C	[*:1]C(C)=O>>[*:1]OC(=O)CC	AR-PR
239	CAS:57-83-0	CC(=O)C1CCC2C3CCC4=CC(=O)CCC4(C)C3CCC12C	CAS:58-22-0	CC12CCC(=O)C=C1CCC1C2CCC2(C)C(O)CCC12	[*:1]C1CCC2C3CCC4=CC(=O)CCC4(C)C3CCC12C	[*:1]C(C)=O>>[*:1]O	AR-PR		AR-PR|GR-PR	AR-GR-PR
240	CAS:64-85-7	CC12CCC(=O)C=C1CCC1C2CCC2(C)C(C(=O)CO)CCC12	CAS:57-83-0	CC(=O)C1CCC2C3CCC4=CC(=O)CCC4(C)C3CCC12C	[*:1]C1CCC2C3CCC4=CC(=O)CCC4(C)C3CCC12C	[*:1]C(=O)CO>>[*:1]C(C)=O			AR-PR|GR-PR	AR-GR-PR
241	CAS:91-65-6	CCN(CC)C1CCCCC1	CAS:1134-23-2	CCSC(=O)N(CC)C1CCCCC1	[*:2]C1CCCCC1.[*:1]CC.[*:3]CC	[*:1]N([*:2])[*:3]>>[*:1]SC(=O)N([*:2])[*:3]			PPARγ-PPARδ
242	CAS:6559-91-7	COc1cc(C2c3cc4c(cc3C(O)C3COC(=O)C23)OCO4)cc(OC)c1O	CAS:518-28-5	COc1cc(C2c3cc4c(cc3C(O)C3COC(=O)C23)OCO4)cc(OC)c1OC	[*:1]C1c2cc3c(cc2C(O)C2COC(=O)C12)OCO3.[*:2]OC	[*:1]c1cc([*:2])c(O)c(OC)c1>>[*:1]c1cc([*:2])c(OC)c(OC)c1	AR-GR|ERα-GR	AR-ERα-GR
243	CAS:6559-91-7	COc1cc(C2c3cc4c(cc3C(O)C3COC(=O)C23)OCO4)cc(OC)c1O	CAS:518-28-5	COc1cc(C2c3cc4c(cc3C(O)C3COC(=O)C23)OCO4)cc(OC)c1OC	[*:1]C1c2cc3c(cc2C(O)C2COC(=O)C12)OCO3.[*:2]OC	[*:1]c1cc([*:2])c(O)c(OC)c1>>[*:1]c1cc(OC)c([*:2])c(OC)c1	AR-GR|ERα-GR	AR-ERα-GR
244	CAS:6559-91-7	COc1cc(C2c3cc4c(cc3C(O)C3COC(=O)C23)OCO4)cc(OC)c1O	CAS:518-28-5	COc1cc(C2c3cc4c(cc3C(O)C3COC(=O)C23)OCO4)cc(OC)c1OC	[*:1]C1c2cc3c(cc2C(O)C2COC(=O)C12)OCO3.[*:2]OC.[*:3]OC	[*:1]c1cc([*:2])c(O)c([*:3])c1>>[*:1]c1cc([*:2])c(OC)c([*:3])c1	AR-GR|ERα-GR	AR-ERα-GR
245	CAS:518-28-5	COc1cc(C2c3cc4c(cc3C(O)C3COC(=O)C23)OCO4)cc(OC)c1OC	CAS:6559-91-7	COc1cc(C2c3cc4c(cc3C(O)C3COC(=O)C23)OCO4)cc(OC)c1O	[*:1]C1c2cc3c(cc2C(O)C2COC(=O)C12)OCO3.[*:2]OC.[*:3]OC	[*:1]c1cc([*:2])c([*:3])c(OC)c1>>[*:1]c1cc([*:2])c(O)c([*:3])c1	AR-GR|ERα-GR	AR-ERα-GR
246	CAS:302-79-4	CC(C=CC1=C(C)CCCC1(C)C)=CC=CC(C)=CC(=O)O	CAS:116-31-4	CC(C=CC=C(C)C=CC1=C(C)CCCC1(C)C)=CC=O	[*:1]C=C(C)C=CC=C(C)C=CC1=C(C)CCCC1(C)C	[*:1]C(=O)O>>[*:1]C=O	ERα-GR|GR-PPARγ|GR-TSHR	ERα-GR-PPARγ|ERα-GR-TSHR|GR-PPARγ-TSHR
247	CAS:4759-48-2	CC(C=CC1=C(C)CCCC1(C)C)=CC=CC(C)=CC(=O)O	CAS:116-31-4	CC(C=CC=C(C)C=CC1=C(C)CCCC1(C)C)=CC=O	[*:1]C=C(C)C=CC=C(C)C=CC1=C(C)CCCC1(C)C	[*:1]C(=O)O>>[*:1]C=O	ERα-GR|GR-PPARγ|GR-TSHR	ERα-GR-PPARγ|ERα-GR-TSHR|GR-PPARγ-TSHR
248	CAS:302-79-4	CC(C=CC1=C(C)CCCC1(C)C)=CC=CC(C)=CC(=O)O	CAS:472-86-6	CC(C=CC=C(C)C=CC1=C(C)CCCC1(C)C)=CC=O	[*:1]C=C(C)C=CC=C(C)C=CC1=C(C)CCCC1(C)C	[*:1]C(=O)O>>[*:1]C=O	ERα-GR|GR-PPARγ|GR-TSHR	ERα-GR-PPARγ|ERα-GR-TSHR|GR-PPARγ-TSHR
249	CAS:4759-48-2	CC(C=CC1=C(C)CCCC1(C)C)=CC=CC(C)=CC(=O)O	CAS:472-86-6	CC(C=CC=C(C)C=CC1=C(C)CCCC1(C)C)=CC=O	[*:1]C=C(C)C=CC=C(C)C=CC1=C(C)CCCC1(C)C	[*:1]C(=O)O>>[*:1]C=O	ERα-GR|GR-PPARγ|GR-TSHR	ERα-GR-PPARγ|ERα-GR-TSHR|GR-PPARγ-TSHR
250	CAS:5300-03-8	CC(C=CC1=C(C)CCCC1(C)C)=CC=CC(C)=CC(=O)O	CAS:472-86-6	CC(C=CC=C(C)C=CC1=C(C)CCCC1(C)C)=CC=O	[*:1]C=C(C)C=CC=C(C)C=CC1=C(C)CCCC1(C)C	[*:1]C(=O)O>>[*:1]C=O	ERα-GR|GR-PPARγ|GR-TSHR	ERα-GR-PPARγ|ERα-GR-TSHR|GR-PPARγ-TSHR
251	CAS:65646-68-6	CC(C=CC1=C(C)CCCC1(C)C)=CC=CC(C)=CC(=O)Nc1ccc(O)cc1	CAS:68-26-8	CC(C=CC1=C(C)CCCC1(C)C)=CC=CC(C)=CCO	[*:1]C=C(C)C=CC=C(C)C=CC1=C(C)CCCC1(C)C.[*:2]O	[*:1]C(=O)Nc1ccc([*:2])cc1>>[*:1]C[*:2]			AR-PPARγ|ERα-PPARγ|ERβ-PPARγ|GR-PPARγ|PPARγ-PPARδ|PPARγ-PR	AR-ERα-PPARγ|AR-ERβ-PPARγ|AR-GR-PPARγ|AR-PPARγ-PPARδ|AR-PPARγ-PR|ERα-ERβ-PPARγ|ERα-GR-PPARγ|ERα-PPARγ-PPARδ|ERα-PPARγ-PR|ERβ-GR-PPARγ|ERβ-PPARγ-PPARδ|ERβ-PPARγ-PR|GR-PPARγ-PPARδ|GR-PPARγ-PR|PPARγ-PPARδ-PR
252	CAS:302-79-4	CC(C=CC1=C(C)CCCC1(C)C)=CC=CC(C)=CC(=O)O	CAS:116-31-4	CC(C=CC=C(C)C=CC1=C(C)CCCC1(C)C)=CC=O	[*:1]C=CC=C(C)C=CC1=C(C)CCCC1(C)C	[*:1]C(C)=CC(=O)O>>[*:1]C(C)=CC=O	ERα-GR|GR-PPARγ|GR-TSHR	ERα-GR-PPARγ|ERα-GR-TSHR|GR-PPARγ-TSHR
253	CAS:4759-48-2	CC(C=CC1=C(C)CCCC1(C)C)=CC=CC(C)=CC(=O)O	CAS:116-31-4	CC(C=CC=C(C)C=CC1=C(C)CCCC1(C)C)=CC=O	[*:1]C=CC=C(C)C=CC1=C(C)CCCC1(C)C	[*:1]C(C)=CC(=O)O>>[*:1]C(C)=CC=O	ERα-GR|GR-PPARγ|GR-TSHR	ERα-GR-PPARγ|ERα-GR-TSHR|GR-PPARγ-TSHR
254	CAS:302-79-4	CC(C=CC1=C(C)CCCC1(C)C)=CC=CC(C)=CC(=O)O	CAS:472-86-6	CC(C=CC=C(C)C=CC1=C(C)CCCC1(C)C)=CC=O	[*:1]C=CC=C(C)C=CC1=C(C)CCCC1(C)C	[*:1]C(C)=CC(=O)O>>[*:1]C(C)=CC=O	ERα-GR|GR-PPARγ|GR-TSHR	ERα-GR-PPARγ|ERα-GR-TSHR|GR-PPARγ-TSHR
255	CAS:4759-48-2	CC(C=CC1=C(C)CCCC1(C)C)=CC=CC(C)=CC(=O)O	CAS:472-86-6	CC(C=CC=C(C)C=CC1=C(C)CCCC1(C)C)=CC=O	[*:1]C=CC=C(C)C=CC1=C(C)CCCC1(C)C	[*:1]C(C)=CC(=O)O>>[*:1]C(C)=CC=O	ERα-GR|GR-PPARγ|GR-TSHR	ERα-GR-PPARγ|ERα-GR-TSHR|GR-PPARγ-TSHR
256	CAS:5300-03-8	CC(C=CC1=C(C)CCCC1(C)C)=CC=CC(C)=CC(=O)O	CAS:472-86-6	CC(C=CC=C(C)C=CC1=C(C)CCCC1(C)C)=CC=O	[*:1]C=CC=C(C)C=CC1=C(C)CCCC1(C)C	[*:1]C(C)=CC(=O)O>>[*:1]C(C)=CC=O	ERα-GR|GR-PPARγ|GR-TSHR	ERα-GR-PPARγ|ERα-GR-TSHR|GR-PPARγ-TSHR
[truncated: 430 more rows]

## Sheet: S9
Table S9: List of activity cliffs identified among the chemicals in agonist or antagonist datasets analyzed in this study. For each activity cliff, the table provides the chemical identifiers, structural classification, and list of dual-target and triple-target combinations (separated by '|') where the activity cliff is identified.
[truncated: 5,594 more rows]

[truncated: 1 more sheets: S10]
